# Supplementary material for: (31 E,32 Z,71 E,72 Z)-4,8-Bis(3,5-di­chloro­phen­yl)-14,33,53,73-tetra­propyl-11 H,32 H,51 H,72 H-1,5(2,5),3,7(5,2)-tetra­pyrrola-2,6(2,5)-di­thiophena­cyclo­octa­phane
Source: IUCrdata. 2023 Sep 8;8(Pt 9):x230766. doi: 10.1107/S2414314623007666 (PMC10561226; doi:10.1107/S2414314623007666)
Supplement: Supplementary file 1 [file x-08-x230766-sup1.cif]

##############################################################################
#                                                                            #
# This CIF contains the data for a data article accepted for                 #
# publication in IUCrData. It conforms to the requirements of                #
# Notes for Authors for IUCrData, and has been                               #
# peer reviewed under the auspices of IUCrData.                              #
#                                                                            #
# Full details of the Crystallographic Information File format               #
# are given in the paper "The Crystallographic Information File (CIF):       #
# a New Standard Archive File for Crystallography" by S. R. Hall, F. H.      #
# Allen and I. D. Brown [Acta Cryst. (1991), A47, 655-685].                  #
#                                                                            #
# The current version of the core CIF dictionary is obtainable from          #
# ftp://ftp.iucr.org/pub/cif_core.dic.                                       #
#                                                                            #
# Software is freely available for graphical display of the structure(s)     #
# in this CIF. For information consult the CIF software page                 #
# http://www.iucr.org/resources/cif/software.                                #
#                                                                            #
# This file may be used for bona fide research purposes within the           #
# scientific community so long as proper attribution is given to the data    # 
# article from which it was obtained.                                        #
#                                                                            #
##############################################################################
data_global
_audit_creation_method     'form.cif (version 2.0)'
_journal_data_validation_number     ?
_journal_date_recd_electronic     2023-08-09
_journal_date_accepted     2023-09-02
_journal_name_full     'IUCrData'
_journal_year     2023
_journal_volume     8
_journal_issue      9
_journal_page_first     0
_journal_page_last     0
_journal_paper_category     HO
_journal_paper_doi     10.1107/S2414314623007666
_journal_coeditor_code     XU4052
_publ_contact_author_name     'Dr. Yoshihiro Ishimaru'
_publ_contact_author_address
;
Division of Material Science,
Graduate School of Science and Engineering,
Saitama University
Shimo-ohkubo 255, Sakura-ku, Saitama City,
Saitama, 338-8570, Japan
;
_publ_contact_author_email     ishimaru@fms.saitama-u.ac.jp
_publ_contact_author_fax     '+81-48-858-3537'
_publ_contact_author_phone     '+81-48-858-3537'
_publ_section_title
;\
(3^1^<i>E</i>,3^2^<i>Z</i>,7^1^<i>E</i>,7^2^<i>Z</i>)-4,8-Bis(3,5-\
dichlorophenyl)-1^4^,3^3^,5^3^,7^3^-tetrapropyl-1^1^<i>H</i>,3^2^<i>H</i>,\
5^1^<i>H</i>,7^2^<i>H</i>-1,5(2,5),3,7(5,2)-tetrapyrrola-2,6(2,5)-\
dithiophenacyclooctaphane
;
_publ_section_title_footnote     .
loop_
    _publ_author_name
    _publ_author_address
    'Yoshihiro Ishimaru'
;
Division of Material Science,
Graduate School of Science and Engineering,
Saitama University
Shimo-ohkubo 255, Sakura-ku, Saitama City,
Saitama, 338-8570, Japan
;
    'Ryo Ikeda'
;
Division of Material Science,
Graduate School of Science and Engineering,
Saitama University
Shimo-ohkubo 255, Sakura-ku, Saitama City,
Saitama, 338-8570, Japan
;
    'Fujihara, Takashi'
;
Comprehensive Analysis Center for Science, Saitama University,
Shimo-ohkubo 255, Sakura-ku, Saitama City, Saitama 338-8570, Japan
;
_publ_section_synopsis
;
In the title compound, [24]dithiaamethyrin(1.0.0.1.0.0);
C~50~H~44~Cl~4~N~4~S~2~, the [24]dithiaamethyrin(1.0.0.1.0.0) unit is highly
planar structure with mean plane deviation (MPD) value of 0.0416 \%A. The
molecular conformation is stabilized by two intramolecular N---H...N
interactions. In the crystal, molecules are also linked <i>via</i> C---H...\p
interactions forming a three-dimensional network.
;
data_I
_audit_creation_method     SHELXL-2014
_chemical_name_systematic
;\
(3^1^<i>E</i>,3^2^<i>Z</i>,7^1^<i>E</i>,7^2^<i>Z</i>)-4,8-Bis(3,5-\
dichlorophenyl)-1^4^,3^3^,5^3^,7^3^-tetrapropyl-1^1^<i>H</i>,3^2^<i>H</i>,\
5^1^<i>H</i>,7^2^<i>H</i>-1,5(2,5),3,7(5,2)-tetrapyrrola-2,6(2,5)-\
dithiophenacyclooctaphane
;
_chemical_name_common     ?
_chemical_formula_moiety     'C50 H44 Cl4 N4 S2'
_chemical_formula_sum     'C50 H44 Cl4 N4 S2'
_chemical_formula_iupac     'C50 H44 Cl4 N4 S2'
_chemical_formula_weight     906.81
_chemical_melting_point     ?
_space_group_crystal_system     triclinic
_space_group_name_H-M_alt     'P -1'
_space_group_name_Hall     '-P 1'
loop_
    _space_group_symop_operation_xyz
    'x, y, z'
    '-x, -y, -z'
_cell_length_a     8.5016(11)
_cell_length_b     10.1996(16)
_cell_length_c     13.4724(16)
_cell_angle_alpha     104.3680(10)
_cell_angle_beta     91.4160(10)
_cell_angle_gamma     99.0300(10)
_cell_volume     1115.2(3)
_cell_formula_units_Z     1
_cell_measurement_reflns_used     3988
_cell_measurement_theta_min     2.43
_cell_measurement_theta_max     27.88
_cell_measurement_temperature     200(2)
_exptl_crystal_description     'Needle'
_exptl_crystal_colour     'purple'
_exptl_crystal_size_max     0.120
_exptl_crystal_size_mid     0.040
_exptl_crystal_size_min     0.020
_exptl_crystal_density_diffrn     1.350
_exptl_crystal_density_meas     ?
_exptl_crystal_density_method     ?
_exptl_crystal_F_000     472
_exptl_absorpt_coefficient_mu     0.400
_exptl_absorpt_correction_type     multi-scan
_exptl_absorpt_process_details
;
(SADABS; Krause <i>et al.</i>,  2015)
;
_exptl_absorpt_correction_T_min     ?
_exptl_absorpt_correction_T_max     ?
_exptl_special_details     ?
_diffrn_ambient_temperature     200(2)
_diffrn_radiation_type     MoK\a
_diffrn_radiation_wavelength     0.71073
_diffrn_radiation_source     'Bruker TXS fine-focus rotating anode'
_diffrn_radiation_monochromator     'Bruker Helios multilayer confocal mirror'
_diffrn_measurement_device_type     'Bruker APEXII CCD area-detector'
_diffrn_measurement_method     '\f and \w'
_diffrn_detector_area_resol_mean     8.333
_diffrn_reflns_number     11997
_diffrn_reflns_av_R_equivalents     0.0253
_diffrn_reflns_av_unetI/netI     0.0321
_diffrn_reflns_theta_min     1.564
_diffrn_reflns_theta_max     26.371
_diffrn_reflns_theta_full     25.242
_diffrn_measured_fraction_theta_max     0.994
_diffrn_measured_fraction_theta_full     0.997
_diffrn_reflns_limit_h_min     -10
_diffrn_reflns_limit_h_max     10
_diffrn_reflns_limit_k_min     -12
_diffrn_reflns_limit_k_max     12
_diffrn_reflns_limit_l_min     -16
_diffrn_reflns_limit_l_max     16
_refine_special_details
;
The N-bound H atom was located in a difference Fourier map and
freely refined, whereas the C-bound H atoms were included in calculated
positions and treated as riding atoms: C---H = 0.95-0.99\%A with
<i>U</i>~iso~(H) = 1.5U~eq~(C) for methyl H atoms and = 1.2U~eq~(C) for
aromatic H atoms.
;
_reflns_number_total     4534
_reflns_number_gt     3696
_reflns_threshold_expression     'I > 2\s(I)'
_refine_ls_structure_factor_coef     Fsqd
_refine_ls_matrix_type     full
_refine_ls_R_factor_all     0.0454
_refine_ls_R_factor_gt     0.0340
_refine_ls_wR_factor_gt     0.0842
_refine_ls_wR_factor_ref     0.0895
_refine_ls_goodness_of_fit_ref     1.219
_refine_ls_restrained_S_all     1.219
_refine_ls_number_reflns     4534
_refine_ls_number_parameters     277
_refine_ls_number_restraints     0
_refine_ls_hydrogen_treatment     mixed
_refine_ls_weighting_scheme     calc
_refine_ls_weighting_details
                      'w=1/[\s^2^(Fo^2^)+(0.0409P)^2^] where P=(Fo^2^+2Fc^2^)/3'
_atom_sites_solution_hydrogens     mixed
_atom_sites_solution_primary     ?
_atom_sites_solution_secondary     ?
_refine_ls_shift/su_max     0.000
_refine_ls_shift/su_mean     0.000
_refine_diff_density_max     0.249
_refine_diff_density_min     -0.317
_refine_ls_extinction_method     none
_refine_ls_extinction_coef     .
loop_
    _atom_type_symbol
    _atom_type_description
    _atom_type_scat_dispersion_real
    _atom_type_scat_dispersion_imag
    _atom_type_scat_source
    'C' 'C' 0.0033 0.0016
                         'International Tables Vol C Tables 4.2.6.8 and 6.1.1.4'
    'H' 'H' 0.0000 0.0000
                         'International Tables Vol C Tables 4.2.6.8 and 6.1.1.4'
    'N' 'N' 0.0061 0.0033
                         'International Tables Vol C Tables 4.2.6.8 and 6.1.1.4'
    'S' 'S' 0.1246 0.1234
                         'International Tables Vol C Tables 4.2.6.8 and 6.1.1.4'
    'Cl' 'Cl' 0.1484 0.1585
                         'International Tables Vol C Tables 4.2.6.8 and 6.1.1.4'
_computing_data_collection
;
APEX2 (Bruker 2014)
;
_computing_cell_refinement
;
SAINT (Bruker 2014)
;
_computing_data_reduction
;
SAINT and XPREP (Bruker 2014)
;
_computing_structure_solution
;
<i>SHELXT2014</i> (Sheldrick, 2015a)
;
_computing_structure_refinement
;
<i>SHELXL2014</i> (Sheldrick, 2015b)
;
_computing_molecular_graphics
;
ORTEP-3 for Windows (Farrugia, 2012)
;
_computing_publication_material
;
<i>XCIF</i> (Bruker, 2014)
;
loop_
    _atom_site_type_symbol
    _atom_site_label
    _atom_site_fract_x
    _atom_site_fract_y
    _atom_site_fract_z
    _atom_site_U_iso_or_equiv
    _atom_site_adp_type
    _atom_site_calc_flag
    _atom_site_occupancy
    _atom_site_disorder_assembly
    _atom_site_disorder_group
    C C1 0.83198(19) 0.42761(16) 0.57282(12) 0.0240(3) Uani d 1 . .
    C C2 0.89838(19) 0.31039(15) 0.55421(12) 0.0257(4) Uani d 1 . .
    H H2 1.0042 0.3083 0.5774 0.031 Uiso calc 1 . .
    C C3 0.79371(19) 0.19374(16) 0.49733(12) 0.0267(4) Uani d 1 . .
    H H3 0.8216 0.1047 0.4784 0.032 Uiso calc 1 . .
    C C4 0.64726(19) 0.22118(15) 0.47183(12) 0.0242(4) Uani d 1 . .
    C C5 0.51325(19) 0.12833(15) 0.41208(12) 0.0245(3) Uani d 1 . .
    C C6 0.49544(19) -0.01215(16) 0.36638(12) 0.0261(4) Uani d 1 . .
    H H6 0.5728 -0.0689 0.3702 0.031 Uiso calc 1 . .
    C C7 0.34564(19) -0.05549(15) 0.31416(12) 0.0249(4) Uani d 1 . .
    C C8 0.27007(19) 0.06199(15) 0.32911(12) 0.0239(3) Uani d 1 . .
    C C9 0.11941(19) 0.08440(15) 0.29306(12) 0.0235(3) Uani d 1 . .
    C C10 0.07289(19) 0.21206(15) 0.30979(12) 0.0242(3) Uani d 1 . .
    C C11 -0.07339(19) 0.25311(16) 0.27662(12) 0.0241(3) Uani d 1 . .
    C C12 -0.05427(19) 0.39144(16) 0.31603(12) 0.0264(4) Uani d 1 . .
    H H12 -0.1287 0.4491 0.3081 0.032 Uiso calc 1 . .
    C C13 0.09840(19) 0.43419(15) 0.37157(12) 0.0239(3) Uani d 1 . .
    C C14 0.2943(2) -0.20088(15) 0.24958(12) 0.0268(4) Uani d 1 . .
    H H14A 0.1762 -0.2215 0.2415 0.032 Uiso calc 1 . .
    H H14B 0.3309 -0.2651 0.2859 0.032 Uiso calc 1 . .
    C C15 0.3603(2) -0.22472(17) 0.14366(13) 0.0350(4) Uani d 1 . .
    H H15A 0.3158 -0.1666 0.1049 0.042 Uiso calc 1 . .
    H H15B 0.4777 -0.1962 0.1516 0.042 Uiso calc 1 . .
    C C16 0.3206(3) -0.3744(2) 0.08244(16) 0.0564(6) Uani d 1 . .
    H H16A 0.3605 -0.4328 0.1217 0.085 Uiso calc 1 . .
    H H16B 0.3710 -0.3856 0.0169 0.085 Uiso calc 1 . .
    H H16C 0.2046 -0.4010 0.0694 0.085 Uiso calc 1 . .
    C C17 -0.21765(19) 0.16697(16) 0.21235(13) 0.0277(4) Uani d 1 . .
    H H17A -0.2672 0.0985 0.2480 0.033 Uiso calc 1 . .
    H H17B -0.1832 0.1163 0.1461 0.033 Uiso calc 1 . .
    C C18 -0.3418(2) 0.25029(18) 0.19110(14) 0.0345(4) Uani d 1 . .
    H H18A -0.2922 0.3195 0.1561 0.041 Uiso calc 1 . .
    H H18B -0.3777 0.2999 0.2572 0.041 Uiso calc 1 . .
    C C19 -0.4859(2) 0.1619(2) 0.12488(16) 0.0460(5) Uani d 1 . .
    H H19A -0.4519 0.1158 0.0581 0.069 Uiso calc 1 . .
    H H19B -0.5634 0.2200 0.1149 0.069 Uiso calc 1 . .
    H H19C -0.5354 0.0929 0.1590 0.069 Uiso calc 1 . .
    C C20 0.00756(19) -0.04103(15) 0.23484(12) 0.0238(3) Uani d 1 . .
    C C21 -0.09188(19) -0.11751(15) 0.28815(13) 0.0254(4) Uani d 1 . .
    H H21 -0.0922 -0.0879 0.3608 0.031 Uiso calc 1 . .
    C C22 -0.18983(19) -0.23646(16) 0.23485(13) 0.0268(4) Uani d 1 . .
    C C23 -0.1916(2) -0.28359(16) 0.12933(13) 0.0314(4) Uani d 1 . .
    H H23 -0.2590 -0.3660 0.0935 0.038 Uiso calc 1 . .
    C C24 -0.0920(2) -0.20670(17) 0.07785(13) 0.0315(4) Uani d 1 . .
    C C25 0.00693(19) -0.08578(16) 0.12869(12) 0.0275(4) Uani d 1 . .
    H H25 0.0735 -0.0342 0.0913 0.033 Uiso calc 1 . .
    Cl Cl1 -0.31419(5) -0.33119(4) 0.30225(4) 0.03638(13) Uani d 1 . .
    Cl Cl2 -0.08880(7) -0.26370(5) -0.05468(4) 0.05066(16) Uani d 1 . .
    H H1N 0.353(2) 0.252(2) 0.4028(15) 0.050(6) Uiso d 1 . .
    N N1 0.37688(16) 0.17056(14) 0.38987(11) 0.0262(3) Uani d 1 . .
    N N2 0.17494(15) 0.32997(13) 0.36802(10) 0.0255(3) Uani d 1 . .
    S S1 0.63866(5) 0.39334(4) 0.51941(3) 0.02906(12) Uani d 1 . .
loop_
    _atom_site_aniso_label
    _atom_site_aniso_U_11
    _atom_site_aniso_U_22
    _atom_site_aniso_U_33
    _atom_site_aniso_U_12
    _atom_site_aniso_U_13
    _atom_site_aniso_U_23
    C1 0.0230(8) 0.0203(8) 0.0263(8) 0.0017(6) -0.0030(7) 0.0032(7)
    C2 0.0219(8) 0.0245(8) 0.0294(9) 0.0041(7) -0.0026(7) 0.0048(7)
    C3 0.0286(9) 0.0178(8) 0.0317(9) 0.0059(7) 0.0004(7) 0.0016(7)
    C4 0.0271(9) 0.0162(7) 0.0269(8) 0.0024(6) 0.0004(7) 0.0017(6)
    C5 0.0242(8) 0.0199(8) 0.0275(8) 0.0023(6) -0.0003(7) 0.0033(7)
    C6 0.0257(9) 0.0198(8) 0.0308(9) 0.0039(6) -0.0004(7) 0.0029(7)
    C7 0.0275(9) 0.0186(8) 0.0262(8) 0.0004(7) 0.0027(7) 0.0032(7)
    C8 0.0234(8) 0.0175(8) 0.0261(8) -0.0014(6) -0.0014(7) 0.0005(6)
    C9 0.0237(8) 0.0204(8) 0.0229(8) -0.0004(6) 0.0012(7) 0.0019(6)
    C10 0.0247(8) 0.0184(8) 0.0261(8) -0.0009(6) -0.0011(7) 0.0025(6)
    C11 0.0235(8) 0.0222(8) 0.0242(8) 0.0001(6) -0.0007(7) 0.0038(7)
    C12 0.0258(9) 0.0232(8) 0.0299(9) 0.0045(7) -0.0022(7) 0.0060(7)
    C13 0.0252(8) 0.0196(8) 0.0251(8) 0.0016(6) -0.0008(7) 0.0038(7)
    C14 0.0273(9) 0.0153(8) 0.0342(9) 0.0012(6) -0.0025(7) 0.0013(7)
    C15 0.0388(11) 0.0252(9) 0.0362(10) 0.0046(8) 0.0025(8) -0.0003(8)
    C16 0.0759(16) 0.0315(11) 0.0489(13) 0.0056(11) 0.0029(12) -0.0112(10)
    C17 0.0260(9) 0.0231(8) 0.0298(9) -0.0009(7) -0.0028(7) 0.0025(7)
    C18 0.0290(10) 0.0303(9) 0.0412(10) 0.0005(7) -0.0092(8) 0.0075(8)
    C19 0.0346(11) 0.0455(12) 0.0538(13) -0.0041(9) -0.0158(9) 0.0136(10)
    C20 0.0215(8) 0.0169(7) 0.0303(9) 0.0028(6) -0.0014(7) 0.0014(7)
    C21 0.0244(9) 0.0207(8) 0.0295(9) 0.0048(6) -0.0008(7) 0.0030(7)
    C22 0.0205(8) 0.0211(8) 0.0386(10) 0.0029(6) 0.0031(7) 0.0076(7)
    C23 0.0276(9) 0.0221(8) 0.0376(10) -0.0033(7) -0.0056(8) -0.0001(7)
    C24 0.0346(10) 0.0262(9) 0.0282(9) 0.0016(7) -0.0028(8) -0.0003(7)
    C25 0.0271(9) 0.0224(8) 0.0302(9) -0.0005(7) -0.0003(7) 0.0044(7)
    Cl1 0.0293(2) 0.0266(2) 0.0536(3) -0.00007(17) 0.0072(2) 0.0134(2)
    Cl2 0.0637(4) 0.0443(3) 0.0294(3) -0.0123(2) -0.0027(2) -0.0038(2)
    N1 0.0247(7) 0.0163(7) 0.0335(8) 0.0024(6) -0.0048(6) 0.0000(6)
    N2 0.0252(7) 0.0168(6) 0.0306(7) 0.0004(5) -0.0027(6) 0.0012(6)
    S1 0.0236(2) 0.0174(2) 0.0414(3) 0.00337(16) -0.00734(18) -0.00045(17)
_geom_special_details
;
 All esds (except the esd in the dihedral angle between two l.s. planes)
 are estimated using the full covariance matrix.  The cell esds are taken
 into account individually in the estimation of esds in distances, angles
 and torsion angles; correlations between esds in cell parameters are only
 used when they are defined by crystal symmetry.  An approximate (isotropic)
 treatment of cell esds is used for estimating esds involving l.s. planes.
 Least-squares planes (x,y,z in crystal coordinates) and deviations from them
 (* indicates atom used to define plane)
  6.9622 (0.0034) x - 7.0043 (0.0050) y + 2.9660 (0.0089) z = 1.0352 (0.0023)
 *    0.0014 (0.0011)  C20
 *    0.0028 (0.0011)  C21
 *   -0.0041 (0.0011)  C22
 *    0.0009 (0.0012)  C23
 *    0.0033 (0.0012)  C24
 *   -0.0044 (0.0012)  C25
 Rms deviation of fitted atoms =   0.0031
 - 3.3824 (0.0012) x - 3.1159 (0.0024) y + 12.3311 (0.0021) z = 2.9131 (0.0011)
 Angle to previous plane (with approximate esd) = 88.176 ( 0.038 )
 *    0.0039 (0.0012)  C1
 *   -0.0849 (0.0013)  C2
 *   -0.0688 (0.0014)  C3
 *    0.0266 (0.0015)  C4
 *    0.0325 (0.0015)  C5
 *   -0.0332 (0.0014)  C6
 *   -0.0354 (0.0013)  C7
 *    0.0386 (0.0014)  C8
 *    0.0337 (0.0014)  C9
 *   -0.0004 (0.0015)  C10
 *   -0.0426 (0.0014)  C11
 *   -0.0522 (0.0013)  C12
 *   -0.0170 (0.0013)  C13
 *    0.1059 (0.0007)  S1
 *    0.0882 (0.0014)  N1
 *    0.0051 (0.0013)  N2
      3.1186 (0.0019)  C1_$1
      3.2074 (0.0020)  C2_$1
      3.1912 (0.0021)  C3_$1
      3.0959 (0.0021)  C4_$1
      3.0900 (0.0021)  C5_$1
      3.1557 (0.0021)  C6_$1
      3.1579 (0.0020)  C7_$1
      3.0839 (0.0020)  C8_$1
      3.0887 (0.0020)  C9_$1
      3.1228 (0.0021)  C10_$1
      3.1650 (0.0020)  C11_$1
      3.1746 (0.0020)  C12_$1
      3.1394 (0.0020)  C13_$1
      3.0165 (0.0016)  S1_$1
      3.0342 (0.0020)  N1_$1
      3.1173 (0.0020)  N2_$1
 Rms deviation of fitted atoms =   0.0516
  average 3.12(5)
;
loop_
    _geom_bond_atom_site_label_1
    _geom_bond_atom_site_label_2
    _geom_bond_site_symmetry_2
    _geom_bond_distance
    _geom_bond_publ_flag
    C1 C2 . 1.371(2) ?
    C1 C13 2_666 1.446(2) ?
    C1 S1 . 1.7256(16) ?
    C2 C3 . 1.406(2) ?
    C2 H2 . 0.9500 ?
    C3 C4 . 1.372(2) ?
    C3 H3 . 0.9500 ?
    C4 C5 . 1.442(2) ?
    C4 S1 . 1.7274(15) ?
    C5 N1 . 1.350(2) ?
    C5 C6 . 1.394(2) ?
    C6 C7 . 1.392(2) ?
    C6 H6 . 0.9500 ?
    C7 C8 . 1.420(2) ?
    C7 C14 . 1.511(2) ?
    C8 N1 . 1.3852(19) ?
    C8 C9 . 1.430(2) ?
    C9 C10 . 1.387(2) ?
    C9 C20 . 1.496(2) ?
    C10 N2 . 1.4088(18) ?
    C10 C11 . 1.466(2) ?
    C11 C12 . 1.360(2) ?
    C11 C17 . 1.502(2) ?
    C12 C13 . 1.431(2) ?
    C12 H12 . 0.9500 ?
    C13 N2 . 1.323(2) ?
    C13 C1 2_666 1.446(2) ?
    C14 C15 . 1.523(2) ?
    C14 H14A . 0.9900 ?
    C14 H14B . 0.9900 ?
    C15 C16 . 1.524(2) ?
    C15 H15A . 0.9900 ?
    C15 H15B . 0.9900 ?
    C16 H16A . 0.9800 ?
    C16 H16B . 0.9800 ?
    C16 H16C . 0.9800 ?
    C17 C18 . 1.519(2) ?
    C17 H17A . 0.9900 ?
    C17 H17B . 0.9900 ?
    C18 C19 . 1.520(2) ?
    C18 H18A . 0.9900 ?
    C18 H18B . 0.9900 ?
    C19 H19A . 0.9800 ?
    C19 H19B . 0.9800 ?
    C19 H19C . 0.9800 ?
    C20 C25 . 1.389(2) ?
    C20 C21 . 1.393(2) ?
    C21 C22 . 1.379(2) ?
    C21 H21 . 0.9500 ?
    C22 C23 . 1.382(2) ?
    C22 Cl1 . 1.7431(16) ?
    C23 C24 . 1.380(2) ?
    C23 H23 . 0.9500 ?
    C24 C25 . 1.387(2) ?
    C24 Cl2 . 1.7375(18) ?
    C25 H25 . 0.9500 ?
    N1 H1N . 0.86(2) ?
loop_
    _geom_angle_atom_site_label_1
    _geom_angle_atom_site_label_2
    _geom_angle_atom_site_label_3
    _geom_angle_site_symmetry_1
    _geom_angle_site_symmetry_3
    _geom_angle
    _geom_angle_publ_flag
    C2 C1 C13 . 2_666 129.06(15) ?
    C2 C1 S1 . . 110.85(12) ?
    C13 C1 S1 2_666 . 120.09(12) ?
    C1 C2 C3 . . 113.04(15) ?
    C1 C2 H2 . . 123.5 ?
    C3 C2 H2 . . 123.5 ?
    C4 C3 C2 . . 113.38(14) ?
    C4 C3 H3 . . 123.3 ?
    C2 C3 H3 . . 123.3 ?
    C3 C4 C5 . . 128.64(14) ?
    C3 C4 S1 . . 110.58(12) ?
    C5 C4 S1 . . 120.77(12) ?
    N1 C5 C6 . . 107.54(14) ?
    N1 C5 C4 . . 122.37(14) ?
    C6 C5 C4 . . 130.08(15) ?
    C7 C6 C5 . . 108.72(14) ?
    C7 C6 H6 . . 125.6 ?
    C5 C6 H6 . . 125.6 ?
    C6 C7 C8 . . 106.71(13) ?
    C6 C7 C14 . . 121.77(14) ?
    C8 C7 C14 . . 131.34(15) ?
    N1 C8 C7 . . 106.51(14) ?
    N1 C8 C9 . . 120.11(14) ?
    C7 C8 C9 . . 133.36(14) ?
    C10 C9 C8 . . 124.29(14) ?
    C10 C9 C20 . . 119.73(14) ?
    C8 C9 C20 . . 115.98(13) ?
    C9 C10 N2 . . 120.08(14) ?
    C9 C10 C11 . . 131.21(14) ?
    N2 C10 C11 . . 108.71(13) ?
    C12 C11 C10 . . 105.56(14) ?
    C12 C11 C17 . . 124.79(15) ?
    C10 C11 C17 . . 129.65(14) ?
    C11 C12 C13 . . 107.51(14) ?
    C11 C12 H12 . . 126.2 ?
    C13 C12 H12 . . 126.2 ?
    N2 C13 C12 . . 112.01(14) ?
    N2 C13 C1 . 2_666 121.23(14) ?
    C12 C13 C1 . 2_666 126.76(15) ?
    C7 C14 C15 . . 112.74(13) ?
    C7 C14 H14A . . 109.0 ?
    C15 C14 H14A . . 109.0 ?
    C7 C14 H14B . . 109.0 ?
    C15 C14 H14B . . 109.0 ?
    H14A C14 H14B . . 107.8 ?
    C16 C15 C14 . . 112.51(15) ?
    C16 C15 H15A . . 109.1 ?
    C14 C15 H15A . . 109.1 ?
    C16 C15 H15B . . 109.1 ?
    C14 C15 H15B . . 109.1 ?
    H15A C15 H15B . . 107.8 ?
    C15 C16 H16A . . 109.5 ?
    C15 C16 H16B . . 109.5 ?
    H16A C16 H16B . . 109.5 ?
    C15 C16 H16C . . 109.5 ?
    H16A C16 H16C . . 109.5 ?
    H16B C16 H16C . . 109.5 ?
    C11 C17 C18 . . 113.31(13) ?
    C11 C17 H17A . . 108.9 ?
    C18 C17 H17A . . 108.9 ?
    C11 C17 H17B . . 108.9 ?
    C18 C17 H17B . . 108.9 ?
    H17A C17 H17B . . 107.7 ?
    C17 C18 C19 . . 112.65(15) ?
    C17 C18 H18A . . 109.1 ?
    C19 C18 H18A . . 109.1 ?
    C17 C18 H18B . . 109.1 ?
    C19 C18 H18B . . 109.1 ?
    H18A C18 H18B . . 107.8 ?
    C18 C19 H19A . . 109.5 ?
    C18 C19 H19B . . 109.5 ?
    H19A C19 H19B . . 109.5 ?
    C18 C19 H19C . . 109.5 ?
    H19A C19 H19C . . 109.5 ?
    H19B C19 H19C . . 109.5 ?
    C25 C20 C21 . . 119.52(14) ?
    C25 C20 C9 . . 120.83(14) ?
    C21 C20 C9 . . 119.58(14) ?
    C22 C21 C20 . . 119.60(15) ?
    C22 C21 H21 . . 120.2 ?
    C20 C21 H21 . . 120.2 ?
    C21 C22 C23 . . 121.91(15) ?
    C21 C22 Cl1 . . 119.24(13) ?
    C23 C22 Cl1 . . 118.85(12) ?
    C24 C23 C22 . . 117.68(15) ?
    C24 C23 H23 . . 121.2 ?
    C22 C23 H23 . . 121.2 ?
    C23 C24 C25 . . 122.05(16) ?
    C23 C24 Cl2 . . 119.06(13) ?
    C25 C24 Cl2 . . 118.88(13) ?
    C24 C25 C20 . . 119.23(15) ?
    C24 C25 H25 . . 120.4 ?
    C20 C25 H25 . . 120.4 ?
    C5 N1 C8 . . 110.52(13) ?
    C5 N1 H1N . . 130.5(14) ?
    C8 N1 H1N . . 118.7(14) ?
    C13 N2 C10 . . 106.20(13) ?
    C1 S1 C4 . . 92.15(8) ?
loop_
    _geom_torsion_atom_site_label_1
    _geom_torsion_atom_site_label_2
    _geom_torsion_atom_site_label_3
    _geom_torsion_atom_site_label_4
    _geom_torsion_site_symmetry_1
    _geom_torsion_site_symmetry_2
    _geom_torsion_site_symmetry_3
    _geom_torsion_site_symmetry_4
    _geom_torsion
    _geom_torsion_publ_flag
    C13 C1 C2 C3 2_666 . . . 179.71(16) ?
    S1 C1 C2 C3 . . . . -0.08(18) ?
    C1 C2 C3 C4 . . . . 0.3(2) ?
    C2 C3 C4 C5 . . . . 178.12(15) ?
    C2 C3 C4 S1 . . . . -0.32(18) ?
    C3 C4 C5 N1 . . . . -177.74(16) ?
    S1 C4 C5 N1 . . . . 0.6(2) ?
    C3 C4 C5 C6 . . . . 1.2(3) ?
    S1 C4 C5 C6 . . . . 179.48(14) ?
    N1 C5 C6 C7 . . . . 0.81(19) ?
    C4 C5 C6 C7 . . . . -178.24(16) ?
    C5 C6 C7 C8 . . . . -0.32(18) ?
    C5 C6 C7 C14 . . . . 175.29(14) ?
    C6 C7 C8 N1 . . . . -0.27(18) ?
    C14 C7 C8 N1 . . . . -175.30(16) ?
    C6 C7 C8 C9 . . . . 177.90(17) ?
    C14 C7 C8 C9 . . . . 2.9(3) ?
    N1 C8 C9 C10 . . . . 3.8(2) ?
    C7 C8 C9 C10 . . . . -174.14(17) ?
    N1 C8 C9 C20 . . . . -175.46(14) ?
    C7 C8 C9 C20 . . . . 6.6(3) ?
    C8 C9 C10 N2 . . . . -1.8(2) ?
    C20 C9 C10 N2 . . . . 177.47(13) ?
    C8 C9 C10 C11 . . . . 178.31(16) ?
    C20 C9 C10 C11 . . . . -2.4(3) ?
    C9 C10 C11 C12 . . . . 179.53(17) ?
    N2 C10 C11 C12 . . . . -0.36(17) ?
    C9 C10 C11 C17 . . . . -0.9(3) ?
    N2 C10 C11 C17 . . . . 179.25(15) ?
    C10 C11 C12 C13 . . . . -0.01(17) ?
    C17 C11 C12 C13 . . . . -179.65(15) ?
    C11 C12 C13 N2 . . . . 0.41(19) ?
    C11 C12 C13 C1 . . . 2_666 -179.21(15) ?
    C6 C7 C14 C15 . . . . -80.34(19) ?
    C8 C7 C14 C15 . . . . 94.1(2) ?
    C7 C14 C15 C16 . . . . 174.90(16) ?
    C12 C11 C17 C18 . . . . 2.1(2) ?
    C10 C11 C17 C18 . . . . -177.42(16) ?
    C11 C17 C18 C19 . . . . 179.25(15) ?
    C10 C9 C20 C25 . . . . 89.16(19) ?
    C8 C9 C20 C25 . . . . -91.51(19) ?
    C10 C9 C20 C21 . . . . -93.89(19) ?
    C8 C9 C20 C21 . . . . 85.44(18) ?
    C25 C20 C21 C22 . . . . -0.1(2) ?
    C9 C20 C21 C22 . . . . -177.12(14) ?
    C20 C21 C22 C23 . . . . 0.7(2) ?
    C20 C21 C22 Cl1 . . . . -179.84(12) ?
    C21 C22 C23 C24 . . . . -0.5(3) ?
    Cl1 C22 C23 C24 . . . . -179.97(13) ?
    C22 C23 C24 C25 . . . . -0.3(3) ?
    C22 C23 C24 Cl2 . . . . 179.18(13) ?
    C23 C24 C25 C20 . . . . 0.8(3) ?
    Cl2 C24 C25 C20 . . . . -178.67(13) ?
    C21 C20 C25 C24 . . . . -0.6(2) ?
    C9 C20 C25 C24 . . . . 176.39(15) ?
    C6 C5 N1 C8 . . . . -1.00(18) ?
    C4 C5 N1 C8 . . . . 178.14(14) ?
    C7 C8 N1 C5 . . . . 0.79(18) ?
    C9 C8 N1 C5 . . . . -177.67(14) ?
    C12 C13 N2 C10 . . . . -0.63(18) ?
    C1 C13 N2 C10 2_666 . . . 179.02(14) ?
    C9 C10 N2 C13 . . . . -179.30(14) ?
    C11 C10 N2 C13 . . . . 0.61(17) ?
    C2 C1 S1 C4 . . . . -0.08(13) ?
    C13 C1 S1 C4 2_666 . . . -179.90(13) ?
    C3 C4 S1 C1 . . . . 0.23(13) ?
    C5 C4 S1 C1 . . . . -178.35(13) ?
loop_
    _geom_hbond_atom_site_label_D
    _geom_hbond_atom_site_label_H
    _geom_hbond_atom_site_label_A
    _geom_hbond_site_symmetry_A
    _geom_hbond_distance_DH
    _geom_hbond_distance_HA
    _geom_hbond_distance_DA
    _geom_hbond_angle_DHA
    N1 H1N N2 . 0.86(2) 1.92(2) 2.6013(19) 135.7(18)
    C14 H14A Cg4 1_555 0.99 2.61 3.492(2) 149
    C14 H14B Cg1 2_656 0.99 2.83 3.522(2) 128
    C19 H19C Cg2 1_455 0.99 2.90 3.713(2) 141
_shelx_space_group_comment
;
The symmetry employed for this shelxl refinement is uniquely defined
by the following loop, which should always be used as a source of
symmetry information in preference to the above space-group names.
They are only intended as comments.
;
_shelx_estimated_absorpt_T_min     0.954
_shelx_estimated_absorpt_T_max     0.992
_shelx_hkl_file
;
   1   0   0   37.63    0.74
   1   0   0   36.52    0.75
   1   0   0   37.12    0.76
   1   0   0   37.36    0.73
   2   0   0    4.44    0.18
   2   0   0    4.21    0.19
   2   0   0    4.46    0.19
   2   0   0    4.01    0.20
   3   0   0   42.83    0.97
   3   0   0   43.46    0.97
   3   0   0   42.95    0.97
   4   0   0   60.10    1.33
   4   0   0   60.01    1.33
   4   0   0   59.94    1.33
  -4   0   0   58.42    1.30
   5   0   0   36.50    0.96
   5   0   0   36.59    0.95
  -5   0   0   36.73    0.93
  -5   0   0   37.89    0.92
   6   0   0   18.34    0.62
   6   0   0   18.14    0.63
  -6   0   0   18.54    0.62
  -6   0   0   18.07    0.58
   7   0   0   42.78    1.21
   7   0   0   46.28    1.22
  -7   0   0   46.89    1.21
   8   0   0    0.19    0.15
   8   0   0    0.13    0.14
  -8   0   0    0.04    0.14
   9   0   0    0.91    0.24
  -9   0   0    0.80    0.23
  10   0   0    3.87    0.43
 -10   0   0    4.20    0.44
 -10   1   1    0.29    0.21
  10  -1  -1    0.58    0.22
  -9   1   1    3.94    0.41
   9  -1  -1    3.91    0.41
  -8   1   1    5.89    0.42
   8  -1  -1    5.90    0.41
  -7   1   1    2.37    0.27
   7  -1  -1    2.81    0.28
   7  -1  -1    3.18    0.32
  -6   1   1   32.58    0.82
  -6   1   1   32.12    0.91
   6  -1  -1   30.83    0.92
   6  -1  -1   31.98    0.87
  -5   1   1    1.50    0.16
  -5   1   1    1.21    0.17
   5  -1  -1    1.38    0.19
   5  -1  -1    1.66    0.18
  -4   1   1    6.82    0.26
  -4   1   1    7.16    0.31
   4  -1  -1    6.75    0.29
   4  -1  -1    6.45    0.31
  -3   1   1  128.14    2.50
  -3   1   1  122.00    2.45
   3  -1  -1  122.48    2.48
   3  -1  -1  127.06    2.49
  -2   1   1   12.07    0.34
  -2   1   1   12.40    0.32
   2  -1  -1   11.69    0.35
   2  -1  -1   11.75    0.32
  -1   1   1   68.83    1.34
  -1   1   1   69.80    1.40
   1  -1  -1   70.53    1.36
   1  -1  -1   69.44    1.37
   0   1   1   17.36    0.35
   0   1   1   16.70    0.41
   0  -1  -1   17.16    0.40
   0  -1  -1   17.50    0.36
   1   1   1   37.37    0.83
   1   1   1   37.25    0.81
   1   1   1   37.57    0.73
  -1  -1  -1   36.95    0.75
   2   1   1   72.59    1.52
   2   1   1   73.59    1.42
   2   1   1   72.13    1.55
   2   1   1   71.68    1.43
   3   1   1    4.67    0.22
   3   1   1    4.09    0.23
   3   1   1    4.35    0.21
   3   1   1    4.39    0.23
   4   1   1   55.10    1.29
   4   1   1   53.22    1.20
   4   1   1   53.09    1.27
   4   1   1   54.13    1.21
   5   1   1    1.41    0.19
   5   1   1    1.56    0.20
   5   1   1    1.63    0.19
   6   1   1   12.00    0.51
   6   1   1   11.35    0.47
   6   1   1   12.19    0.51
  -6  -1  -1   12.24    0.48
   7   1   1    5.06    0.35
   7   1   1    6.31    0.39
  -7  -1  -1    6.28    0.37
   8   1   1    0.05    0.13
   8   1   1    0.29    0.15
  -8  -1  -1   -0.14    0.12
   9   1   1    1.19    0.24
  10   1   1    0.46    0.22
 -10   2   2    0.44    0.21
  10  -2  -2   -0.04    0.18
  -9   2   2    0.54    0.21
   9  -2  -2    0.12    0.17
  -8   2   2    1.84    0.27
   8  -2  -2    2.17    0.31
  -7   2   2    5.67    0.37
   7  -2  -2    5.24    0.37
  -6   2   2   28.61    0.86
   6  -2  -2   29.75    0.81
   6  -2  -2   27.95    0.88
  -5   2   2   17.76    0.60
  -5   2   2   19.24    0.52
   5  -2  -2   18.57    0.56
   5  -2  -2   18.23    0.62
  -4   2   2    1.31    0.13
  -4   2   2    1.03    0.15
   4  -2  -2    1.09    0.14
   4  -2  -2    1.39    0.18
  -3   2   2    8.46    0.29
  -3   2   2    8.66    0.33
   3  -2  -2    8.86    0.30
  -2   2   2  144.10    2.84
  -2   2   2  139.57    2.71
   2  -2  -2  140.16    2.75
   2  -2  -2  141.45    2.77
  -1   2   2    0.34    0.07
  -1   2   2    0.42    0.09
   1  -2  -2    0.27    0.07
   1  -2  -2    0.40    0.08
   0   2   2    7.21    0.20
   0  -2  -2    7.38    0.22
   0  -2  -2    7.04    0.26
   1   2   2  109.75    2.29
   1   2   2  109.03    2.04
  -1  -2  -2  110.03    2.10
   2   2   2    6.63    0.22
   2   2   2    6.89    0.30
   2   2   2    6.13    0.29
  -2  -2  -2    6.72    0.24
   3   2   2   67.73    1.37
   3   2   2   67.58    1.51
   3   2   2   65.88    1.55
  -3  -2  -2   65.13    1.39
   4   2   2    0.46    0.14
   4   2   2    0.51    0.14
   4   2   2    0.45    0.11
  -4  -2  -2    0.67    0.12
   5   2   2   14.75    0.56
   5   2   2   15.25    0.51
   5   2   2   14.53    0.58
  -5  -2  -2   14.66    0.50
   6   2   2   -0.04    0.12
   6   2   2   -0.24    0.09
  -6  -2  -2    0.05    0.10
  -6  -2  -2   -0.11    0.10
   7   2   2    1.29    0.23
   7   2   2    1.28    0.25
  -7  -2  -2    1.49    0.23
   8   2   2    0.15    0.15
  -8  -2  -2    0.66    0.19
   9   2   2    2.25    0.33
  -9  -2  -2    1.72    0.29
 -10   3   3    0.09    0.16
  10  -3  -3    0.28    0.21
  -9   3   3    0.19    0.18
   9  -3  -3    0.52    0.21
  -8   3   3    4.06    0.39
   8  -3  -3    3.89    0.40
  -7   3   3    0.69    0.18
   7  -3  -3    0.78    0.20
  -6   3   3    1.09    0.20
   6  -3  -3    0.65    0.18
   6  -3  -3    0.71    0.17
  -5   3   3    2.85    0.20
  -5   3   3    2.27    0.24
   5  -3  -3    2.20    0.21
   5  -3  -3    2.64    0.27
  -4   3   3   10.44    0.37
  -4   3   3   10.02    0.41
   4  -3  -3   10.68    0.38
   4  -3  -3   11.38    0.45
  -3   3   3    0.09    0.08
  -3   3   3    0.13    0.08
   3  -3  -3    0.12    0.08
   3  -3  -3    0.16    0.10
  -2   3   3   39.31    0.94
  -2   3   3   38.22    0.87
   2  -3  -3   37.46    0.89
   2  -3  -3   38.53    0.90
  -1   3   3    2.62    0.15
  -1   3   3    2.81    0.21
   1  -3  -3    2.72    0.18
   1  -3  -3    3.02    0.17
   0   3   3  115.02    2.16
   0   3   3  113.19    2.43
   0  -3  -3  114.95    2.36
   0  -3  -3  113.61    2.22
   1   3   3   38.08    0.77
   1   3   3   37.21    0.98
  -1  -3  -3   36.68    0.81
  -1  -3  -3   36.25    0.94
   2   3   3   36.53    1.00
   2   3   3   36.51    0.78
  -2  -3  -3   36.87    0.83
  -2  -3  -3   36.66    0.96
   3   3   3    0.07    0.07
   3   3   3    0.05    0.10
   3   3   3    0.23    0.11
  -3  -3  -3    0.04    0.07
   4   3   3    0.46    0.11
   4   3   3    0.39    0.14
   4   3   3    0.38    0.15
  -4  -3  -3    0.29    0.10
   5   3   3   -0.08    0.11
   5   3   3   -0.06    0.12
  -5  -3  -3    0.10    0.10
   6   3   3   25.90    0.89
   6   3   3   25.77    0.93
  -6  -3  -3   26.84    0.79
   7   3   3   -0.13    0.14
   7   3   3    0.28    0.16
  -7  -3  -3    0.32    0.15
   8   3   3    2.50    0.34
  -8  -3  -3    2.03    0.28
   9   3   3    0.10    0.17
 -10   4   4    0.25    0.18
  10  -4  -4    0.19    0.21
  -9   4   4    0.83    0.23
   9  -4  -4    1.06    0.27
  -8   4   4   30.36    1.01
   8  -4  -4   30.20    1.07
  -7   4   4   -0.03    0.13
   7  -4  -4    0.13    0.17
  -6   4   4   16.27    0.63
   6  -4  -4   17.37    0.68
  -5   4   4    4.07    0.26
  -5   4   4    3.87    0.28
   5  -4  -4    3.13    0.24
   5  -4  -4    4.16    0.31
  -4   4   4   60.91    1.43
  -4   4   4   63.00    1.46
   4  -4  -4   62.80    1.42
   4  -4  -4   63.26    1.49
  -3   4   4   40.02    0.98
  -3   4   4   41.64    1.04
   3  -4  -4   40.96    1.00
   3  -4  -4   39.50    1.02
  -2   4   4    6.04    0.32
  -2   4   4    5.93    0.26
   2  -4  -4    6.40    0.30
   2  -4  -4    5.93    0.29
  -1   4   4   39.55    0.86
  -1   4   4   37.78    1.03
   1  -4  -4   37.77    0.97
   1  -4  -4   40.05    0.91
   0   4   4    1.53    0.12
   0   4   4    1.42    0.20
   0  -4  -4    1.36    0.18
   0  -4  -4    1.55    0.15
   1   4   4   44.10    1.19
   1   4   4   44.37    0.92
  -1  -4  -4   44.30    0.98
  -1  -4  -4   43.45    1.14
   2   4   4    1.91    0.14
   2   4   4    2.04    0.25
  -2  -4  -4    2.03    0.24
  -2  -4  -4    1.95    0.17
   3   4   4    7.82    0.45
  -3  -4  -4    9.14    0.46
  -3  -4  -4    8.09    0.33
   4   4   4   18.46    0.76
  -4  -4  -4   19.57    0.73
  -4  -4  -4   19.18    0.58
   5   4   4    1.10    0.24
  -5  -4  -4    1.10    0.18
   6   4   4    2.09    0.32
  -6  -4  -4    1.69    0.22
   7   4   4    4.70    0.48
  -9   5   5    0.14    0.17
   9  -5  -5    0.02    0.19
  -8   5   5   -0.15    0.14
   8  -5  -5   -0.08    0.15
  -7   5   5   35.32    1.09
   7  -5  -5   36.77    1.18
  -6   5   5   -0.05    0.12
   6  -5  -5   -0.01    0.12
  -5   5   5   -0.17    0.10
   5  -5  -5    0.12    0.13
  -4   5   5   24.58    0.75
  -4   5   5   25.23    0.79
   4  -5  -5   25.97    0.76
   4  -5  -5   24.48    0.80
  -3   5   5   15.31    0.51
  -3   5   5   14.62    0.57
   3  -5  -5   15.89    0.55
   3  -5  -5   14.66    0.55
  -2   5   5   29.00    0.74
  -2   5   5   29.24    0.89
   2  -5  -5   28.78    0.80
   2  -5  -5   28.21    0.82
  -1   5   5    1.64    0.23
  -1   5   5    1.84    0.17
   1  -5  -5    1.99    0.22
   1  -5  -5    1.79    0.19
   0   5   5   16.06    0.44
   0   5   5   16.25    0.65
   0  -5  -5   15.43    0.59
   0  -5  -5   16.68    0.51
   1   5   5    0.06    0.13
  -1  -5  -5    0.04    0.09
  -1  -5  -5    0.15    0.12
   2   5   5    0.70    0.20
  -2  -5  -5    0.89    0.20
  -2  -5  -5    0.76    0.13
   3   5   5    0.48    0.19
  -3  -5  -5    0.54    0.18
  -3  -5  -5    0.62    0.13
   4   5   5    4.46    0.44
  -4  -5  -5    3.81    0.39
   5   5   5    1.25    0.27
  -5  -5  -5    1.14    0.25
   6   5   5    1.27    0.30
  -6  -5  -5    1.15    0.27
   7   5   5    6.82    0.62
  -7  -5  -5    5.50    0.54
  -8   6   6    0.24    0.18
   8  -6  -6    0.17    0.18
  -7   6   6    4.72    0.43
   7  -6  -6    4.89    0.47
  -6   6   6    8.66    0.47
   6  -6  -6    8.00    0.50
  -5   6   6   10.35    0.48
   5  -6  -6   10.26    0.53
  -4   6   6    4.65    0.31
  -4   6   6    4.76    0.35
   4  -6  -6    4.60    0.35
   4  -6  -6    4.76    0.33
  -3   6   6   44.24    1.09
  -3   6   6   43.20    1.25
   3  -6  -6   43.49    1.18
   3  -6  -6   44.60    1.19
  -2   6   6    6.04    0.29
  -2   6   6    5.28    0.39
   2  -6  -6    6.25    0.35
   2  -6  -6    6.02    0.37
  -1   6   6   36.89    1.15
   1  -6  -6   37.12    0.98
   1  -6  -6   37.38    1.07
   0   6   6    6.00    0.45
   0  -6  -6    6.96    0.34
   0  -6  -6    6.85    0.42
   1   6   6   17.85    0.78
  -1  -6  -6   18.37    0.72
   2   6   6   18.55    0.82
  -2  -6  -6   19.77    0.78
   3   6   6    1.62    0.30
  -3  -6  -6    1.41    0.26
   4   6   6    0.52    0.24
  -4  -6  -6    0.67    0.22
   5   6   6    0.03    0.20
  -5  -6  -6    0.41    0.22
   6   6   6   -0.03    0.21
  -6  -6  -6    0.18    0.19
  -7   7   7    3.74    0.38
   7  -7  -7    3.79    0.44
  -6   7   7   -0.05    0.12
   6  -7  -7   -0.13    0.15
  -5   7   7    1.59    0.25
   5  -7  -7    1.93    0.29
  -4   7   7    0.09    0.17
  -4   7   7   -0.01    0.12
   4  -7  -7    0.00    0.14
  -3   7   7    6.72    0.46
   3  -7  -7    6.29    0.41
   3  -7  -7    5.95    0.40
  -2   7   7    0.74    0.23
   2  -7  -7    0.53    0.18
  -1   7   7    2.28    0.35
   1  -7  -7    2.36    0.31
   0   7   7    1.93    0.32
   0  -7  -7    1.94    0.28
   1   7   7    0.27    0.19
  -1  -7  -7    0.04    0.14
   2   7   7    5.15    0.52
  -2  -7  -7    4.71    0.46
   3   7   7    0.72    0.26
  -3  -7  -7    0.66    0.23
   4   7   7    1.20    0.32
  -4  -7  -7    0.92    0.25
   5   7   7    2.48    0.43
  -5  -7  -7    2.97    0.43
  -3   8   8   10.84    0.65
  -2   8   8    0.32    0.21
   2  -8  -8    0.45    0.20
  -1   8   8    0.39    0.22
   1  -8  -8    0.64    0.22
   0   8   8    5.76    0.58
   0  -8  -8    6.55    0.47
   1   8   8    0.57    0.24
  -1  -8  -8    0.28    0.20
   2   8   8    2.54    0.43
  -2  -8  -8    1.84    0.33
  -1  -8  -9    1.83    0.33
   1   8   9    2.21    0.41
   0  -8  -9    0.26    0.19
   0   8   9   -0.19    0.19
   1  -8  -9    4.57    0.47
  -1   8   9    3.88    0.49
   2  -8  -9    6.77    0.49
  -2   8   9    6.84    0.55
  -3   8   9    0.99    0.28
  -4  -7  -8    0.96    0.27
   4   7   8    0.37    0.26
  -3  -7  -8    0.86    0.26
   3   7   8    0.96    0.30
  -2  -7  -8    3.83    0.43
   2   7   8    3.14    0.43
  -1  -7  -8    4.01    0.41
   1   7   8    4.44    0.49
   0  -7  -8    6.78    0.46
   0   7   8    6.69    0.51
   1  -7  -8    1.59    0.28
  -1   7   8    1.70    0.31
   2  -7  -8    0.14    0.15
  -2   7   8    0.58    0.22
   3  -7  -8    3.36    0.36
  -3   7   8    3.86    0.42
   5  -7  -8    5.93    0.44
  -5   7   8    5.91    0.40
   6  -7  -8    0.91    0.26
  -6   7   8    0.86    0.21
   7  -7  -8    8.36    0.57
  -7   7   8    8.98    0.53
  -6  -6  -7   -0.12    0.16
   6   6   7    0.10    0.22
  -5  -6  -7    1.61    0.31
   5   6   7    1.89    0.37
  -4  -6  -7    7.65    0.53
   4   6   7    6.58    0.61
  -3  -6  -7    3.69    0.41
   3   6   7    4.51    0.49
  -2  -6  -7    0.82    0.22
   2   6   7    0.76    0.24
  -1  -6  -7   -0.02    0.13
   1   6   7   -0.23    0.14
   0  -6  -7    0.64    0.18
   0   6   7    0.87    0.22
   1  -6  -7   17.99    0.70
  -1   6   7   17.77    0.75
   2  -6  -7   -0.01    0.11
   2  -6  -7   -0.24    0.10
  -2   6   7   -0.10    0.12
   3  -6  -7    9.11    0.47
   3  -6  -7    8.64    0.45
  -3   6   7    8.65    0.50
  -3   6   7    9.20    0.41
   4  -6  -7   13.84    0.60
   4  -6  -7   13.85    0.59
  -4   6   7   13.31    0.60
  -4   6   7   12.97    0.54
   5  -6  -7   -0.01    0.13
  -5   6   7    0.05    0.11
   6  -6  -7    0.23    0.17
  -6   6   7    0.08    0.13
   7  -6  -7    0.45    0.22
  -7   6   7    0.40    0.18
   8  -6  -7    0.30    0.22
  -8   6   7    0.00    0.16
  -7  -5  -6    0.65    0.23
   7   5   6    1.27    0.34
  -6  -5  -6    1.68    0.31
   6   5   6    1.35    0.33
  -5  -5  -6    0.80    0.23
   5   5   6    0.26    0.19
  -4  -5  -6    0.76    0.22
   4   5   6    0.89    0.27
  -3  -5  -6    3.58    0.38
   3   5   6    2.74    0.36
  -2  -5  -6    1.29    0.23
   2   5   6    1.10    0.24
  -1  -5  -6    4.04    0.23
  -1  -5  -6    4.01    0.36
   1   5   6    4.73    0.42
   0  -5  -6    8.36    0.34
   0  -5  -6    8.77    0.44
   0   5   6    7.55    0.45
   1  -5  -6   34.62    0.98
   1  -5  -6   34.73    0.89
  -1   5   6   34.87    1.06
  -1   5   6   34.10    0.83
   2  -5  -6    1.93    0.23
   2  -5  -6    2.03    0.22
  -2   5   6    2.04    0.19
  -2   5   6    1.87    0.25
   3  -5  -6    0.89    0.17
   3  -5  -6    0.97    0.18
  -3   5   6    0.68    0.15
  -3   5   6    1.05    0.19
   4  -5  -6    5.04    0.35
   4  -5  -6    6.10    0.35
  -4   5   6    5.60    0.35
  -4   5   6    5.03    0.31
   5  -5  -6   10.84    0.52
   5  -5  -6    9.12    0.45
  -5   5   6    9.16    0.46
   6  -5  -6   -0.21    0.12
  -6   5   6    0.10    0.14
   7  -5  -6   20.71    0.83
  -7   5   6   18.02    0.74
   8  -5  -6    5.17    0.49
  -8   5   6    4.98    0.45
   9  -5  -6    1.34    0.31
  -9   5   6    2.01    0.33
  -8  -4  -5   -0.14    0.16
  -7  -4  -5    1.25    0.28
   7   4   5    1.39    0.31
  -6  -4  -5    7.48    0.50
   6   4   5    8.39    0.56
  -5  -4  -5    5.11    0.40
   5   4   5    5.82    0.45
  -4  -4  -5    1.93    0.28
  -4  -4  -5    2.45    0.22
   4   4   5    2.58    0.34
  -3  -4  -5    9.13    0.34
  -3  -4  -5    8.54    0.48
   3   4   5    8.70    0.49
  -2  -4  -5   69.53    1.69
  -2  -4  -5   68.84    1.45
   2   4   5   67.49    1.74
  -1  -4  -5    5.08    0.32
  -1  -4  -5    5.34    0.24
   1   4   5    5.53    0.23
   1   4   5    6.28    0.38
   0  -4  -5   -0.04    0.09
   0  -4  -5   -0.06    0.06
   0   4   5    0.05    0.11
   0   4   5   -0.04    0.06
   1  -4  -5   41.28    1.07
   1  -4  -5   41.75    0.99
  -1   4   5   42.68    1.13
  -1   4   5   43.61    0.95
   2  -4  -5   24.51    0.71
   2  -4  -5   23.79    0.67
  -2   4   5   23.30    0.73
  -2   4   5   23.58    0.64
   3  -4  -5   15.03    0.53
   3  -4  -5   15.09    0.52
  -3   4   5   15.15    0.54
  -3   4   5   15.21    0.50
   4  -4  -5    4.41    0.30
   4  -4  -5    4.68    0.28
  -4   4   5    4.12    0.28
  -4   4   5    4.50    0.29
   5  -4  -5   12.45    0.53
   5  -4  -5   11.35    0.47
  -5   4   5   11.37    0.49
   6  -4  -5    0.64    0.19
  -6   4   5    0.48    0.16
   7  -4  -5    0.25    0.16
  -7   4   5   -0.12    0.11
   8  -4  -5    2.84    0.37
  -8   4   5    3.07    0.35
   9  -4  -5    0.12    0.19
  -9   4   5    0.24    0.19
   7   3   4    2.34    0.34
   7   3   4    1.69    0.28
  -6  -3  -4    1.56    0.21
   6   3   4    1.54    0.25
   6   3   4    1.25    0.26
  -5  -3  -4   21.28    0.64
   5   3   4   21.91    0.82
   5   3   4   21.78    0.77
  -4  -3  -4    0.10    0.09
   4   3   4    0.12    0.14
   4   3   4   -0.07    0.08
  -3  -3  -4    2.69    0.28
  -3  -3  -4    3.56    0.20
   3   3   4    3.10    0.31
   3   3   4    3.80    0.20
  -2  -3  -4    6.12    0.34
  -2  -3  -4    5.58    0.23
   2   3   4    5.99    0.24
   2   3   4    5.74    0.35
  -1  -3  -4    7.73    0.36
  -1  -3  -4    8.28    0.26
   1   3   4    7.30    0.25
   1   3   4    7.20    0.37
   0  -3  -4    2.27    0.21
   0  -3  -4    1.87    0.13
   0   3   4    1.85    0.13
   0   3   4    1.59    0.19
   1  -3  -4    5.47    0.24
   1  -3  -4    6.00    0.28
  -1   3   4    5.92    0.30
  -1   3   4    5.86    0.23
   2  -3  -4  126.65    2.54
   2  -3  -4  127.37    2.60
  -2   3   4  127.25    2.66
  -2   3   4  127.32    2.49
   3  -3  -4    8.09    0.33
   3  -3  -4    7.91    0.35
  -3   3   4    8.19    0.34
  -3   3   4    8.14    0.33
   4  -3  -4   21.75    0.63
   4  -3  -4   20.97    0.67
  -4   3   4   21.34    0.64
  -4   3   4   21.27    0.59
   5  -3  -4    2.27    0.26
   5  -3  -4    2.34    0.23
  -5   3   4    1.51    0.20
   6  -3  -4    8.17    0.40
   6  -3  -4    7.15    0.42
  -6   3   4    8.11    0.42
   7  -3  -4    5.05    0.38
  -7   3   4    5.96    0.38
   8  -3  -4    2.43    0.33
  -8   3   4    2.77    0.33
   9  -3  -4    0.32    0.19
  -9   3   4    0.37    0.18
  10  -3  -4    0.18    0.20
 -10   3   4   -0.02    0.16
  -9  -2  -3    1.61    0.27
   9   2   3    2.22    0.33
  -8  -2  -3    3.19    0.33
   8   2   3    4.31    0.42
  -7  -2  -3    0.73    0.18
   7   2   3    1.19    0.25
   7   2   3    1.08    0.23
  -6  -2  -3    0.06    0.11
   6   2   3    0.17    0.12
   6   2   3    0.13    0.14
   6   2   3   -0.03    0.12
  -5  -2  -3   17.70    0.56
   5   2   3   17.51    0.64
   5   2   3   18.75    0.58
   5   2   3   17.63    0.68
  -4  -2  -3   27.03    0.69
   4   2   3   26.16    0.82
   4   2   3   24.60    0.77
   4   2   3   26.72    0.70
  -3  -2  -3    0.41    0.09
   3   2   3    0.62    0.13
   3   2   3    0.84    0.16
   3   2   3    0.50    0.10
  -2  -2  -3   77.28    1.57
  -2  -2  -3   79.17    1.74
   2   2   3   81.01    1.57
   2   2   3   80.70    1.80
  -1  -2  -3   23.96    0.66
  -1  -2  -3   24.58    0.54
   1   2   3   24.72    0.68
   1   2   3   24.53    0.54
   0  -2  -3    2.53    0.17
   0  -2  -3    2.43    0.13
   0   2   3    2.70    0.18
   0   2   3    2.60    0.13
   1  -2  -3   30.80    0.75
   1  -2  -3   32.73    0.71
  -1   2   3   31.23    0.69
  -1   2   3   32.48    0.77
   2  -2  -3    0.14    0.08
   2  -2  -3    0.18    0.07
  -2   2   3    0.22    0.07
  -2   2   3    0.18    0.08
   3  -2  -3   29.20    0.73
   3  -2  -3   29.21    0.76
  -3   2   3   30.23    0.70
  -3   2   3   29.60    0.74
   4  -2  -3    7.60    0.32
  -4   2   3    7.75    0.27
  -4   2   3    7.90    0.34
   5  -2  -3   24.91    0.72
   5  -2  -3   24.95    0.77
  -5   2   3   24.38    0.74
  -5   2   3   26.68    0.63
   6  -2  -3    0.01    0.12
   6  -2  -3    0.01    0.11
  -6   2   3    0.04    0.11
   7  -2  -3    0.79    0.20
   7  -2  -3    0.66    0.17
  -7   2   3    0.59    0.17
   8  -2  -3    3.18    0.36
  -8   2   3    2.54    0.31
   9  -2  -3    4.58    0.46
  -9   2   3    4.18    0.42
  10  -2  -3   -0.19    0.14
 -10   2   3   -0.22    0.15
   9   1   2    2.44    0.31
  -8  -1  -2    5.75    0.40
   8   1   2    6.54    0.42
   8   1   2    5.57    0.38
  -7  -1  -2    5.49    0.36
   7   1   2    5.52    0.38
   7   1   2    5.57    0.35
   7   1   2    5.26    0.36
   6   1   2    0.14    0.13
   6   1   2    0.09    0.12
   6   1   2    0.19    0.13
   6   1   2    0.18    0.12
   5   1   2    0.37    0.11
   5   1   2    0.32    0.12
   5   1   2    0.26    0.13
   5   1   2    0.30    0.12
   4   1   2   10.55    0.41
   4   1   2   10.25    0.43
   4   1   2   10.53    0.39
   4   1   2   10.33    0.37
   3   1   2   44.41    0.97
   3   1   2   44.54    1.03
   3   1   2   43.41    0.96
   3   1   2   43.07    1.08
  -2  -1  -2   65.00    1.27
   2   1   2   63.86    1.37
   2   1   2   63.43    1.42
   2   1   2   63.02    1.27
  -1  -1  -2   50.61    0.98
   1   1   2   50.30    1.12
   1   1   2   49.96    0.99
   0  -1  -2   33.67    0.66
   0  -1  -2   34.21    0.74
   0   1   2   32.87    0.67
   0   1   2   33.02    0.76
   1  -1  -2   45.50    0.92
   1  -1  -2   44.97    0.95
  -1   1   2   44.98    0.91
  -1   1   2   45.39    0.95
   2  -1  -2   86.23    1.75
   2  -1  -2   86.67    1.74
  -2   1   2   89.19    1.74
  -2   1   2   85.07    1.71
   3  -1  -2    0.42    0.10
   3  -1  -2    0.45    0.10
  -3   1   2    0.54    0.10
  -3   1   2    0.45    0.07
   4  -1  -2    0.46    0.12
   4  -1  -2    0.43    0.12
  -4   1   2    0.84    0.10
  -4   1   2    0.51    0.12
   5  -1  -2   34.74    0.96
   5  -1  -2   36.83    0.93
  -5   1   2   36.43    0.94
  -5   1   2   36.27    0.84
   6  -1  -2   -0.07    0.10
   6  -1  -2    0.04    0.10
  -6   1   2    0.13    0.12
   7  -1  -2    2.30    0.28
   7  -1  -2    2.96    0.30
  -7   1   2    2.44    0.29
   8  -1  -2    0.94    0.23
  -8   1   2    0.74    0.19
   9  -1  -2    3.52    0.39
  -9   1   2    4.35    0.42
  10  -1  -2    0.05    0.18
 -10   1   2    0.21    0.17
 -10   0  -1    3.36    0.41
  10   0   1    3.46    0.39
  -9   0  -1    1.23    0.26
   9   0   1    1.12    0.25
  -8   0  -1    7.28    0.45
   8   0   1    7.93    0.45
   8   0   1    7.98    0.45
  -7   0  -1   27.88    0.86
   7   0   1   27.76    0.85
   7   0   1   26.86    0.86
  -6   0  -1    6.70    0.35
  -6   0  -1    8.06    0.39
   6   0   1    7.49    0.38
   6   0   1    7.69    0.38
   5   0   1    0.29    0.13
   5   0   1    0.04    0.09
   5   0   1    0.21    0.11
   5   0   1    0.14    0.10
   4   0   1   18.41    0.54
   4   0   1   19.20    0.57
   4   0   1   19.29    0.56
   4   0   1   17.81    0.56
   3   0   1   22.32    0.58
   3   0   1   22.27    0.61
   3   0   1   23.38    0.59
   3   0   1   22.95    0.59
   2   0   1   21.12    0.52
   2   0   1   21.35    0.55
   2   0   1   21.10    0.51
   2   0   1   21.41    0.51
   1   0   1   43.04    0.92
   1   0   1   42.06    0.87
   1   0   1   43.69    0.84
   1   0   1   43.26    0.85
   0   0   1  115.54    2.27
   1   0  -1   47.94    0.97
  -1   0   1   48.12    0.93
   2   0  -1   12.86    0.36
   2   0  -1   12.38    0.36
  -2   0   1   12.82    0.34
  -2   0   1   12.32    0.29
   3   0  -1    5.40    0.25
   3   0  -1    5.50    0.25
  -3   0   1    4.86    0.23
  -3   0   1    5.36    0.19
   4   0  -1   17.92    0.54
   4   0  -1   17.47    0.54
  -4   0   1   17.00    0.52
  -4   0   1   17.34    0.46
   5   0  -1    7.71    0.35
   5   0  -1    7.84    0.37
  -5   0   1    8.29    0.31
  -5   0   1    7.86    0.36
   6   0  -1   13.29    0.52
   6   0  -1   12.95    0.51
  -6   0   1   11.19    0.48
   7   0  -1    0.51    0.17
   7   0  -1    0.58    0.18
  -7   0   1    0.32    0.14
   8   0  -1    0.14    0.14
   8   0  -1   -0.14    0.12
  -8   0   1    0.26    0.15
   9   0  -1   10.15    0.56
  -9   0   1   10.24    0.56
  10   0  -1   -0.08    0.15
 -10   0   1    0.15    0.18
 -10   1   0    2.93    0.38
  10  -1   0    2.32    0.35
  -9   1   0   13.58    0.64
   9  -1   0   12.29    0.63
  -8   1   0   11.95    0.57
   8  -1   0    9.57    0.52
  -7   1   0    0.16    0.15
   7  -1   0   -0.06    0.12
   7  -1   0    0.05    0.11
  -6   1   0   12.86    0.52
  -6   1   0   13.12    0.47
   6  -1   0   14.34    0.49
   6  -1   0   13.26    0.53
  -5   1   0    1.73    0.18
  -5   1   0    1.98    0.22
   5  -1   0    2.05    0.20
   5  -1   0    1.92    0.22
  -4   1   0   61.28    1.35
  -4   1   0   62.42    1.35
   4  -1   0   61.19    1.32
   4  -1   0   60.24    1.37
  -3   1   0    0.11    0.07
   3  -1   0    0.15    0.07
   3  -1   0    0.09    0.07
  -2   1   0  423.81    8.27
   2  -1   0  418.19    8.07
   2  -1   0  423.53    7.97
  -1   1   0    1.98    0.11
   1  -1   0    1.96    0.07
   1  -1   0    1.87    0.10
   1  -1   0    1.99    0.11
   0   1   0   22.71    0.50
   0   1   0   22.56    0.48
   0  -1   0   22.17    0.46
   1   1   0    0.23    0.07
   1   1   0    0.33    0.06
  -1  -1   0    0.35    0.04
  -1  -1   0    0.33    0.06
   2   1   0   29.71    0.66
   2   1   0   29.81    0.69
   2   1   0   30.18    0.71
  -2  -1   0   29.18    0.63
   3   1   0   33.15    0.79
   3   1   0   32.75    0.81
   3   1   0   33.31    0.78
  -3  -1   0   32.70    0.74
   4   1   0   28.72    0.77
   4   1   0   28.13    0.74
   4   1   0   28.19    0.74
  -4  -1   0   28.26    0.71
   5   1   0    3.69    0.26
   5   1   0    3.28    0.24
   5   1   0    3.73    0.25
  -5  -1   0    3.18    0.22
   6   1   0    7.75    0.40
   6   1   0    8.18    0.40
   6   1   0    7.58    0.37
  -6  -1   0    7.73    0.38
   7   1   0    1.64    0.25
   7   1   0    1.69    0.24
  -7  -1   0    1.41    0.22
   8   1   0    1.58    0.26
   8   1   0    2.22    0.30
  -8  -1   0    1.65    0.25
   9   1   0   18.36    0.75
  -9  -1   0   18.98    0.75
  10   1   0    2.10    0.33
 -10   2   1    2.41    0.36
  10  -2  -1    3.33    0.41
  -9   2   1    5.58    0.48
   9  -2  -1    5.41    0.49
  -8   2   1    0.35    0.18
   8  -2  -1    0.51    0.20
  -7   2   1   25.69    0.83
   7  -2  -1   22.84    0.81
  -6   2   1    7.17    0.39
  -6   2   1    7.59    0.34
   6  -2  -1    7.01    0.40
   6  -2  -1    8.37    0.36
  -5   2   1   29.63    0.76
  -5   2   1   30.54    0.83
   5  -2  -1   27.90    0.83
   5  -2  -1   29.43    0.75
  -4   2   1    0.47    0.11
  -4   2   1    0.65    0.13
   4  -2  -1    0.43    0.12
   4  -2  -1    0.90    0.12
  -3   2   1   11.94    0.40
  -3   2   1   12.17    0.37
   3  -2  -1   12.28    0.35
   3  -2  -1   12.55    0.41
  -2   2   1   22.03    0.54
  -2   2   1   21.74    0.54
   2  -2  -1   22.25    0.50
  -1   2   1   97.68    1.85
  -1   2   1   96.93    1.98
   1  -2  -1   96.76    1.90
   1  -2  -1   97.63    1.88
   0   2   1  120.77    2.23
   0   2   1  120.41    2.43
   0  -2  -1  118.42    2.36
   0  -2  -1  120.21    2.27
   1   2   1    6.43    0.26
   1   2   1    6.84    0.17
  -1  -2  -1    7.04    0.22
   2   2   1    5.07    0.18
   2   2   1    4.77    0.24
   2   2   1    4.93    0.24
  -2  -2  -1    5.05    0.20
   3   2   1   82.32    1.79
   3   2   1   80.52    1.81
   3   2   1   84.25    1.64
  -3  -2  -1   80.84    1.68
   4   2   1    2.39    0.24
   4   2   1    2.33    0.22
  -4  -2  -1    2.21    0.20
   5   2   1   17.20    0.61
   5   2   1   16.84    0.61
  -5  -2  -1   17.49    0.53
   6   2   1    5.10    0.34
   6   2   1    4.81    0.34
  -6  -2  -1    5.45    0.31
   7   2   1    3.17    0.34
  -7  -2  -1    3.68    0.32
   8   2   1   -0.12    0.14
  -8  -2  -1    0.07    0.14
   9   2   1    5.48    0.49
  -9  -2  -1    4.33    0.41
 -10   3   2    5.29    0.50
  10  -3  -2    4.91    0.51
  -9   3   2    1.31    0.28
   9  -3  -2    1.57    0.29
  -8   3   2    9.60    0.52
   8  -3  -2    9.25    0.53
  -7   3   2    5.70    0.38
   7  -3  -2    5.90    0.40
  -6   3   2   11.16    0.49
   6  -3  -2   11.11    0.51
  -5   3   2   -0.01    0.08
  -5   3   2    0.14    0.10
   5  -3  -2    0.09    0.11
   5  -3  -2    0.01    0.09
  -4   3   2    0.12    0.10
  -4   3   2    0.06    0.09
   4  -3  -2    0.00    0.07
   4  -3  -2    0.01    0.09
  -3   3   2   15.43    0.48
  -3   3   2   14.36    0.45
   3  -3  -2   15.73    0.50
   3  -3  -2   15.41    0.42
  -2   3   2    2.59    0.17
  -2   3   2    2.35    0.19
   2  -3  -2    2.57    0.17
   2  -3  -2    2.55    0.15
  -1   3   2    1.77    0.13
  -1   3   2    2.09    0.18
   1  -3  -2    2.24    0.16
   1  -3  -2    1.90    0.14
   0   3   2    1.61    0.17
   0   3   2    1.51    0.09
   0  -3  -2    1.44    0.15
   0  -3  -2    1.77    0.14
   1   3   2  120.21    2.56
   1   3   2  122.94    2.25
  -1  -3  -2  120.11    2.34
   2   3   2   21.72    0.66
   2   3   2   21.44    0.64
   2   3   2   21.64    0.49
  -2  -3  -2   21.75    0.55
   3   3   2    8.48    0.28
   3   3   2    7.58    0.38
  -3  -3  -2    8.51    0.32
   4   3   2    0.17    0.08
   4   3   2    0.16    0.12
   4   3   2    0.15    0.12
  -4  -3  -2    0.23    0.09
   5   3   2   20.96    0.73
   5   3   2   21.60    0.75
  -5  -3  -2   20.76    0.65
   6   3   2   15.39    0.66
   6   3   2   15.02    0.64
  -6  -3  -2   17.03    0.59
   7   3   2    2.44    0.33
  -7  -3  -2    3.33    0.32
   8   3   2    0.31    0.18
  -8  -3  -2    0.50    0.18
   9   3   2    4.04    0.45
 -10   4   3    0.42    0.22
  10  -4  -3    0.58    0.26
  -9   4   3    3.69    0.40
   9  -4  -3    4.47    0.47
  -8   4   3   22.83    0.85
   8  -4  -3   22.55    0.89
  -7   4   3    0.67    0.20
   7  -4  -3    0.81    0.20
  -6   4   3   40.66    1.11
   6  -4  -3   39.15    1.14
  -5   4   3    7.78    0.39
  -5   4   3    7.61    0.35
   5  -4  -3    7.28    0.32
   5  -4  -3    6.62    0.39
  -4   4   3    1.54    0.18
  -4   4   3    1.72    0.20
   4  -4  -3    1.64    0.16
   4  -4  -3    1.52    0.21
  -3   4   3    1.39    0.17
  -3   4   3    1.23    0.15
   3  -4  -3    1.17    0.14
   3  -4  -3    1.42    0.18
  -2   4   3  100.67    2.18
  -2   4   3  100.53    2.01
   2  -4  -3  100.40    2.08
   2  -4  -3   98.86    2.07
  -1   4   3   21.75    0.53
  -1   4   3   22.07    0.67
   1  -4  -3   22.80    0.63
   1  -4  -3   21.77    0.59
   0   4   3    0.99    0.09
   0   4   3    0.74    0.15
   0  -4  -3    1.15    0.16
   0  -4  -3    1.08    0.13
   1   4   3    0.15    0.05
   1   4   3    0.20    0.12
  -1  -4  -3    0.01    0.07
  -1  -4  -3    0.03    0.10
   2   4   3    3.69    0.16
   2   4   3    3.62    0.32
  -2  -4  -3    3.60    0.21
  -2  -4  -3    3.61    0.31
   3   4   3    3.12    0.29
   3   4   3    3.30    0.31
  -3  -4  -3    3.54    0.22
   4   4   3    1.56    0.25
   4   4   3    1.55    0.23
  -4  -4  -3    1.61    0.19
   5   4   3   10.57    0.53
   5   4   3   10.96    0.56
  -5  -4  -3   11.15    0.45
   6   4   3    6.95    0.47
   6   4   3    6.63    0.45
  -6  -4  -3    7.13    0.39
   7   4   3    1.60    0.28
   7   4   3    1.96    0.33
  -7  -4  -3    1.44    0.24
   8   4   3    2.27    0.35
  -9   5   4    1.03    0.26
   9  -5  -4    0.81    0.25
  -8   5   4    1.22    0.25
   8  -5  -4    0.83    0.24
  -7   5   4    0.21    0.16
   7  -5  -4    0.28    0.17
  -6   5   4    9.05    0.46
   6  -5  -4   10.33    0.53
  -5   5   4   25.74    0.77
  -5   5   4   24.85    0.77
   5  -5  -4   24.10    0.82
  -4   5   4    1.98    0.23
  -4   5   4    2.21    0.23
   4  -5  -4    1.99    0.21
   4  -5  -4    2.13    0.25
  -3   5   4    0.20    0.12
  -3   5   4    0.09    0.09
   3  -5  -4    0.04    0.09
   3  -5  -4    0.10    0.10
  -2   5   4    8.12    0.40
  -2   5   4    8.72    0.33
   2  -5  -4    8.25    0.37
   2  -5  -4    8.44    0.36
  -1   5   4    5.48    0.23
  -1   5   4    5.77    0.35
   1  -5  -4    5.86    0.32
   1  -5  -4    5.88    0.29
   0   5   4   14.48    0.38
   0   5   4   14.16    0.58
   0  -5  -4   14.73    0.46
   0  -5  -4   14.69    0.55
   1   5   4    9.71    0.49
  -1  -5  -4   10.24    0.37
  -1  -5  -4    9.72    0.46
   2   5   4    0.99    0.21
  -2  -5  -4    1.24    0.22
   3   5   4   13.57    0.63
  -3  -5  -4   14.78    0.48
  -3  -5  -4   13.62    0.62
   4   5   4    1.47    0.27
  -4  -5  -4    1.04    0.23
  -4  -5  -4    1.30    0.19
   5   5   4   38.60    1.28
  -5  -5  -4   38.94    1.02
   6   5   4    4.93    0.49
   7   5   4    1.14    0.29
  -8  -5  -4    0.27    0.21
  -9   6   5    0.56    0.23
   9  -6  -5    0.19    0.23
  -8   6   5    0.49    0.20
   8  -6  -5    0.29    0.20
  -7   6   5    0.51    0.19
   7  -6  -5    0.45    0.20
  -6   6   5   -0.06    0.13
   6  -6  -5    0.05    0.14
  -5   6   5    0.43    0.15
  -5   6   5    0.28    0.16
   5  -6  -5    0.07    0.13
  -4   6   5    0.12    0.11
  -4   6   5    0.24    0.14
   4  -6  -5    0.26    0.12
   4  -6  -5   -0.06    0.12
  -3   6   5    0.21    0.11
  -3   6   5    0.16    0.14
   3  -6  -5    0.18    0.12
   3  -6  -5    0.30    0.13
  -2   6   5    2.38    0.29
  -2   6   5    3.14    0.21
   2  -6  -5    2.28    0.26
   2  -6  -5    3.42    0.29
  -1   6   5   14.66    0.63
   1  -6  -5   14.97    0.57
   1  -6  -5   14.55    0.51
   0   6   5   25.71    0.92
   0  -6  -5   28.87    0.77
   0  -6  -5   26.35    0.86
   1   6   5    0.32    0.17
  -1  -6  -5    0.30    0.11
  -1  -6  -5    0.56    0.17
   2   6   5   20.95    0.85
  -2  -6  -5   21.68    0.81
  -2  -6  -5   20.57    0.63
   3   6   5    3.59    0.41
  -3  -6  -5    2.95    0.36
   4   6   5    1.43    0.29
  -4  -6  -5    1.69    0.30
   5   6   5    6.28    0.58
  -5  -6  -5    5.58    0.52
   6   6   5    5.01    0.54
  -6  -6  -5    5.22    0.52
   7   6   5    6.30    0.63
  -7  -6  -5    4.96    0.54
  -8   7   6    0.90    0.24
   8  -7  -6    0.88    0.26
  -7   7   6    0.55    0.20
   7  -7  -6    0.48    0.22
  -6   7   6    0.05    0.15
   6  -7  -6    0.20    0.17
  -5   7   6    0.06    0.13
   5  -7  -6    0.25    0.17
  -4   7   6    5.32    0.40
  -4   7   6    5.58    0.34
   4  -7  -6    5.28    0.39
  -3   7   6   12.50    0.61
   3  -7  -6   12.93    0.55
   3  -7  -6   12.06    0.55
  -2   7   6   11.64    0.60
   2  -7  -6   11.13    0.50
   2  -7  -6   11.99    0.54
  -1   7   6    8.33    0.52
   1  -7  -6    8.01    0.46
   1  -7  -6    8.89    0.42
   0   7   6    3.11    0.38
   0  -7  -6    3.10    0.34
   1   7   6    9.21    0.57
  -1  -7  -6    8.41    0.50
   2   7   6    0.62    0.23
  -2  -7  -6    1.20    0.26
   3   7   6    5.95    0.57
  -3  -7  -6    6.60    0.50
   4   7   6    4.79    0.52
  -4  -7  -6    4.93    0.50
   5   7   6   -0.14    0.20
  -5  -7  -6   -0.06    0.14
   6  -8  -7    0.53    0.22
   5  -8  -7    0.07    0.17
  -4   8   7    2.91    0.38
   4  -8  -7    3.45    0.37
  -3   8   7    0.17    0.18
  -2   8   7    0.81    0.24
   2  -8  -7    0.58    0.20
  -1   8   7    0.48    0.22
   1  -8  -7    0.23    0.17
   0   8   7   -0.11    0.15
   0  -8  -7    0.29    0.17
   1   8   7    2.88    0.41
  -1  -8  -7    3.08    0.39
   2   8   7    1.34    0.33
  -2  -8  -7    1.12    0.28
   3   8   7    0.10    0.21
  -3  -8  -7   -0.07    0.15
  -3   9   8    2.06    0.38
  -2   9   8    7.50    0.59
  -1   9   8    4.23    0.52
   1  -9  -8    3.52    0.42
   0   9   8    0.57    0.26
   0  -9  -8    0.74    0.25
   1  -8 -10    3.16    0.41
  -1   8  10    3.59    0.49
   2  -8 -10    1.96    0.33
  -2   8  10    2.29    0.39
  -3  -7  -9   12.24    0.71
   3   7   9   11.63    0.78
  -2  -7  -9    4.88    0.49
   2   7   9    5.69    0.61
  -1  -7  -9    1.74    0.31
   1   7   9    2.11    0.38
   0  -7  -9   12.51    0.66
   0   7   9   14.00    0.76
   1  -7  -9    0.20    0.17
  -1   7   9   -0.01    0.17
   2  -7  -9    3.09    0.36
  -2   7   9    3.38    0.42
   3  -7  -9    1.74    0.29
  -3   7   9    1.49    0.30
  -5   7   9    4.46    0.40
  -6   7   9    3.21    0.37
  -5  -6  -8    4.34    0.50
   5   6   8    5.12    0.59
  -4  -6  -8   -0.09    0.14
   4   6   8    0.14    0.21
  -3  -6  -8   10.36    0.61
   3   6   8   10.56    0.69
  -2  -6  -8    4.33    0.44
   2   6   8    4.89    0.51
  -1  -6  -8    4.40    0.41
   1   6   8    3.84    0.44
   0  -6  -8   -0.10    0.12
   0   6   8    0.17    0.16
   1  -6  -8    2.33    0.31
  -1   6   8    3.09    0.37
   2  -6  -8   -0.05    0.13
  -2   6   8   -0.13    0.15
   3  -6  -8    8.92    0.50
  -3   6   8    9.10    0.42
  -3   6   8    8.92    0.51
   4  -6  -8    0.47    0.18
   4  -6  -8    0.83    0.20
  -4   6   8    0.57    0.17
   5  -6  -8   -0.04    0.14
  -5   6   8    0.24    0.16
   6  -6  -8   -0.06    0.15
  -6   6   8    0.14    0.15
   7  -6  -8    0.76    0.26
  -7   6   8    0.85    0.23
  -6  -5  -7    5.20    0.52
   6   5   7    6.26    0.61
  -5  -5  -7    5.45    0.52
   5   5   7    6.98    0.55
  -4  -5  -7   10.76    0.60
   4   5   7   11.42    0.67
  -3  -5  -7    0.01    0.13
   3   5   7   -0.01    0.15
  -2  -5  -7    6.47    0.43
   2   5   7    7.12    0.50
  -1  -5  -7   13.85    0.61
   1   5   7   14.41    0.68
   0  -5  -7   94.06    2.20
   0   5   7   95.09    2.33
   1  -5  -7   10.52    0.51
   1  -5  -7   11.32    0.43
  -1   5   7   11.21    0.56
  -1   5   7   11.01    0.40
   2  -5  -7    2.18    0.26
   2  -5  -7    2.05    0.23
  -2   5   7    2.27    0.28
  -2   5   7    1.99    0.21
   3  -5  -7    7.00    0.38
   3  -5  -7    7.16    0.41
  -3   5   7    7.76    0.43
  -3   5   7    7.37    0.36
   4  -5  -7    4.46    0.33
   4  -5  -7    3.47    0.33
  -4   5   7    4.15    0.32
  -4   5   7    4.27    0.30
   5  -5  -7    0.01    0.13
   5  -5  -7    0.03    0.13
  -5   5   7    0.21    0.14
   6  -5  -7    1.24    0.24
  -6   5   7    1.60    0.24
   7  -5  -7    3.66    0.42
  -7   5   7    3.68    0.38
   8  -5  -7    0.12    0.19
  -8   5   7    0.09    0.17
  -7  -4  -6    4.51    0.48
   7   4   6    5.44    0.56
  -6  -4  -6    3.87    0.42
   6   4   6    3.39    0.44
  -5  -4  -6    3.30    0.38
   5   4   6    3.31    0.40
  -4  -4  -6    0.03    0.14
   4   4   6    0.11    0.17
  -3  -4  -6   16.35    0.67
   3   4   6   15.35    0.70
  -2  -4  -6    0.30    0.14
   2   4   6    0.07    0.13
  -1  -4  -6   47.93    1.05
  -1  -4  -6   47.41    1.27
   1   4   6   48.11    1.06
   1   4   6   48.24    1.34
   0  -4  -6   22.82    0.72
   0  -4  -6   23.39    0.60
   0   4   6   22.19    0.59
   0   4   6   20.95    0.76
   1  -4  -6    1.03    0.14
   1  -4  -6    0.98    0.18
  -1   4   6    1.14    0.14
  -1   4   6    1.30    0.21
   2  -4  -6    0.00    0.09
   2  -4  -6   -0.17    0.08
  -2   4   6    0.13    0.12
  -2   4   6    0.07    0.08
   3  -4  -6   -0.05    0.10
   3  -4  -6    0.03    0.10
  -3   4   6   -0.02    0.10
  -3   4   6    0.14    0.10
   4  -4  -6    1.75    0.23
   4  -4  -6    2.27    0.25
  -4   4   6    1.97    0.22
  -4   4   6    2.39    0.24
   5  -4  -6    0.81    0.18
   5  -4  -6    0.93    0.20
  -5   4   6    0.83    0.18
   6  -4  -6    1.80    0.26
  -6   4   6    1.24    0.22
   7  -4  -6    1.48    0.27
  -7   4   6    1.56    0.26
   8  -4  -6    1.98    0.32
  -8   4   6    2.04    0.31
   9  -4  -6    0.53    0.23
  -9   4   6    0.87    0.25
  -8  -3  -5   13.73    0.71
   8   3   5   13.68    0.76
  -7  -3  -5    1.06    0.25
   7   3   5    1.68    0.32
  -6  -3  -5   27.19    0.96
   6   3   5   27.41    1.02
  -5  -3  -5    1.20    0.24
   5   3   5    1.42    0.26
  -4  -3  -5   35.55    1.08
  -4  -3  -5   37.08    0.87
   4   3   5   35.74    1.12
  -3  -3  -5   57.39    1.24
  -3  -3  -5   57.62    1.48
   3   3   5   59.09    1.26
   3   3   5   57.12    1.54
  -2  -3  -5   40.67    1.08
  -2  -3  -5   39.19    0.86
   2   3   5   40.14    0.89
   2   3   5   38.03    1.11
  -1  -3  -5    3.43    0.25
  -1  -3  -5    3.42    0.17
   1   3   5    3.27    0.29
   1   3   5    3.28    0.19
   0  -3  -5    6.01    0.32
   0  -3  -5    6.67    0.24
   0   3   5    6.21    0.35
   0   3   5    6.30    0.25
   1  -3  -5   95.07    1.91
   1  -3  -5   95.60    2.05
  -1   3   5   94.09    2.10
  -1   3   5   93.65    1.89
   2  -3  -5    2.62    0.20
   2  -3  -5    2.23    0.19
  -2   3   5    2.39    0.18
  -2   3   5    2.74    0.22
   3  -3  -5    5.03    0.29
   3  -3  -5    5.48    0.29
  -3   3   5    5.41    0.28
  -3   3   5    5.43    0.28
   4  -3  -5    6.92    0.36
   4  -3  -5    5.96    0.33
  -4   3   5    6.86    0.34
  -4   3   5    7.02    0.30
   5  -3  -5    1.80    0.22
   5  -3  -5    1.85    0.24
  -5   3   5    1.74    0.22
   6  -3  -5   -0.06    0.13
   6  -3  -5    0.24    0.14
  -6   3   5   -0.09    0.11
   7  -3  -5    5.44    0.40
  -7   3   5    5.25    0.37
   8  -3  -5    3.58    0.41
  -8   3   5    2.55    0.32
   9  -3  -5    0.10    0.18
  -9   3   5   -0.03    0.14
  10  -3  -5    0.70    0.25
 -10   3   5    0.17    0.20
   8   2   4    8.04    0.50
  -7  -2  -4    5.29    0.34
   7   2   4    6.29    0.42
   7   2   4    6.79    0.49
  -6  -2  -4    1.07    0.18
   6   2   4    0.77    0.22
   6   2   4    0.69    0.17
   6   2   4    0.97    0.21
  -5  -2  -4   39.06    0.97
   5   2   4   38.65    1.10
   5   2   4   40.85    1.02
   5   2   4   40.16    1.18
  -4  -2  -4   12.23    0.40
  -4  -2  -4   11.72    0.50
   4   2   4   12.64    0.55
   4   2   4   12.25    0.43
  -3  -2  -4    8.32    0.39
  -3  -2  -4    9.46    0.30
   3   2   4    8.83    0.33
   3   2   4    8.78    0.42
  -2  -2  -4   41.07    0.87
  -2  -2  -4   40.25    1.04
   2   2   4   41.89    1.09
   2   2   4   41.54    0.90
  -1  -2  -4    0.30    0.10
  -1  -2  -4    0.33    0.06
   1   2   4    0.28    0.11
   1   2   4    0.32    0.08
   0  -2  -4    0.16    0.06
   0  -2  -4    0.08    0.07
   0   2   4    0.01    0.09
   0   2   4    0.21    0.06
   1  -2  -4    0.55    0.09
   1  -2  -4    0.51    0.11
  -1   2   4    0.68    0.11
  -1   2   4    0.55    0.09
   2  -2  -4    5.71    0.25
   2  -2  -4    5.80    0.26
  -2   2   4    5.96    0.26
  -2   2   4    5.45    0.24
   3  -2  -4    0.38    0.11
   3  -2  -4    0.38    0.11
  -3   2   4    0.51    0.09
  -3   2   4    0.33    0.10
   4  -2  -4   10.54    0.41
   4  -2  -4   10.61    0.44
  -4   2   4   11.36    0.34
  -4   2   4   11.51    0.43
   5  -2  -4    4.42    0.30
   5  -2  -4    4.10    0.27
  -5   2   4    4.32    0.28
   6  -2  -4    1.07    0.20
   6  -2  -4    1.24    0.21
  -6   2   4    1.29    0.20
   7  -2  -4   10.02    0.50
   7  -2  -4   10.13    0.53
  -7   2   4    9.67    0.48
   8  -2  -4    2.65    0.34
  -8   2   4    3.00    0.33
   9  -2  -4    0.07    0.17
  -9   2   4    0.57    0.19
  10  -2  -4    4.66    0.49
 -10   2   4    4.97    0.48
  -8  -1  -3   23.78    0.83
   8   1   3   25.34    0.83
   8   1   3   25.22    0.88
   7   1   3    1.49    0.24
   7   1   3    0.80    0.20
   7   1   3    0.96    0.23
   7   1   3    1.06    0.19
   6   1   3    8.08    0.42
   6   1   3    8.58    0.39
   6   1   3    8.01    0.46
   6   1   3    8.33    0.41
   5   1   3   10.10    0.39
   5   1   3    9.55    0.42
   5   1   3    9.29    0.46
   5   1   3   10.38    0.44
   4   1   3   41.04    0.94
   4   1   3   40.08    1.09
   4   1   3   39.88    0.97
   4   1   3   40.24    1.02
   3   1   3   -0.04    0.09
   3   1   3    0.14    0.08
   3   1   3    0.07    0.08
  -2  -1  -3    5.90    0.20
  -2  -1  -3    6.24    0.27
   2   1   3    5.77    0.30
   2   1   3    5.69    0.23
  -1  -1  -3   92.04    1.90
  -1  -1  -3   93.40    1.74
   1   1   3   92.32    1.77
   1   1   3   91.21    1.96
   0  -1  -3    4.92    0.15
   0   1   3    4.49    0.17
   0   1   3    4.69    0.23
   1  -1  -3   40.87    0.92
   1  -1  -3   43.44    0.87
  -1   1   3   40.68    0.87
  -1   1   3   41.65    0.92
   2  -1  -3   17.58    0.48
   2  -1  -3   17.79    0.48
  -2   1   3   18.38    0.44
  -2   1   3   18.10    0.48
   3  -1  -3    6.73    0.30
   3  -1  -3    7.60    0.30
  -3   1   3    7.51    0.22
  -3   1   3    7.39    0.29
   4  -1  -3    0.56    0.13
   4  -1  -3    0.43    0.13
  -4   1   3    0.23    0.10
  -4   1   3    0.62    0.08
   5  -1  -3    0.20    0.11
   5  -1  -3    0.25    0.13
  -5   1   3    0.09    0.11
   6  -1  -3    0.00    0.12
   6  -1  -3    0.10    0.12
  -6   1   3   -0.09    0.09
   7  -1  -3   10.02    0.49
   7  -1  -3   10.19    0.51
  -7   1   3    9.76    0.48
   8  -1  -3    0.58    0.19
  -8   1   3    0.67    0.19
   9  -1  -3    0.36    0.18
  -9   1   3   -0.12    0.15
  10  -1  -3    4.71    0.48
 -10   1   3    4.77    0.45
 -10   0  -2    8.99    0.57
  10   0   2   10.54    0.59
  -9   0  -2    0.24    0.18
   9   0   2    0.09    0.16
  -8   0  -2    8.57    0.48
   8   0   2    8.09    0.45
  -7   0  -2   16.74    0.63
  -7   0  -2   16.51    0.64
   7   0   2   17.52    0.65
   7   0   2   18.79    0.65
   6   0   2    0.40    0.14
   6   0   2    0.71    0.17
   6   0   2    0.63    0.15
   5   0   2   -0.12    0.07
   5   0   2    0.10    0.09
   5   0   2    0.02    0.10
   5   0   2   -0.08    0.09
   4   0   2  119.02    2.55
   4   0   2  118.89    2.44
   4   0   2  117.45    2.39
   4   0   2  118.88    2.40
   3   0   2   18.22    0.49
   3   0   2   18.41    0.49
   3   0   2   17.85    0.55
   3   0   2   17.72    0.51
   2   0   2   57.09    1.17
   2   0   2   58.12    1.15
   2   0   2   56.79    1.27
   2   0   2   57.30    1.20
  -1   0  -2    3.52    0.16
   1   0   2    4.15    0.12
   1   0   2    4.17    0.20
   0   0  -2   33.20    0.71
   0   0   2   33.22    0.67
   0   0   2   34.44    0.73
   1   0  -2  110.69    2.17
   1   0  -2  111.78    2.10
  -1   0   2  109.39    2.08
  -1   0   2  111.52    2.16
   2   0  -2    1.47    0.14
   2   0  -2    1.61    0.14
  -2   0   2    1.40    0.12
   3   0  -2    4.77    0.24
   3   0  -2    5.07    0.25
  -3   0   2    5.06    0.15
  -3   0   2    5.07    0.24
   4   0  -2    0.35    0.11
   4   0  -2    0.55    0.13
  -4   0   2    0.27    0.10
  -4   0   2    0.19    0.06
   5   0  -2   23.20    0.70
   5   0  -2   21.73    0.69
  -5   0   2   23.21    0.56
  -5   0   2   22.43    0.66
   6   0  -2    5.36    0.34
   6   0  -2    5.30    0.34
  -6   0   2    5.06    0.31
   7   0  -2    2.73    0.30
   7   0  -2    2.64    0.29
  -7   0   2    2.99    0.30
   8   0  -2   11.73    0.57
   8   0  -2   11.82    0.56
  -8   0   2   11.32    0.53
   9   0  -2    1.25    0.26
  -9   0   2    1.20    0.24
  10   0  -2    0.13    0.17
 -10   0   2   -0.08    0.14
 -10   1  -1   14.30    0.70
  10  -1   1   14.34    0.70
  -9   1  -1    1.13    0.25
   9  -1   1    0.87    0.22
  -8   1  -1    2.10    0.29
   8  -1   1    2.78    0.32
  -7   1  -1   27.29    0.84
  -7   1  -1   28.21    0.88
   7  -1   1   29.41    0.84
   7  -1   1   27.91    0.88
  -6   1  -1    0.00    0.10
  -6   1  -1    0.03    0.10
   6  -1   1    0.09    0.10
   6  -1   1    0.09    0.12
  -5   1  -1    2.79    0.22
   5  -1   1    2.81    0.20
   5  -1   1    2.63    0.24
   5  -1   1    2.58    0.25
  -4   1  -1   46.74    1.11
   4  -1   1   48.53    1.12
   4  -1   1   47.05    1.06
   4  -1   1   47.15    1.10
  -3   1  -1   11.50    0.38
   3  -1   1   11.67    0.37
   3  -1   1   12.56    0.40
   3  -1   1   11.71    0.33
  -2   1  -1  393.93    7.91
   2  -1   1  400.59    7.48
   2  -1   1  403.98    7.62
   2  -1   1  400.34    7.52
  -1   1  -1   67.31    1.42
   1  -1   1   70.58    1.34
   1  -1   1   70.06    1.35
   0   1  -1   13.41    0.32
   0   1  -1   13.58    0.31
   0  -1   1   13.46    0.29
   0  -1   1   13.56    0.28
   1   1  -1   35.57    0.78
   1   1  -1   36.33    0.74
  -1  -1   1   35.04    0.74
  -1  -1   1   36.76    0.70
   2   1  -1   16.52    0.39
   2   1  -1   16.31    0.46
  -2  -1   1   16.39    0.40
   3   1  -1   70.80    1.54
   3   1  -1   71.53    1.48
   3   1  -1   70.30    1.48
  -3  -1   1   70.25    1.43
   4   1  -1    0.19    0.10
   4   1  -1    0.26    0.08
   4   1  -1    0.24    0.12
  -4  -1   1    0.16    0.09
   5   1  -1    2.38    0.20
   5   1  -1    1.82    0.21
   5   1  -1    2.69    0.25
  -5  -1   1    2.06    0.20
   6   1  -1   18.69    0.65
   6   1  -1   18.74    0.67
  -6  -1   1   18.89    0.62
   7   1  -1    0.07    0.12
   7   1  -1    0.10    0.14
  -7  -1   1    0.01    0.10
   8   1  -1   25.29    0.89
   8   1  -1   25.58    0.88
  -8  -1   1   25.03    0.84
   9   1  -1    0.29    0.18
   9   1  -1    0.21    0.19
  -9  -1   1    0.01    0.14
  10   1  -1    0.20    0.18
 -10   2   0    9.33    0.57
  10  -2   0    8.33    0.56
  -9   2   0    2.83    0.35
   9  -2   0    2.73    0.35
  -8   2   0   11.96    0.58
   8  -2   0   10.35    0.55
  -7   2   0    0.31    0.15
   7  -2   0    0.28    0.14
  -6   2   0   14.39    0.51
  -6   2   0   13.39    0.54
   6  -2   0   14.60    0.57
   6  -2   0   14.87    0.48
  -5   2   0    0.55    0.13
  -5   2   0    0.53    0.14
   5  -2   0    0.65    0.11
   5  -2   0    0.31    0.12
  -4   2   0   62.69    1.37
  -4   2   0   61.55    1.37
   4  -2   0   62.26    1.29
   4  -2   0   58.56    1.37
  -3   2   0   58.53    1.27
   3  -2   0   58.08    1.18
   3  -2   0   56.81    1.26
  -2   2   0   38.15    0.87
   2  -2   0   37.62    0.84
   2  -2   0   38.61    0.76
   2  -2   0   37.41    0.84
  -1   2   0   11.67    0.36
   1  -2   0   12.23    0.28
   1  -2   0   12.61    0.32
   0   2   0  355.36    6.92
   0   2   0  354.68    6.46
   0   2   0  356.91    6.85
   0  -2   0  347.37    6.69
   1   2   0    9.85    0.31
   1   2   0    9.28    0.30
   2   2   0   21.35    0.57
   2   2   0   22.28    0.59
  -2  -2   0   21.94    0.47
  -2  -2   0   21.39    0.54
   3   2   0   76.72    1.68
   3   2   0   78.69    1.71
  -3  -2   0   77.97    1.61
  -3  -2   0   76.84    1.53
   4   2   0    7.63    0.37
   4   2   0    8.02    0.34
  -4  -2   0    7.50    0.29
   5   2   0   17.23    0.55
   5   2   0   15.05    0.58
   5   2   0   16.34    0.56
  -5  -2   0   16.12    0.50
   6   2   0    1.38    0.19
   6   2   0    0.91    0.19
   6   2   0    0.78    0.16
  -6  -2   0    1.34    0.18
   7   2   0   55.52    1.42
   7   2   0   57.54    1.52
  -7  -2   0   55.88    1.36
   8   2   0   13.25    0.63
   9   2   0    5.29    0.48
  -9  -2   0    4.82    0.43
 -10  -2   0    0.49    0.21
 -10   3   1    3.75    0.42
  10  -3  -1    3.40    0.42
  -9   3   1   20.11    0.82
   9  -3  -1   19.62    0.84
  -8   3   1    0.31    0.17
   8  -3  -1    0.31    0.17
  -7   3   1    0.96    0.20
   7  -3  -1    0.49    0.18
  -6   3   1    8.55    0.44
  -6   3   1    7.99    0.38
   6  -3  -1    8.34    0.43
  -5   3   1    0.00    0.10
  -5   3   1    0.03    0.11
   5  -3  -1    0.01    0.10
   5  -3  -1    0.02    0.08
  -4   3   1   58.20    1.31
  -4   3   1   55.73    1.31
   4  -3  -1   58.15    1.22
   4  -3  -1   58.44    1.35
  -3   3   1   10.16    0.36
  -3   3   1    9.18    0.36
   3  -3  -1   10.14    0.29
   3  -3  -1    9.53    0.37
  -2   3   1    0.86    0.11
  -2   3   1    0.54    0.11
   2  -3  -1    0.47    0.07
   2  -3  -1    0.84    0.12
  -1   3   1    1.16    0.13
  -1   3   1    1.30    0.11
   1  -3  -1    1.18    0.11
   1  -3  -1    1.39    0.13
   0   3   1    1.01    0.07
   0   3   1    1.42    0.15
   0  -3  -1    0.94    0.10
   1   3   1   44.81    1.05
   1   3   1   45.10    1.08
  -1  -3  -1   46.99    0.98
   2   3   1   40.04    0.99
   2   3   1   39.45    0.99
   2   3   1   40.76    0.79
  -2  -3  -1   39.75    0.90
   3   3   1   29.24    0.83
   3   3   1   30.92    0.84
  -3  -3  -1   30.76    0.76
   4   3   1   22.98    0.73
   4   3   1   23.06    0.72
  -4  -3  -1   22.61    0.64
  -4  -3  -1   22.39    0.57
   5   3   1   14.10    0.56
   5   3   1   14.12    0.58
  -5  -3  -1   14.37    0.46
  -5  -3  -1   15.24    0.53
   6   3   1   17.27    0.66
   6   3   1   16.19    0.66
  -6  -3  -1   16.09    0.60
   7   3   1    1.39    0.26
  -7  -3  -1    1.53    0.24
   8   3   1    0.24    0.18
  -8  -3  -1   -0.02    0.14
   9   3   1    8.40    0.55
  -9  -3  -1    8.61    0.51
 -10   4   2    1.47    0.30
  10  -4  -2    1.28    0.30
  -9   4   2    5.01    0.46
   9  -4  -2    4.73    0.48
  -8   4   2    2.41    0.32
   8  -4  -2    1.77    0.29
  -7   4   2    2.64    0.32
   7  -4  -2    2.40    0.31
  -6   4   2   11.89    0.53
  -6   4   2   13.80    0.50
   6  -4  -2   12.84    0.57
  -5   4   2    0.98    0.18
  -5   4   2    0.98    0.16
   5  -4  -2    0.87    0.18
   5  -4  -2    0.82    0.13
  -4   4   2    1.39    0.17
  -4   4   2    0.88    0.16
   4  -4  -2    0.88    0.12
   4  -4  -2    0.86    0.16
  -3   4   2   10.63    0.40
  -3   4   2   10.80    0.41
   3  -4  -2   10.47    0.34
   3  -4  -2   11.02    0.42
  -2   4   2    0.17    0.08
  -2   4   2    0.16    0.10
   2  -4  -2    0.15    0.08
   2  -4  -2    0.23    0.09
  -1   4   2   22.45    0.53
  -1   4   2   22.78    0.66
   1  -4  -2   22.70    0.60
   1  -4  -2   21.79    0.59
   0   4   2   31.30    0.84
   0   4   2   30.27    0.62
   0  -4  -2   30.63    0.80
   0  -4  -2   29.28    0.72
   1   4   2   49.78    0.94
   1   4   2   49.23    1.22
  -1  -4  -2   48.02    1.07
   2   4   2    1.58    0.20
   2   4   2    1.43    0.20
   2   4   2    1.48    0.09
  -2  -4  -2    1.27    0.15
   3   4   2   89.27    2.00
   3   4   2   86.07    2.03
  -3  -4  -2   86.53    1.82
   4   4   2   41.30    1.15
   4   4   2   42.38    1.18
  -4  -4  -2   40.56    1.02
   5   4   2    5.10    0.36
   5   4   2    4.01    0.38
  -5  -4  -2    5.01    0.31
   6   4   2   25.69    0.90
   6   4   2   24.48    0.88
  -6  -4  -2   23.68    0.77
   7   4   2   19.14    0.80
  -7  -4  -2   18.64    0.69
   8   4   2    0.15    0.18
  -8  -4  -2    0.33    0.16
   9   4   2    3.47    0.44
  -9  -4  -2    4.66    0.44
 -10   5   3    0.15    0.18
  10  -5  -3    0.09    0.19
  -9   5   3    0.05    0.16
   9  -5  -3    0.22    0.19
  -8   5   3    0.30    0.17
   8  -5  -3    0.31    0.19
  -7   5   3   -0.03    0.13
   7  -5  -3   -0.01    0.14
  -6   5   3    1.53    0.24
   6  -5  -3    1.36    0.24
  -5   5   3    1.21    0.20
  -5   5   3    1.75    0.22
   5  -5  -3    1.62    0.24
  -4   5   3    1.28    0.18
  -4   5   3    1.47    0.19
   4  -5  -3    0.83    0.17
   4  -5  -3    1.39    0.16
  -3   5   3    5.90    0.28
  -3   5   3    5.00    0.31
   3  -5  -3    5.43    0.26
   3  -5  -3    5.30    0.31
  -2   5   3   14.83    0.45
  -2   5   3   14.09    0.53
   2  -5  -3   14.53    0.47
   2  -5  -3   14.07    0.49
  -1   5   3    2.03    0.23
  -1   5   3    2.18    0.14
   1  -5  -3    2.48    0.22
   1  -5  -3    2.77    0.22
   0   5   3   17.38    0.42
   0   5   3   18.47    0.64
   0  -5  -3   18.23    0.60
   0  -5  -3   16.64    0.51
   1   5   3    1.91    0.24
  -1  -5  -3    2.09    0.24
  -1  -5  -3    2.47    0.20
   2   5   3   14.10    0.59
  -2  -5  -3   14.19    0.46
  -2  -5  -3   13.86    0.57
   3   5   3   15.64    0.63
   3   5   3   15.75    0.66
  -3  -5  -3   16.07    0.52
   4   5   3   29.06    0.99
   4   5   3   29.25    0.94
  -4  -5  -3   27.26    0.78
   5   5   3    0.18    0.15
   5   5   3    0.17    0.17
  -5  -5  -3    0.14    0.13
   6   5   3    1.05    0.24
   6   5   3    1.38    0.28
  -6  -5  -3    1.24    0.22
   7   5   3    8.98    0.59
   7   5   3    8.66    0.55
  -7  -5  -3    8.92    0.47
   8   5   3    1.71    0.33
  -9   6   4    4.78    0.47
   9  -6  -4    5.10    0.52
  -8   6   4   -0.03    0.16
   8  -6  -4    0.23    0.18
  -7   6   4    5.70    0.41
   7  -6  -4    5.92    0.51
  -6   6   4    0.81    0.19
   6  -6  -4    0.83    0.21
  -5   6   4    0.90    0.19
  -5   6   4    0.53    0.16
   5  -6  -4    0.66    0.19
  -4   6   4   16.20    0.56
  -4   6   4   15.16    0.61
   4  -6  -4   16.01    0.63
  -3   6   4    0.40    0.12
  -3   6   4    0.77    0.17
   3  -6  -4    0.62    0.16
   3  -6  -4    0.66    0.14
  -2   6   4    0.78    0.13
  -2   6   4    0.75    0.17
   2  -6  -4    0.98    0.17
   2  -6  -4    0.88    0.17
  -1   6   4    4.19    0.33
   1  -6  -4    4.34    0.30
   1  -6  -4    4.19    0.27
   0   6   4    6.21    0.40
   0  -6  -4    6.46    0.37
   0  -6  -4    6.10    0.31
   1   6   4   51.64    1.47
  -1  -6  -4   56.11    1.27
  -1  -6  -4   54.23    1.44
   2   6   4   13.10    0.63
  -2  -6  -4   12.96    0.60
  -2  -6  -4   13.01    0.47
   3   6   4    2.45    0.33
  -3  -6  -4    3.38    0.26
  -3  -6  -4    3.75    0.39
   4   6   4   24.48    0.97
  -4  -6  -4   26.67    0.97
  -4  -6  -4   25.31    0.76
   5   6   4    3.18    0.41
  -5  -6  -4    3.05    0.38
   6   6   4    8.29    0.58
  -6  -6  -4    8.17    0.55
   7   6   4    2.18    0.39
  -7  -6  -4    2.82    0.41
  -8   7   5   -0.33    0.14
   8  -7  -5    0.05    0.17
  -7   7   5    0.15    0.16
   7  -7  -5    0.11    0.18
  -6   7   5   -0.05    0.13
   6  -7  -5    0.10    0.15
  -5   7   5    7.31    0.45
  -5   7   5    8.19    0.44
   5  -7  -5    7.29    0.47
  -4   7   5    6.77    0.44
  -4   7   5    8.05    0.39
   4  -7  -5    7.41    0.44
  -3   7   5    2.70    0.31
   3  -7  -5    3.07    0.29
   3  -7  -5    2.89    0.30
  -2   7   5   19.92    0.79
   2  -7  -5   20.48    0.70
   2  -7  -5   20.10    0.71
  -1   7   5    8.08    0.50
   1  -7  -5    8.49    0.45
   1  -7  -5    8.39    0.40
   0   7   5   32.59    1.11
   0  -7  -5   33.94    0.92
   0  -7  -5   32.19    1.02
   1   7   5    7.15    0.49
  -1  -7  -5    7.79    0.37
  -1  -7  -5    7.42    0.46
   2   7   5    4.81    0.48
  -2  -7  -5    4.38    0.43
   3   7   5    1.10    0.27
  -3  -7  -5    1.02    0.25
   4   7   5    3.66    0.45
  -4  -7  -5    2.90    0.39
   5   7   5    7.22    0.57
  -5  -7  -5    6.97    0.61
   6   7   5    0.97    0.29
  -6  -7  -5    1.06    0.30
  -7   8   6    0.82    0.23
   7  -8  -6    1.28    0.30
  -6   8   6    0.69    0.20
   6  -8  -6    0.20    0.18
   5  -8  -6    4.63    0.44
  -4   8   6   -0.07    0.16
   4  -8  -6    0.01    0.15
  -3   8   6    4.73    0.46
   3  -8  -6    3.55    0.36
  -2   8   6   29.20    1.07
   2  -8  -6   28.31    0.95
   2  -8  -6   29.47    0.93
  -1   8   6    4.74    0.47
   1  -8  -6    3.93    0.38
   0   8   6    4.46    0.49
   0  -8  -6    4.13    0.40
   1   8   6    0.08    0.17
  -1  -8  -6    0.50    0.20
   2   8   6    7.85    0.58
  -2  -8  -6    8.26    0.54
   3   8   6    0.50    0.25
  -3  -8  -6    0.29    0.20
   4   8   6    3.39    0.48
  -4  -8  -6    4.49    0.51
   5  -9  -7    0.49    0.22
  -4   9   7    0.71    0.24
  -3   9   7    3.44    0.43
  -2   9   7    0.37    0.22
  -1   9   7   10.64    0.68
   1  -9  -7    9.77    0.56
   0   9   7    3.03    0.44
   0  -9  -7    4.02    0.43
   1   9   7    4.98    0.57
  -1  -9  -7    6.14    0.55
   2   9   7    2.11    0.40
  -2  -9  -7    1.98    0.36
  -2  -7 -10    0.25    0.19
   2   7  10   -0.25    0.20
  -1  -7 -10    6.57    0.57
   1   7  10    7.15    0.67
   0  -7 -10    0.05    0.17
   0   7  10   -0.11    0.20
   1  -7 -10    2.58    0.36
  -1   7  10    2.76    0.42
   2  -7 -10    1.57    0.30
  -2   7  10    1.35    0.31
   3  -7 -10    4.63    0.46
  -4  -6  -9    4.33    0.49
   4   6   9    3.28    0.47
  -3  -6  -9    2.13    0.34
   3   6   9    1.82    0.36
  -2  -6  -9   -0.08    0.13
   2   6   9   -0.12    0.17
  -1  -6  -9    0.35    0.19
   1   6   9    0.64    0.23
   0  -6  -9    8.47    0.52
   0   6   9    7.63    0.54
   1  -6  -9   24.29    0.89
  -1   6   9   24.27    0.97
   2  -6  -9   10.45    0.55
  -2   6   9   10.97    0.60
   3  -6  -9   -0.02    0.14
  -3   6   9    0.31    0.18
  -3   6   9   -0.08    0.11
   4  -6  -9    3.20    0.36
  -4   6   9    2.99    0.31
  -5   6   9    4.78    0.40
  -6   6   9    8.96    0.51
   7  -6  -9    0.40    0.21
  -7   6   9    0.27    0.18
  -6  -5  -8    2.01    0.35
   6   5   8    2.08    0.40
  -5  -5  -8    0.32    0.20
   5   5   8    0.84    0.29
  -4  -5  -8    0.55    0.22
   4   5   8    0.52    0.23
  -3  -5  -8   15.92    0.73
   3   5   8   15.93    0.81
  -2  -5  -8    0.14    0.15
   2   5   8   -0.11    0.14
  -1  -5  -8   29.58    0.99
   1   5   8   32.23    1.11
   0  -5  -8    3.83    0.36
   0   5   8    4.38    0.42
   1  -5  -8   15.36    0.64
  -1   5   8   15.06    0.67
  -1   5   8   14.94    0.51
   2  -5  -8    5.47    0.38
  -2   5   8    5.52    0.31
  -2   5   8    6.25    0.42
   3  -5  -8    0.05    0.13
   3  -5  -8   -0.11    0.10
  -3   5   8    0.20    0.15
  -3   5   8   -0.08    0.09
   4  -5  -8    3.55    0.33
   4  -5  -8    3.52    0.35
  -4   5   8    4.19    0.34
   5  -5  -8    5.06    0.38
   5  -5  -8    4.30    0.38
  -5   5   8    4.69    0.34
   6  -5  -8    0.34    0.17
  -6   5   8    0.38    0.16
   7  -5  -8    0.49    0.21
  -7   5   8    0.58    0.20
   8  -5  -8    2.47    0.37
  -8   5   8    2.31    0.33
  -7  -4  -7    0.88    0.26
   7   4   7    0.90    0.30
  -6  -4  -7    6.47    0.49
   6   4   7    6.72    0.61
  -5  -4  -7    0.04    0.17
   5   4   7    0.00    0.16
  -4  -4  -7    9.20    0.53
   4   4   7    8.74    0.56
  -3  -4  -7    0.49    0.17
   3   4   7    0.78    0.23
  -2  -4  -7   60.71    1.58
   2   4   7   59.93    1.67
  -1  -4  -7    8.01    0.43
   1   4   7    7.46    0.32
   1   4   7    7.53    0.46
   0  -4  -7    3.24    0.30
   0   4   7    3.48    0.21
   0   4   7    3.50    0.35
   1  -4  -7    1.00    0.15
   1  -4  -7    1.04    0.19
  -1   4   7    0.71    0.18
  -1   4   7    1.29    0.15
   2  -4  -7    0.54    0.15
   2  -4  -7    0.28    0.12
  -2   4   7    0.49    0.13
  -2   4   7    0.67    0.18
   3  -4  -7   16.59    0.61
   3  -4  -7   16.01    0.57
  -3   4   7   16.43    0.61
  -3   4   7   15.75    0.55
   4  -4  -7    0.14    0.13
   4  -4  -7    0.22    0.13
  -4   4   7    0.04    0.10
   5  -4  -7    2.66    0.29
   5  -4  -7    3.07    0.32
  -5   4   7    2.94    0.29
   6  -4  -7    2.19    0.29
   6  -4  -7    2.23    0.30
  -6   4   7    2.38    0.28
   7  -4  -7    0.11    0.15
  -7   4   7    0.04    0.14
   8  -4  -7    2.59    0.36
  -8   4   7    1.63    0.28
   9  -4  -7    5.97    0.56
  -9   4   7    5.51    0.49
  -8  -3  -6    1.26    0.30
   8   3   6    0.99    0.31
  -7  -3  -6    3.18    0.38
   7   3   6    3.30    0.43
  -6  -3  -6    2.39    0.32
   6   3   6    2.67    0.37
  -5  -3  -6   13.65    0.64
   5   3   6   12.14    0.65
  -4  -3  -6    0.24    0.15
   4   3   6    0.15    0.15
  -3  -3  -6    2.12    0.26
   3   3   6    2.09    0.28
   3   3   6    2.38    0.21
  -2  -3  -6   19.85    0.49
  -2  -3  -6   19.09    0.68
   2   3   6   20.60    0.56
   2   3   6   18.33    0.72
  -1  -3  -6   25.07    0.79
  -1  -3  -6   26.08    0.60
   1   3   6   26.42    0.85
   1   3   6   25.84    0.65
   0  -3  -6    7.06    0.26
   0  -3  -6    7.79    0.37
   0   3   6    7.65    0.29
   0   3   6    7.17    0.39
   1  -3  -6   10.17    0.42
   1  -3  -6   10.12    0.34
  -1   3   6    9.49    0.42
  -1   3   6    9.09    0.34
   2  -3  -6    6.21    0.29
   2  -3  -6    6.31    0.33
  -2   3   6    5.76    0.28
  -2   3   6    5.77    0.32
   3  -3  -6   21.17    0.65
   3  -3  -6   22.38    0.69
  -3   3   6   22.76    0.66
  -3   3   6   21.54    0.64
   4  -3  -6    0.69    0.15
   4  -3  -6    0.60    0.15
  -4   3   6    0.52    0.12
  -4   3   6    0.40    0.13
   5  -3  -6    2.25    0.27
   5  -3  -6    2.62    0.28
  -5   3   6    2.30    0.25
   6  -3  -6    2.45    0.30
   6  -3  -6    2.15    0.27
  -6   3   6    2.23    0.26
   7  -3  -6   13.19    0.62
  -7   3   6   11.82    0.57
   8  -3  -6    0.19    0.17
  -8   3   6    0.10    0.15
   9  -3  -6    8.46    0.58
  -9   3   6    9.68    0.56
  -8  -2  -5   14.83    0.71
   8   2   5   16.43    0.82
  -7  -2  -5    6.23    0.44
   7   2   5    5.81    0.52
  -6  -2  -5   10.11    0.53
   6   2   5   10.79    0.58
  -5  -2  -5    1.16    0.16
  -5  -2  -5    1.20    0.22
   5   2   5    0.69    0.21
   5   2   5    0.99    0.18
  -4  -2  -5   37.90    1.09
  -4  -2  -5   39.24    0.90
   4   2   5   37.85    1.15
   4   2   5   39.78    0.97
  -3  -2  -5    6.17    0.35
  -3  -2  -5    6.44    0.25
   3   2   5    6.83    0.39
   3   2   5    6.86    0.30
  -2  -2  -5   53.75    1.09
  -2  -2  -5   53.20    1.30
   2   2   5   53.09    1.38
   2   2   5   55.06    1.16
  -1  -2  -5   14.00    0.50
  -1  -2  -5   14.35    0.35
   1   2   5   13.99    0.41
   1   2   5   14.22    0.53
   0  -2  -5    2.78    0.14
   0  -2  -5    2.56    0.22
   0   2   5    2.90    0.22
   0   2   5    2.84    0.17
   1  -2  -5    0.18    0.09
   1  -2  -5    0.37    0.08
  -1   2   5    0.18    0.10
  -1   2   5    0.22    0.08
   2  -2  -5   17.59    0.51
   2  -2  -5   18.23    0.55
  -2   2   5   17.90    0.53
  -2   2   5   18.67    0.52
   3  -2  -5   26.80    0.72
   3  -2  -5   26.33    0.73
  -3   2   5   26.66    0.68
  -3   2   5   26.73    0.71
   4  -2  -5    0.11    0.10
   4  -2  -5   -0.17    0.08
  -4   2   5   -0.07    0.08
  -4   2   5   -0.02    0.06
   5  -2  -5   36.84    0.99
   5  -2  -5   37.05    1.01
  -5   2   5   35.40    0.97
   6  -2  -5   -0.06    0.13
   6  -2  -5    0.04    0.12
  -6   2   5    0.09    0.11
   7  -2  -5   15.53    0.67
   7  -2  -5   16.22    0.65
  -7   2   5   15.81    0.63
   8  -2  -5    0.60    0.20
  -8   2   5    0.62    0.18
   9  -2  -5    0.70    0.23
  -9   2   5    0.70    0.21
  10  -2  -5    6.77    0.59
 -10   2   5    6.15    0.53
   8   1   4    6.58    0.43
   8   1   4    6.14    0.48
   7   1   4    1.50    0.24
   7   1   4    1.61    0.28
   7   1   4    1.36    0.23
   6   1   4   23.05    0.76
   6   1   4   24.93    0.71
   6   1   4   23.70    0.78
   6   1   4   22.19    0.85
   5   1   4   -0.02    0.12
   5   1   4   -0.05    0.10
   5   1   4    0.02    0.08
  -4  -1  -4   -0.05    0.09
   4   1   4   -0.09    0.09
   4   1   4    0.05    0.09
  -3  -1  -4    3.39    0.25
  -3  -1  -4    3.07    0.17
   3   1   4    3.46    0.21
   3   1   4    3.29    0.29
  -2  -1  -4   76.01    1.68
  -2  -1  -4   77.23    1.49
   2   1   4   77.86    1.56
   2   1   4   77.00    1.76
  -1  -1  -4    4.94    0.14
  -1  -1  -4    5.16    0.25
   1   1   4    4.78    0.21
   1   1   4    5.33    0.29
   0  -1  -4   12.21    0.28
   0  -1  -4   12.06    0.38
   0   1   4   11.80    0.34
   0   1   4   11.73    0.40
   1  -1  -4    6.32    0.22
  -1   1   4    6.84    0.26
  -1   1   4    6.60    0.23
   2  -1  -4   91.90    1.92
   2  -1  -4   90.48    1.85
  -2   1   4   94.73    1.89
  -2   1   4   91.90    1.84
   3  -1  -4    2.55    0.21
   3  -1  -4    2.21    0.20
  -3   1   4    2.22    0.19
  -3   1   4    2.34    0.13
   4  -1  -4   17.63    0.58
   4  -1  -4   18.40    0.58
  -4   1   4   18.44    0.43
  -4   1   4   18.43    0.56
   5  -1  -4   -0.01    0.10
   5  -1  -4   -0.14    0.11
  -5   1   4    0.01    0.09
   6  -1  -4    0.14    0.13
   6  -1  -4    0.28    0.15
  -6   1   4    0.25    0.12
   7  -1  -4   18.17    0.71
   7  -1  -4   19.18    0.71
  -7   1   4   18.56    0.68
   8  -1  -4    4.98    0.44
   8  -1  -4    5.44    0.40
  -8   1   4    5.71    0.39
   9  -1  -4    5.47    0.50
  -9   1   4    6.28    0.43
  10  -1  -4    3.82    0.44
 -10   1   4    3.46    0.41
  10   0   3    3.46    0.39
  -9   0  -3    0.04    0.16
   9   0   3    0.19    0.16
  -8   0  -3    1.97    0.28
   8   0   3    1.99    0.27
  -7   0  -3    5.57    0.38
   7   0   3    5.55    0.35
   7   0   3    5.76    0.36
   7   0   3    5.32    0.39
   6   0   3   31.12    0.96
   6   0   3   31.37    0.87
   6   0   3   30.07    0.91
   6   0   3   30.62    0.88
   5   0   3   33.71    0.88
   5   0   3   33.01    0.97
   5   0   3   32.32    0.86
   5   0   3   33.01    0.90
   4   0   3   13.64    0.43
   4   0   3   13.60    0.45
   4   0   3   13.50    0.47
   4   0   3   13.55    0.52
   3   0   3   30.94    0.71
   3   0   3   30.28    0.75
   3   0   3   30.99    0.85
  -2   0  -3    0.09    0.06
   2   0   3    0.11    0.05
   2   0   3   -0.08    0.08
   2   0   3    0.05    0.06
  -1   0  -3   21.77    0.54
   1   0   3   21.58    0.50
   0   0  -3   18.06    0.46
   0   0  -3   18.97    0.37
   0   0   3   18.43    0.49
   0   0   3   18.60    0.43
   1   0  -3  400.12    7.43
   1   0  -3  392.59    7.59
  -1   0   3  393.42    7.44
  -1   0   3  404.54    7.81
   2   0  -3   27.28    0.65
   2   0  -3   28.91    0.69
  -2   0   3   26.64    0.56
  -2   0   3   27.59    0.64
   3   0  -3   19.72    0.57
   3   0  -3   19.94    0.56
  -3   0   3   19.93    0.53
   4   0  -3    9.03    0.39
   4   0  -3    7.84    0.35
  -4   0   3    8.26    0.33
   5   0  -3  121.88    2.63
   5   0  -3  122.64    2.59
  -5   0   3  124.74    2.53
   6   0  -3    2.58    0.28
   6   0  -3    2.29    0.26
  -6   0   3    2.51    0.25
   7   0  -3    3.33    0.34
   7   0  -3    3.94    0.36
  -7   0   3    3.40    0.32
   8   0  -3   17.52    0.72
   8   0  -3   17.71    0.72
  -8   0   3   17.79    0.68
   9   0  -3    6.28    0.45
  -9   0   3    5.31    0.40
  10   0  -3    0.59    0.23
 -10   0   3    0.05    0.17
 -10   1  -2    1.14    0.28
  10  -1   2    1.64    0.29
  -9   1  -2    0.22    0.17
   9  -1   2    0.06    0.16
  -8   1  -2    4.04    0.39
   8  -1   2    3.96    0.38
  -7   1  -2    0.01    0.12
   7  -1   2    0.07    0.13
   7  -1   2   -0.03    0.10
  -6   1  -2    3.01    0.28
   6  -1   2    3.00    0.30
   6  -1   2    2.72    0.24
   6  -1   2    2.60    0.26
  -5   1  -2   -0.11    0.08
   5  -1   2    0.05    0.10
   5  -1   2    0.03    0.10
   5  -1   2    0.09    0.08
  -4   1  -2   57.05    1.34
   4  -1   2   57.31    1.28
   4  -1   2   58.06    1.31
   4  -1   2   57.22    1.25
  -3   1  -2    1.36    0.15
   3  -1   2    1.94    0.18
   3  -1   2    1.94    0.16
   3  -1   2    1.60    0.13
  -2   1  -2    0.02    0.05
  -2   1  -2   -0.06    0.07
   2  -1   2   -0.04    0.06
   2  -1   2    0.09    0.06
  -1   1  -2   46.97    0.93
  -1   1  -2   45.71    1.01
   1  -1   2   45.57    0.94
   1  -1   2   47.30    0.91
   0   1  -2  215.30    4.27
   0   1  -2  213.85    4.20
   0  -1   2  215.72    4.01
   0  -1   2  213.41    4.02
   1   1  -2    0.86    0.07
   1   1  -2    0.85    0.11
  -1  -1   2    0.85    0.08
   2   1  -2    1.57    0.08
   2   1  -2    1.49    0.13
   2   1  -2    1.70    0.16
  -2  -1   2    1.32    0.11
   3   1  -2    3.50    0.14
   3   1  -2    3.13    0.22
   3   1  -2    3.47    0.20
  -3  -1   2    3.52    0.19
   4   1  -2    2.02    0.20
   4   1  -2    1.96    0.21
   4   1  -2    2.25    0.14
  -4  -1   2    1.96    0.17
   5   1  -2   80.21    1.84
   5   1  -2   81.10    1.79
  -5  -1   2   79.50    1.72
   6   1  -2   -0.04    0.10
   6   1  -2    0.17    0.13
  -6  -1   2    0.11    0.11
   7   1  -2    7.49    0.45
   7   1  -2    7.16    0.41
  -7  -1   2    7.59    0.41
   8   1  -2   11.91    0.59
   8   1  -2   12.42    0.58
  -8  -1   2   12.40    0.56
   9   1  -2    1.52    0.28
   9   1  -2    0.87    0.23
  -9  -1   2    1.10    0.23
  10   1  -2   -0.14    0.16
 -10   2  -1    0.77    0.24
  10  -2   1    0.56    0.22
  -9   2  -1    1.67    0.29
   9  -2   1    1.41    0.27
  -8   2  -1    0.75    0.21
   8  -2   1    0.53    0.18
  -7   2  -1    1.44    0.23
  -7   2  -1    1.26    0.21
   7  -2   1    1.25    0.22
  -6   2  -1    0.12    0.12
  -6   2  -1    0.20    0.12
   6  -2   1    0.19    0.12
   6  -2   1    0.22    0.10
  -5   2  -1   11.73    0.44
   5  -2   1   12.23    0.50
   5  -2   1   11.59    0.37
   5  -2   1   10.82    0.45
  -4   2  -1    0.75    0.13
   4  -2   1    0.77    0.15
   4  -2   1    0.56    0.09
   4  -2   1    0.54    0.12
  -3   2  -1   -0.03    0.08
   3  -2   1   -0.09    0.07
   3  -2   1    0.01    0.07
   3  -2   1    0.07    0.05
  -2   2  -1   44.09    0.99
   2  -2   1   44.12    0.96
   2  -2   1   43.87    0.95
  -1   2  -1  370.96    7.30
  -1   2  -1  374.68    7.05
   1  -2   1  380.94    6.95
   1  -2   1  365.06    7.04
   0   2  -1    8.36    0.25
   0   2  -1    7.78    0.26
   0  -2   1    8.00    0.23
   0  -2   1    8.08    0.20
   1   2  -1    1.78    0.15
   1   2  -1    1.82    0.13
  -1  -2   1    1.60    0.12
  -1  -2   1    1.90    0.08
   2   2  -1   88.90    1.89
   2   2  -1   91.46    1.86
  -2  -2   1   89.83    1.80
  -2  -2   1   91.92    1.72
   3   2  -1   19.51    0.59
   3   2  -1   19.93    0.53
  -3  -2   1   19.66    0.49
  -3  -2   1   20.48    0.55
   4   2  -1    9.83    0.42
   4   2  -1   10.03    0.38
   4   2  -1   10.21    0.36
  -4  -2   1    9.65    0.34
   5   2  -1    1.67    0.20
   5   2  -1    1.74    0.23
   5   2  -1    1.62    0.18
  -5  -2   1    1.52    0.17
   6   2  -1   23.92    0.80
   6   2  -1   23.92    0.76
  -6  -2   1   24.44    0.71
   7   2  -1    1.71    0.24
   7   2  -1    2.12    0.29
  -7  -2   1    2.18    0.25
   8   2  -1    3.30    0.34
   8   2  -1    4.28    0.41
  -8  -2   1    4.29    0.36
   9   2  -1    3.51    0.41
 -10  -2   1   -0.01    0.16
 -10   3   0    1.28    0.28
  10  -3   0    1.17    0.28
  -9   3   0    0.30    0.18
   9  -3   0    0.00    0.15
  -8   3   0    1.02    0.23
   8  -3   0    1.15    0.24
  -7   3   0    0.34    0.16
   7  -3   0    0.48    0.17
  -6   3   0    0.70    0.16
  -5   3   0    0.32    0.14
  -5   3   0    0.56    0.14
   5  -3   0    0.77    0.16
   5  -3   0    0.77    0.11
  -4   3   0    0.04    0.11
  -4   3   0    0.18    0.10
   4  -3   0    0.17    0.10
   4  -3   0    0.13    0.07
  -3   3   0    7.06    0.32
   3  -3   0    7.57    0.21
   3  -3   0    6.78    0.30
  -2   3   0   17.98    0.52
   2  -3   0   18.55    0.50
   2  -3   0   18.69    0.41
  -1   3   0    8.70    0.31
   1  -3   0    8.65    0.26
   1  -3   0    8.31    0.28
   0   3   0   12.26    0.27
   0   3   0   11.91    0.35
   0  -3   0   12.15    0.34
   1   3   0   24.90    0.64
   1   3   0   24.81    0.65
  -1  -3   0   24.50    0.59
   2   3   0    0.34    0.11
   2   3   0    0.35    0.10
  -2  -3   0    0.29    0.09
  -2  -3   0    0.26    0.05
   3   3   0   69.20    1.58
   3   3   0   69.24    1.56
  -3  -3   0   69.48    1.35
  -3  -3   0   67.42    1.46
   4   3   0    1.62    0.19
   4   3   0    1.31    0.19
  -4  -3   0    1.16    0.16
  -4  -3   0    1.37    0.13
   5   3   0    7.81    0.42
   5   3   0    8.28    0.39
  -5  -3   0    8.32    0.39
  -5  -3   0    7.96    0.32
   6   3   0   39.59    1.17
   6   3   0   39.90    1.11
  -6  -3   0   38.55    1.06
   7   3   0   10.60    0.56
  -7  -3   0   10.55    0.51
   8   3   0    3.39    0.39
  -8  -3   0    3.86    0.37
   9   3   0    0.60    0.23
  -9  -3   0    0.36    0.19
 -10   4   1    0.97    0.27
  10  -4  -1    0.87    0.26
  -9   4   1    0.76    0.22
   9  -4  -1    0.84    0.24
  -8   4   1    0.84    0.22
   8  -4  -1    0.87    0.22
  -7   4   1   26.20    0.89
   7  -4  -1   26.99    0.92
  -6   4   1    0.28    0.15
  -6   4   1    0.31    0.16
   6  -4  -1    0.72    0.18
  -5   4   1    7.43    0.36
  -5   4   1    7.62    0.40
   5  -4  -1    7.44    0.39
  -4   4   1    0.12    0.10
  -4   4   1    0.20    0.10
   4  -4  -1    0.16    0.11
   4  -4  -1    0.17    0.07
  -3   4   1   79.58    1.76
  -3   4   1   79.12    1.67
   3  -4  -1   79.22    1.71
   3  -4  -1   79.25    1.60
  -2   4   1   17.92    0.56
  -2   4   1   18.62    0.50
   2  -4  -1   18.00    0.47
   2  -4  -1   18.47    0.53
  -1   4   1    0.28    0.07
  -1   4   1    0.26    0.11
   1  -4  -1    0.23    0.08
   1  -4  -1    0.13    0.08
   0   4   1  157.74    2.90
   0   4   1  155.79    3.14
   0  -4  -1  158.43    3.04
   1   4   1   18.58    0.59
   1   4   1   17.97    0.55
  -1  -4  -1   17.99    0.49
   2   4   1    3.75    0.27
   2   4   1    3.93    0.26
  -2  -4  -1    3.96    0.23
   3   4   1    2.41    0.25
   3   4   1    2.75    0.26
  -3  -4  -1    2.16    0.20
  -3  -4  -1    2.32    0.12
   4   4   1   45.51    1.24
   4   4   1   48.12    1.26
  -4  -4  -1   47.71    1.14
   5   4   1   21.24    0.75
   5   4   1   19.06    0.73
  -5  -4  -1   20.48    0.65
   6   4   1    7.07    0.46
   6   4   1    6.95    0.44
  -6  -4  -1    7.48    0.40
   7   4   1    3.90    0.41
  -7  -4  -1    4.48    0.38
   8   4   1    0.83    0.24
  -8  -4  -1    0.68    0.21
   9   4   1    4.70    0.49
  -9  -4  -1    4.27    0.43
 -10   5   2    0.31    0.22
  10  -5  -2    0.87    0.28
  -9   5   2    2.16    0.33
   9  -5  -2    1.41    0.30
  -8   5   2    0.18    0.17
   8  -5  -2    0.00    0.15
  -7   5   2   -0.09    0.13
   7  -5  -2    0.04    0.14
  -6   5   2    0.38    0.16
  -6   5   2    0.63    0.16
   6  -5  -2    0.38    0.17
  -5   5   2    2.97    0.27
  -5   5   2    2.83    0.28
   5  -5  -2    2.52    0.28
  -4   5   2    0.57    0.14
  -4   5   2    0.64    0.15
   4  -5  -2    0.71    0.16
   4  -5  -2    0.58    0.10
  -3   5   2   25.63    0.77
  -3   5   2   26.95    0.71
   3  -5  -2   25.98    0.75
   3  -5  -2   27.21    0.67
  -2   5   2   26.21    0.77
  -2   5   2   25.06    0.65
   2  -5  -2   26.67    0.68
   2  -5  -2   25.97    0.72
  -1   5   2    0.01    0.05
  -1   5   2    0.07    0.10
   1  -5  -2    0.00    0.08
   1  -5  -2    0.01    0.07
   0   5   2   19.75    0.44
   0   5   2   21.00    0.67
   0  -5  -2   20.54    0.64
   0  -5  -2   19.99    0.57
   1   5   2   22.71    0.74
  -1  -5  -2   22.12    0.62
   2   5   2    7.38    0.40
   2   5   2    7.79    0.39
  -2  -5  -2    7.50    0.32
   3   5   2    9.40    0.45
   3   5   2    8.15    0.44
  -3  -5  -2    8.25    0.37
   4   5   2   21.78    0.79
   4   5   2   20.88    0.77
  -4  -5  -2   21.22    0.65
   5   5   2    1.55    0.26
   5   5   2    1.46    0.25
  -5  -5  -2    1.28    0.21
   6   5   2    5.15    0.46
   6   5   2    4.87    0.45
  -6  -5  -2    4.43    0.37
   7   5   2    1.63    0.30
  -7  -5  -2    2.09    0.28
   8   5   2    2.18    0.36
  -8  -5  -2    1.71    0.29
  -9   6   3    0.71    0.24
   9  -6  -3    0.35    0.21
  -8   6   3   -0.14    0.14
   8  -6  -3   -0.05    0.15
  -7   6   3    4.09    0.39
   7  -6  -3    3.38    0.38
  -6   6   3   21.31    0.77
   6  -6  -3   21.18    0.81
  -5   6   3   13.71    0.56
  -5   6   3   14.02    0.56
   5  -6  -3   13.55    0.60
  -4   6   3   12.73    0.53
  -4   6   3   14.23    0.52
   4  -6  -3   12.89    0.55
  -3   6   3    0.44    0.14
  -3   6   3    0.33    0.11
   3  -6  -3    0.41    0.11
   3  -6  -3    0.39    0.13
  -2   6   3   31.66    0.77
  -2   6   3   29.55    0.93
   2  -6  -3   31.25    0.86
   2  -6  -3   30.99    0.84
  -1   6   3    5.58    0.23
  -1   6   3    5.28    0.35
   1  -6  -3    5.94    0.32
   1  -6  -3    5.40    0.30
   0   6   3   16.44    0.65
   0  -6  -3   17.00    0.54
   0  -6  -3   17.31    0.62
   1   6   3   41.79    1.21
  -1  -6  -3   41.60    1.16
  -1  -6  -3   41.77    1.02
   2   6   3   26.10    0.91
  -2  -6  -3   25.96    0.74
  -2  -6  -3   26.52    0.88
   3   6   3   34.81    1.14
  -3  -6  -3   36.62    0.94
   4   6   3    0.81    0.22
   4   6   3    0.79    0.21
  -4  -6  -3    0.93    0.18
   5   6   3    1.10    0.25
   5   6   3    1.85    0.31
  -5  -6  -3    1.65    0.23
   6   6   3    2.68    0.37
   6   6   3    1.68    0.30
  -6  -6  -3    2.19    0.27
   7   6   3    4.10    0.45
  -8   7   4    2.63    0.34
   8  -7  -4    3.23    0.42
  -7   7   4   -0.03    0.14
   7  -7  -4    0.01    0.16
  -6   7   4    0.73    0.19
   6  -7  -4    0.12    0.15
  -5   7   4    0.18    0.15
  -5   7   4    0.23    0.15
   5  -7  -4    0.07    0.15
  -4   7   4   -0.04    0.11
  -4   7   4    0.16    0.14
   4  -7  -4    0.16    0.14
  -3   7   4   18.73    0.73
  -3   7   4   19.33    0.60
   3  -7  -4   19.75    0.70
   3  -7  -4   20.19    0.65
  -2   7   4   11.32    0.56
   2  -7  -4   11.68    0.50
   2  -7  -4   10.71    0.46
  -1   7   4    0.16    0.14
   1  -7  -4    0.14    0.12
   1  -7  -4    0.31    0.13
   0   7   4    4.62    0.42
   0  -7  -4    4.48    0.34
   0  -7  -4    5.05    0.30
   1   7   4    7.53    0.49
  -1  -7  -4    6.91    0.36
  -1  -7  -4    7.64    0.45
   2   7   4    6.64    0.48
  -2  -7  -4    6.61    0.35
  -2  -7  -4    6.06    0.43
   3   7   4    4.52    0.46
  -3  -7  -4    5.22    0.47
  -3  -7  -4    4.55    0.31
   4   7   4   16.47    0.79
  -4  -7  -4   14.38    0.73
   5   7   4    0.10    0.20
  -5  -7  -4   -0.15    0.14
   6   7   4    1.29    0.32
  -6  -7  -4    1.27    0.31
  -7   8   5   -0.03    0.17
   7  -8  -5    0.30    0.22
  -6   8   5    6.08    0.42
   6  -8  -5    7.29    0.51
  -5   8   5    0.68    0.22
   5  -8  -5    1.09    0.24
  -4   8   5   25.95    0.95
   4  -8  -5   26.85    0.93
  -3   8   5   26.30    0.97
   3  -8  -5   25.96    0.88
  -2   8   5    4.87    0.46
   2  -8  -5    6.00    0.38
   2  -8  -5    5.00    0.36
  -1   8   5   -0.03    0.15
   1  -8  -5    0.14    0.14
   1  -8  -5    0.03    0.11
   0   8   5   -0.24    0.14
   0  -8  -5    0.06    0.12
   0  -8  -5   -0.08    0.14
   1   8   5   29.52    1.11
  -1  -8  -5   29.32    1.02
  -1  -8  -5   29.59    0.88
   2   8   5    3.45    0.44
  -2  -8  -5    2.70    0.37
   3   8   5    0.53    0.26
  -3  -8  -5    1.08    0.27
   4   8   5    5.07    0.55
  -4  -8  -5    5.62    0.55
   5   8   5    1.45    0.36
  -5  -8  -5    1.63    0.33
   6  -9  -6    0.79    0.26
   5  -9  -6    1.01    0.26
  -4   9   6    2.66    0.38
   4  -9  -6    3.01    0.37
  -3   9   6    0.09    0.17
   3  -9  -6   -0.11    0.13
  -2   9   6    3.05    0.40
  -1   9   6    3.15    0.42
   1  -9  -6    2.66    0.34
   0   9   6   -0.08    0.16
   0  -9  -6    0.02    0.16
   1   9   6    0.66    0.26
  -1  -9  -6    0.51    0.22
   2   9   6   11.40    0.74
  -2  -9  -6   11.17    0.67
   3   9   6    1.50    0.35
  -3  -9  -6    0.78    0.27
   0  -7 -11    2.04    0.35
   0   7  11    2.29    0.42
   1  -7 -11    0.37    0.21
  -1   7  11    0.26    0.24
   2  -7 -11    2.87    0.39
  -2   7  11    3.03    0.43
   3  -7 -11    0.02    0.18
  -3  -6 -10    1.06    0.27
   3   6  10    0.92    0.32
  -2  -6 -10    0.27    0.20
   2   6  10    0.38    0.23
  -1  -6 -10    0.02    0.15
   1   6  10    0.56    0.26
   0  -6 -10    0.34    0.18
   0   6  10    0.09    0.18
   1  -6 -10    1.03    0.25
  -1   6  10    0.48    0.23
   2  -6 -10    0.20    0.17
  -2   6  10    0.05    0.17
   3  -6 -10    2.44    0.34
   4  -6 -10    3.21    0.39
  -4   6  10    3.42    0.34
  -5   6  10    0.63    0.19
  -6   6  10    0.09    0.18
  -5  -5  -9    0.52    0.22
   5   5   9    0.22    0.24
  -4  -5  -9    2.05    0.34
   4   5   9    1.62    0.35
  -3  -5  -9    0.18    0.16
   3   5   9   -0.04    0.17
  -2  -5  -9    3.37    0.37
   2   5   9    3.40    0.43
  -1  -5  -9   -0.01    0.13
   1   5   9   -0.18    0.13
   0  -5  -9    2.68    0.33
   0   5   9    2.41    0.34
   1  -5  -9    7.73    0.46
  -1   5   9    8.15    0.52
   2  -5  -9    4.13    0.38
  -2   5   9    3.82    0.28
  -2   5   9    3.74    0.38
   3  -5  -9    0.05    0.14
  -3   5   9    0.12    0.12
  -3   5   9    0.13    0.15
   4  -5  -9    0.23    0.15
  -4   5   9    0.15    0.13
   5  -5  -9    1.91    0.29
  -5   5   9    2.35    0.29
   6  -5  -9    3.85    0.41
  -6   5   9    4.10    0.39
   7  -5  -9    0.25    0.19
  -7   5   9    0.15    0.17
  -7  -4  -8    0.39    0.22
   7   4   8   -0.03    0.22
  -6  -4  -8   -0.01    0.16
   6   4   8    0.16    0.22
  -5  -4  -8    7.48    0.51
   5   4   8    6.85    0.62
  -4  -4  -8    2.29    0.32
   4   4   8    2.69    0.38
  -3  -4  -8    0.43    0.17
   3   4   8    0.77    0.23
  -2  -4  -8    0.08    0.13
   2   4   8   -0.07    0.16
  -1  -4  -8   24.98    0.86
   1   4   8   26.38    0.96
   1   4   8   25.99    0.71
   0  -4  -8    0.33    0.15
   0   4   8    0.46    0.17
   0   4   8    0.37    0.12
   1  -4  -8    0.25    0.13
  -1   4   8    0.18    0.10
  -1   4   8    0.33    0.15
   2  -4  -8   16.87    0.65
  -2   4   8   17.75    0.58
  -2   4   8   17.98    0.68
   3  -4  -8    2.43    0.29
   3  -4  -8    2.53    0.26
  -3   4   8    2.69    0.25
  -3   4   8    2.15    0.27
   4  -4  -8    4.57    0.35
   4  -4  -8    5.03    0.34
  -4   4   8    4.99    0.32
   5  -4  -8    6.88    0.42
   5  -4  -8    6.63    0.42
  -5   4   8    6.79    0.39
   6  -4  -8    9.19    0.51
   6  -4  -8    9.28    0.51
  -6   4   8    9.33    0.48
   7  -4  -8    0.95    0.24
  -7   4   8    0.79    0.20
   8  -4  -8   12.48    0.68
  -8   4   8   11.80    0.61
  -8  -3  -7   -0.13    0.16
   8   3   7   -0.07    0.21
  -7  -3  -7    0.96    0.25
   7   3   7    1.43    0.33
  -6  -3  -7    2.19    0.34
   6   3   7    2.38    0.38
  -5  -3  -7    0.91    0.22
   5   3   7    0.69    0.23
  -4  -3  -7   34.73    1.09
   4   3   7   34.33    1.17
  -3  -3  -7    6.76    0.41
   3   3   7    6.97    0.46
   3   3   7    6.98    0.33
  -2  -3  -7   10.89    0.51
   2   3   7   11.15    0.56
   2   3   7   11.75    0.41
  -1  -3  -7   10.90    0.47
   1   3   7    9.71    0.37
   1   3   7    9.88    0.50
   0  -3  -7   14.47    0.54
   0  -3  -7   13.73    0.39
   0   3   7   13.84    0.44
   0   3   7   12.54    0.56
   1  -3  -7    7.52    0.38
   1  -3  -7    8.29    0.31
  -1   3   7    7.88    0.33
  -1   3   7    8.03    0.41
   2  -3  -7   20.71    0.60
   2  -3  -7   20.91    0.69
  -2   3   7   21.10    0.69
  -2   3   7   19.94    0.60
   3  -3  -7   40.77    1.03
   3  -3  -7   41.02    1.10
  -3   3   7   41.55    1.08
  -3   3   7   40.97    1.03
   4  -3  -7    1.70    0.23
   4  -3  -7    1.58    0.22
  -4   3   7    1.42    0.20
   5  -3  -7    5.45    0.35
   5  -3  -7    5.43    0.37
  -5   3   7    5.01    0.33
   6  -3  -7    1.38    0.25
   6  -3  -7    1.58    0.25
  -6   3   7    0.96    0.20
   7  -3  -7   37.23    1.15
  -7   3   7   32.91    1.05
   8  -3  -7   11.69    0.63
  -8   3   7   10.65    0.56
   9  -3  -7    6.56    0.57
  -9   3   7    6.93    0.49
  -8  -2  -6   -0.12    0.15
   8   2   6   -0.33    0.18
  -7  -2  -6    0.08    0.15
   7   2   6   -0.16    0.18
  -6  -2  -6    0.65    0.19
   6   2   6    0.70    0.24
  -5  -2  -6   39.27    1.16
   5   2   6   38.33    1.03
   5   2   6   38.68    1.23
  -4  -2  -6    8.48    0.44
   4   2   6    7.22    0.46
   4   2   6    8.40    0.38
  -3  -2  -6    0.08    0.11
   3   2   6    0.05    0.09
   3   2   6    0.07    0.12
  -2  -2  -6    0.47    0.07
  -2  -2  -6    0.38    0.13
   2   2   6    0.46    0.11
   2   2   6    0.72    0.17
  -1  -2  -6   21.49    0.48
  -1  -2  -6   20.06    0.65
   1   2   6   22.33    0.73
   1   2   6   21.54    0.57
   0  -2  -6   70.85    1.62
   0  -2  -6   73.48    1.42
   0   2   6   70.39    1.68
   0   2   6   71.17    1.49
   1  -2  -6   17.20    0.56
   1  -2  -6   17.06    0.46
  -1   2   6   17.31    0.49
  -1   2   6   17.31    0.57
   2  -2  -6   10.17    0.40
   2  -2  -6    8.61    0.33
  -2   2   6    8.79    0.36
  -2   2   6    9.45    0.36
   3  -2  -6    1.30    0.18
   3  -2  -6    1.35    0.17
  -3   2   6    1.55    0.16
  -3   2   6    1.30    0.16
   4  -2  -6   14.50    0.53
   4  -2  -6   14.62    0.54
  -4   2   6   15.18    0.52
   5  -2  -6    4.05    0.31
   5  -2  -6    3.48    0.31
  -5   2   6    3.76    0.32
   6  -2  -6    0.26    0.15
   6  -2  -6    0.36    0.17
  -6   2   6    0.23    0.14
   7  -2  -6    4.15    0.39
   7  -2  -6    4.38    0.41
  -7   2   6    4.49    0.38
   8  -2  -6    0.19    0.17
  -8   2   6    0.11    0.15
   9  -2  -6    2.49    0.37
  -9   2   6    1.98    0.31
  -8  -1  -5    0.30    0.17
   8   1   5    0.07    0.19
  -7  -1  -5    0.00    0.12
   7   1   5    0.05    0.17
   7   1   5    0.04    0.14
  -6  -1  -5    0.76    0.15
  -6  -1  -5    0.61    0.17
   6   1   5    0.64    0.17
   6   1   5    0.44    0.20
  -5  -1  -5    2.90    0.22
  -5  -1  -5    2.79    0.29
   5   1   5    2.82    0.33
   5   1   5    2.76    0.27
  -4  -1  -5   15.82    0.57
  -4  -1  -5   15.45    0.44
   4   1   5   14.67    0.62
   4   1   5   15.43    0.52
  -3  -1  -5    5.07    0.30
  -3  -1  -5    5.04    0.20
   3   1   5    4.77    0.26
   3   1   5    4.98    0.33
  -2  -1  -5    2.33    0.21
  -2  -1  -5    2.52    0.12
   2   1   5    2.00    0.17
   2   1   5    2.51    0.25
  -1  -1  -5    3.30    0.21
  -1  -1  -5    3.20    0.11
   1   1   5    3.22    0.19
   1   1   5    3.27    0.24
   0  -1  -5    6.12    0.18
   0   1   5    5.71    0.23
   0   1   5    5.75    0.30
   1  -1  -5  122.17    2.53
   1  -1  -5  124.52    2.37
  -1   1   5  123.31    2.56
  -1   1   5  122.76    2.40
   2  -1  -5   15.14    0.44
   2  -1  -5   14.49    0.48
  -2   1   5   14.74    0.43
  -2   1   5   14.57    0.44
   3  -1  -5   11.73    0.41
   3  -1  -5   11.63    0.43
  -3   1   5   11.72    0.34
  -3   1   5   11.41    0.40
   4  -1  -5    5.72    0.31
   4  -1  -5    5.92    0.33
  -4   1   5    5.74    0.20
  -4   1   5    6.05    0.30
   5  -1  -5   -0.06    0.09
   5  -1  -5    0.10    0.13
  -5   1   5   -0.06    0.09
   6  -1  -5   32.72    0.97
   6  -1  -5   30.80    0.95
  -6   1   5   31.40    0.91
   7  -1  -5    0.77    0.21
   7  -1  -5    1.21    0.23
  -7   1   5    0.76    0.18
   8  -1  -5    0.22    0.18
   8  -1  -5    0.47    0.20
  -8   1   5    0.52    0.17
   9  -1  -5    0.15    0.17
  -9   1   5    0.01    0.13
  10  -1  -5    0.20    0.20
 -10   1   5    0.37    0.19
  -9   0  -4    1.88    0.30
  -8   0  -4    0.24    0.17
   8   0   4    0.08    0.16
   8   0   4    0.30    0.16
   7   0   4    0.08    0.15
   7   0   4    0.06    0.12
   6   0   4    0.69    0.17
   6   0   4    0.70    0.19
   6   0   4    0.83    0.16
   5   0   4    0.66    0.18
   5   0   4    0.69    0.13
   5   0   4    0.79    0.16
  -4   0  -4    2.79    0.24
   4   0   4    3.02    0.19
   4   0   4    2.71    0.24
   4   0   4    2.66    0.28
  -3   0  -4   44.67    1.07
   3   0   4   45.67    1.05
   3   0   4   46.24    1.18
   3   0   4   45.64    0.97
  -2   0  -4   54.09    1.22
   2   0   4   55.81    1.19
   2   0   4   57.02    1.09
  -1   0  -4    3.71    0.20
   1   0   4    3.77    0.23
   1   0   4    3.73    0.18
   0   0  -4    0.16    0.07
   0   0   4    0.17    0.08
   0   0   4    0.06    0.06
   1   0  -4   23.60    0.61
   1   0  -4   24.96    0.54
  -1   0   4   24.69    0.59
  -1   0   4   23.17    0.56
   2   0  -4    7.53    0.30
   2   0  -4    7.30    0.27
  -2   0   4    7.77    0.22
  -2   0   4    7.54    0.27
   3   0  -4   20.91    0.61
   3   0  -4   21.03    0.59
  -3   0   4   20.58    0.56
   4   0  -4   18.13    0.60
   4   0  -4   18.06    0.58
  -4   0   4   18.21    0.55
   5   0  -4    3.60    0.26
   5   0  -4    3.35    0.30
  -5   0   4    3.93    0.26
   6   0  -4    0.40    0.14
   6   0  -4    0.41    0.17
  -6   0   4    0.25    0.12
   7   0  -4    5.45    0.38
   7   0  -4    5.85    0.40
  -7   0   4    5.31    0.36
   8   0  -4    3.12    0.35
   8   0  -4    4.59    0.42
  -8   0   4    3.72    0.35
   9   0  -4    5.99    0.45
  -9   0   4    6.41    0.43
  10   0  -4    0.18    0.19
 -10   0   4    0.23    0.19
 -10   1  -3    0.33    0.22
  10  -1   3    0.23    0.20
  -9   1  -3    0.92    0.24
   9  -1   3    0.71    0.21
   8  -1   3    1.64    0.26
  -7   1  -3    0.14    0.14
   7  -1   3    0.12    0.14
   7  -1   3   -0.13    0.11
  -6   1  -3   -0.14    0.10
   6  -1   3   -0.04    0.13
   6  -1   3    0.12    0.12
   6  -1   3    0.07    0.10
  -5   1  -3   69.56    1.64
   5  -1   3   68.23    1.50
   5  -1   3   67.24    1.52
   5  -1   3   68.07    1.58
   4  -1   3   12.84    0.47
   4  -1   3   14.11    0.42
   4  -1   3   13.01    0.43
  -3   1  -3   39.77    0.90
   3  -1   3   39.59    0.94
   3  -1   3   39.64    0.88
   3  -1   3   39.96    1.01
  -2   1  -3   11.83    0.33
   2  -1   3   12.23    0.32
   2  -1   3   12.16    0.42
   2  -1   3   11.85    0.37
  -1   1  -3  158.41    3.05
   1  -1   3  162.35    2.96
   1  -1   3  153.26    2.97
   0   1  -3   34.56    0.78
   0   1  -3   34.67    0.77
   0  -1   3   35.00    0.73
   0  -1   3   35.80    0.69
   1   1  -3  897.98   19.64
   1   1  -3  838.52   22.69
  -1  -1   3  897.85   19.15
   2   1  -3    1.88    0.07
   2   1  -3    2.06    0.18
   2   1  -3    1.94    0.15
  -2  -1   3    1.95    0.13
   3   1  -3   29.71    0.80
   3   1  -3   30.99    0.76
  -3  -1   3   30.73    0.72
   4   1  -3   84.52    1.85
   4   1  -3   87.82    1.92
  -4  -1   3   85.53    1.78
  -4  -1   3   87.62    1.70
   5   1  -3    5.65    0.34
   5   1  -3    4.94    0.30
  -5  -1   3    5.75    0.30
   6   1  -3    3.81    0.34
   6   1  -3    3.31    0.31
  -6  -1   3    2.70    0.25
   7   1  -3    5.51    0.38
   7   1  -3    5.82    0.40
  -7  -1   3    5.30    0.34
   8   1  -3   18.87    0.75
   8   1  -3   19.19    0.77
  -8  -1   3   18.80    0.70
   9   1  -3    1.48    0.28
   9   1  -3    1.26    0.25
  -9  -1   3    1.00    0.22
  10   1  -3   -0.01    0.16
 -10  -1   3    0.04    0.16
 -10   2  -2    0.36    0.20
  10  -2   2    0.31    0.19
  -9   2  -2    0.24    0.17
   9  -2   2   -0.03    0.14
  -8   2  -2   20.35    0.77
   8  -2   2   18.57    0.74
  -7   2  -2   -0.02    0.12
   7  -2   2    0.11    0.12
  -6   2  -2    0.18    0.13
   6  -2   2    0.05    0.08
   6  -2   2   -0.06    0.12
   6  -2   2    0.00    0.10
  -5   2  -2   12.99    0.50
   5  -2   2   13.59    0.49
   5  -2   2   13.32    0.52
   5  -2   2   13.24    0.40
  -4   2  -2   54.45    1.30
   4  -2   2   54.40    1.24
   4  -2   2   54.43    1.27
   4  -2   2   55.26    1.15
  -3   2  -2   27.38    0.74
   3  -2   2   28.74    0.73
   3  -2   2   29.09    0.70
  -2   2  -2  288.40    5.67
  -2   2  -2  292.97    5.90
   2  -2   2  307.36    5.58
   2  -2   2  308.62    5.74
  -1   2  -2   20.71    0.44
  -1   2  -2   20.28    0.54
   1  -2   2   20.69    0.48
   1  -2   2   20.56    0.47
   0   2  -2   14.74    0.41
   0   2  -2   15.09    0.39
   0  -2   2   14.81    0.36
   0  -2   2   14.91    0.35
   1   2  -2  141.50    2.88
   1   2  -2  146.94    2.88
  -1  -2   2  144.17    2.77
  -1  -2   2  150.98    2.72
   2   2  -2   30.51    0.78
   2   2  -2   31.64    0.70
  -2  -2   2   30.90    0.72
  -2  -2   2   31.98    0.66
   3   2  -2    7.23    0.34
   3   2  -2    7.79    0.26
  -3  -2   2    7.72    0.26
   4   2  -2   17.00    0.60
   4   2  -2   17.95    0.55
   4   2  -2   17.82    0.49
  -4  -2   2   18.01    0.50
   5   2  -2   37.82    0.91
   5   2  -2   37.23    1.04
   5   2  -2   37.03    0.98
  -5  -2   2   37.22    0.91
   6   2  -2    3.04    0.32
   6   2  -2    3.16    0.29
  -6  -2   2    3.23    0.27
   7   2  -2    2.33    0.31
   7   2  -2    2.82    0.30
  -7  -2   2    2.98    0.27
   8   2  -2    5.42    0.47
   8   2  -2    4.42    0.40
  -8  -2   2    4.90    0.35
   9   2  -2    3.94    0.43
 -10  -2   2    1.49    0.29
 -10   3  -1    0.27    0.19
  10  -3   1    0.00    0.18
  -9   3  -1    0.15    0.18
   9  -3   1    0.26    0.18
  -8   3  -1    1.17    0.25
   8  -3   1    0.83    0.22
  -7   3  -1   15.19    0.59
  -7   3  -1   15.06    0.62
   7  -3   1   15.47    0.63
  -6   3  -1    0.05    0.12
  -6   3  -1   -0.12    0.12
   6  -3   1   -0.02    0.11
  -5   3  -1    9.64    0.42
   5  -3   1   10.58    0.31
   5  -3   1   10.78    0.48
   5  -3   1   10.16    0.44
  -4   3  -1   19.05    0.60
   4  -3   1   19.08    0.61
   4  -3   1   19.91    0.44
   4  -3   1   19.05    0.59
  -3   3  -1   63.81    1.45
   3  -3   1   64.28    1.40
   3  -3   1   63.91    1.39
  -2   3  -1  419.39    8.35
   2  -3   1  427.94    7.91
   2  -3   1  417.00    7.78
  -1   3  -1    0.02    0.08
  -1   3  -1    0.00    0.05
   1  -3   1    0.04    0.06
   1  -3   1    0.06    0.06
   0   3  -1   14.46    0.39
   0   3  -1   13.70    0.42
   0  -3   1   14.45    0.39
   0  -3   1   14.85    0.33
   1   3  -1   -0.02    0.07
   1   3  -1    0.09    0.07
  -1  -3   1    0.05    0.03
  -1  -3   1    0.00    0.06
   2   3  -1   72.62    1.61
   2   3  -1   73.67    1.58
  -2  -3   1   74.84    1.39
  -2  -3   1   72.04    1.52
   3   3  -1    5.14    0.30
   3   3  -1    5.10    0.26
  -3  -3   1    5.67    0.27
  -3  -3   1    5.23    0.19
   4   3  -1    1.22    0.16
   4   3  -1    1.15    0.19
  -4  -3   1    0.97    0.12
  -4  -3   1    0.89    0.15
   5   3  -1   31.31    0.86
   5   3  -1   31.86    0.95
  -5  -3   1   31.50    0.88
  -5  -3   1   30.35    0.77
   6   3  -1    7.14    0.43
  -6  -3   1    7.01    0.34
  -6  -3   1    7.07    0.39
   7   3  -1    2.88    0.34
  -7  -3   1    2.48    0.29
   8   3  -1    3.02    0.38
  -8  -3   1    3.86    0.38
   9   3  -1    3.85    0.43
  -9  -3   1    3.50    0.39
  10  -4   0    0.48    0.23
  -9   4   0    0.13    0.16
   9  -4   0   -0.14    0.14
  -8   4   0    0.66    0.20
   8  -4   0    0.59    0.20
  -7   4   0    8.19    0.46
   7  -4   0    7.04    0.44
  -6   4   0    8.06    0.43
  -6   4   0    8.11    0.41
   6  -4   0    6.78    0.40
  -5   4   0    7.51    0.38
  -5   4   0    7.46    0.38
   5  -4   0    7.39    0.40
  -4   4   0    0.54    0.14
  -4   4   0    0.93    0.16
   4  -4   0    0.51    0.13
  -3   4   0   58.92    1.30
  -3   4   0   58.81    1.37
   3  -4   0   59.95    1.18
   3  -4   0   57.84    1.33
  -2   4   0    0.22    0.08
  -2   4   0    0.15    0.10
   2  -4   0    0.11    0.08
   2  -4   0    0.07    0.05
  -1   4   0  243.29    4.92
  -1   4   0  244.47    4.55
   1  -4   0  247.56    4.73
   1  -4   0  246.51    4.65
   0   4   0    1.28    0.15
   0   4   0    1.10    0.08
   0   4   0    1.22    0.13
   0  -4   0    1.21    0.13
   1   4   0   22.86    0.63
   1   4   0   22.08    0.65
  -1  -4   0   22.09    0.58
   2   4   0   13.17    0.47
   2   4   0   12.19    0.45
  -2  -4   0   12.10    0.40
   3   4   0    6.38    0.33
   3   4   0    5.96    0.34
  -3  -4   0    6.01    0.29
  -3  -4   0    6.26    0.19
   4   4   0    0.06    0.11
   4   4   0   -0.08    0.08
  -4  -4   0    0.04    0.10
   5   4   0    1.12    0.20
   5   4   0    0.72    0.19
  -5  -4   0    1.05    0.18
   6   4   0    2.69    0.32
   6   4   0    3.06    0.31
  -6  -4   0    2.68    0.28
   7   4   0   12.14    0.61
  -7  -4   0   11.48    0.54
   8   4   0    2.16    0.33
  -8  -4   0    1.97    0.29
   9   4   0    0.30    0.22
  -9  -4   0    0.36    0.21
 -10   5   1   -0.04    0.18
  10  -5  -1    0.16    0.20
  -9   5   1    4.77    0.46
   9  -5  -1    4.42    0.47
  -8   5   1    0.22    0.17
   8  -5  -1   -0.15    0.13
  -7   5   1   14.46    0.64
   7  -5  -1   15.26    0.68
  -6   5   1    0.10    0.13
  -6   5   1    0.26    0.15
   6  -5  -1    0.43    0.17
  -5   5   1    0.92    0.18
  -5   5   1    0.54    0.15
   5  -5  -1    0.70    0.17
  -4   5   1   43.70    1.10
  -4   5   1   44.96    1.14
   4  -5  -1   44.49    1.14
  -3   5   1   22.32    0.68
  -3   5   1   22.47    0.63
   3  -5  -1   22.17    0.55
   3  -5  -1   22.10    0.67
  -2   5   1    0.92    0.12
  -2   5   1    0.95    0.16
   2  -5  -1    0.86    0.11
   2  -5  -1    0.91    0.15
  -1   5   1   36.05    0.78
  -1   5   1   36.13    0.96
   1  -5  -1   36.08    0.89
   1  -5  -1   35.96    0.87
   0   5   1   19.01    0.63
   0   5   1   19.96    0.42
   0  -5  -1   20.35    0.56
   1   5   1   39.56    1.03
   1   5   1   40.73    1.08
  -1  -5  -1   42.10    0.97
   2   5   1    8.64    0.41
   2   5   1    9.42    0.43
  -2  -5  -1    8.57    0.36
   3   5   1   38.94    1.10
   3   5   1   39.12    1.11
  -3  -5  -1   40.41    0.99
   4   5   1    1.35    0.23
   4   5   1    1.44    0.23
  -4  -5  -1    1.40    0.19
   5   5   1   17.76    0.72
   5   5   1   18.01    0.72
  -5  -5  -1   17.76    0.64
   6   5   1    2.96    0.35
   6   5   1    3.32    0.36
  -6  -5  -1    4.10    0.36
   7   5   1   -0.09    0.15
  -7  -5  -1    0.14    0.15
   8   5   1    1.22    0.29
  -8  -5  -1    0.73    0.22
  -9   6   2    2.49    0.36
   9  -6  -2    2.90    0.40
  -8   6   2    0.49    0.20
   8  -6  -2    0.60    0.21
  -7   6   2    1.70    0.27
   7  -6  -2    2.14    0.31
  -6   6   2   53.54    1.37
  -6   6   2   51.80    1.37
   6  -6  -2   50.16    1.42
  -5   6   2    0.04    0.12
  -5   6   2    0.29    0.15
   5  -6  -2    0.17    0.12
  -4   6   2    2.59    0.27
  -4   6   2    2.55    0.25
   4  -6  -2    2.53    0.27
  -3   6   2   11.35    0.42
  -3   6   2   11.03    0.48
   3  -6  -2   10.39    0.46
   3  -6  -2   10.96    0.38
  -2   6   2    3.08    0.19
  -2   6   2    3.10    0.29
   2  -6  -2    3.17    0.22
   2  -6  -2    2.86    0.25
  -1   6   2   12.39    0.53
  -1   6   2   12.88    0.36
   1  -6  -2   13.17    0.48
   1  -6  -2   12.61    0.46
   0   6   2   -0.01    0.10
   0  -6  -2   -0.03    0.08
   0  -6  -2    0.05    0.10
   1   6   2   28.83    0.93
  -1  -6  -2   31.39    0.91
  -1  -6  -2   29.95    0.80
   2   6   2    3.31    0.31
   2   6   2    3.09    0.33
  -2  -6  -2    3.34    0.26
   3   6   2    4.66    0.37
   3   6   2    4.27    0.33
  -3  -6  -2    4.46    0.29
   4   6   2    0.49    0.18
   4   6   2    0.66    0.21
  -4  -6  -2    0.77    0.18
   5   6   2   -0.06    0.12
   5   6   2    0.02    0.16
  -5  -6  -2    0.02    0.13
   6   6   2    0.29    0.19
   6   6   2    0.33    0.18
  -6  -6  -2    0.30    0.15
   7   6   2    0.21    0.19
  -7  -6  -2    0.72    0.21
  -9   7   3    4.64    0.48
   9  -7  -3    4.74    0.52
  -8   7   3    3.19    0.38
   8  -7  -3    2.56    0.38
  -7   7   3    2.38    0.32
   7  -7  -3    2.37    0.35
  -6   7   3   14.29    0.61
   6  -7  -3   14.21    0.67
  -5   7   3    5.72    0.37
  -5   7   3    5.33    0.38
   5  -7  -3    5.64    0.40
  -4   7   3    1.28    0.23
  -4   7   3    1.28    0.19
   4  -7  -3    1.07    0.21
  -3   7   3   16.66    0.68
  -3   7   3   18.88    0.57
   3  -7  -3   17.08    0.57
   3  -7  -3   16.71    0.63
  -2   7   3   48.30    1.37
   2  -7  -3   49.93    1.26
   2  -7  -3   52.67    1.26
  -1   7   3   15.59    0.64
   1  -7  -3   13.54    0.53
   1  -7  -3   15.45    0.57
   0   7   3    5.34    0.38
   0  -7  -3    5.30    0.35
   0  -7  -3    5.60    0.31
   1   7   3    0.11    0.13
  -1  -7  -3   -0.06    0.09
  -1  -7  -3    0.06    0.13
   2   7   3    1.41    0.26
  -2  -7  -3    1.47    0.26
  -2  -7  -3    1.70    0.21
   3   7   3   10.82    0.60
  -3  -7  -3   10.97    0.58
  -3  -7  -3   11.10    0.47
   4   7   3    0.92    0.24
  -4  -7  -3    0.58    0.17
   5   7   3    9.12    0.60
  -5  -7  -3    8.32    0.45
   6   7   3    0.66    0.23
   6   7   3    0.89    0.28
  -8   8   4    1.92    0.32
   8  -8  -4    1.69    0.34
  -7   8   4    0.16    0.16
   7  -8  -4    0.47    0.21
  -6   8   4   17.88    0.71
   6  -8  -4   17.26    0.78
  -5   8   4    6.54    0.46
  -5   8   4    6.73    0.40
   5  -8  -4    6.27    0.45
  -4   8   4    2.03    0.29
   4  -8  -4    3.13    0.35
  -3   8   4    4.41    0.41
   3  -8  -4    4.08    0.36
  -2   8   4    5.39    0.47
   2  -8  -4    5.20    0.36
   2  -8  -4    5.20    0.34
  -1   8   4    0.06    0.14
   1  -8  -4   -0.02    0.12
   1  -8  -4    0.19    0.13
   0   8   4    0.79    0.22
   0  -8  -4    0.98    0.18
   0  -8  -4    1.25    0.24
   1   8   4    1.68    0.30
  -1  -8  -4    1.61    0.22
  -1  -8  -4    1.25    0.25
   2   8   4    3.57    0.43
  -2  -8  -4    2.93    0.29
  -2  -8  -4    3.28    0.39
   3   8   4    1.59    0.33
  -3  -8  -4    1.15    0.20
  -3  -8  -4    1.56    0.31
   4   8   4    3.19    0.44
  -4  -8  -4    2.97    0.40
   5   8   4    1.53    0.33
  -5  -8  -4    1.86    0.35
   6  -9  -5    0.06    0.17
  -5   9   5   14.88    0.73
   5  -9  -5   14.65    0.72
  -4   9   5    0.35    0.20
   4  -9  -5    0.64    0.20
  -3   9   5    4.92    0.48
   3  -9  -5    5.00    0.43
  -2   9   5    0.25    0.18
   2  -9  -5    0.52    0.19
  -1   9   5    8.85    0.58
   1  -9  -5    7.56    0.47
   1  -9  -5    8.46    0.46
   0   9   5    1.79    0.33
   0  -9  -5    1.82    0.26
   0  -9  -5    1.57    0.28
   1   9   5    0.25    0.20
  -1  -9  -5    0.15    0.18
   2   9   5   -0.13    0.18
  -2  -9  -5    0.24    0.19
   3   9   5    3.10    0.45
  -3  -9  -5    3.14    0.42
  -4  10   6    0.84    0.26
   4 -10  -6    0.94    0.26
  -3  10   6    0.23    0.22
  -2  10   6    3.04    0.43
  -1  10   6    0.20    0.22
   0  10   6    2.89    0.44
   0 -10  -6    2.55    0.37
  -2  -6 -11    1.02    0.28
   2   6  11    0.80    0.29
  -1  -6 -11   -0.11    0.16
   1   6  11    0.03    0.20
   0  -6 -11   -0.08    0.15
   0   6  11    0.27    0.24
   1  -6 -11    0.19    0.17
  -1   6  11   -0.14    0.18
   2  -6 -11    1.67    0.31
  -2   6  11    2.02    0.35
   3  -6 -11    0.29    0.19
   4  -6 -11    0.53    0.22
  -4   6  11    0.71    0.21
  -5   6  11    0.95    0.23
  -4  -5 -10    2.10    0.34
   4   5  10    2.08    0.40
  -3  -5 -10    3.34    0.40
   3   5  10    3.31    0.45
  -2  -5 -10    0.21    0.17
   2   5  10    0.27    0.21
  -1  -5 -10   17.32    0.77
   1   5  10   18.56    0.88
   0  -5 -10   13.41    0.65
   0   5  10   14.54    0.75
   1  -5 -10    0.21    0.17
  -1   5  10    0.00    0.15
   2  -5 -10    6.63    0.45
  -2   5  10    7.88    0.40
  -2   5  10    7.47    0.50
   3  -5 -10    1.39    0.27
  -3   5  10    1.55    0.23
   4  -5 -10   16.20    0.74
  -4   5  10   17.20    0.67
   5  -5 -10    2.58    0.35
  -5   5  10    2.86    0.32
  -6   5  10    0.05    0.15
  -7   5  10    3.62    0.40
  -6  -4  -9    7.27    0.53
   6   4   9    6.17    0.63
  -5  -4  -9    0.71    0.22
   5   4   9    0.89    0.30
  -4  -4  -9    1.81    0.31
   4   4   9    1.75    0.34
  -3  -4  -9    0.08    0.13
   3   4   9   -0.11    0.15
  -2  -4  -9    0.60    0.18
   2   4   9    0.53    0.22
  -1  -4  -9    3.24    0.35
   1   4   9    3.93    0.42
   0  -4  -9    5.52    0.38
   0   4   9    5.22    0.30
   0   4   9    4.54    0.44
   1  -4  -9    4.04    0.37
  -1   4   9    4.43    0.41
  -1   4   9    4.72    0.29
   2  -4  -9    0.53    0.17
  -2   4   9    0.26    0.16
  -2   4   9    0.24    0.12
   3  -4  -9   15.39    0.65
  -3   4   9   15.03    0.63
  -3   4   9   15.50    0.57
   4  -4  -9    0.54    0.19
  -4   4   9    0.71    0.17
   5  -4  -9    8.91    0.51
   5  -4  -9    9.44    0.49
  -5   4   9    8.97    0.47
   6  -4  -9    0.45    0.21
   6  -4  -9    0.61    0.19
  -6   4   9    0.67    0.20
   7  -4  -9   -0.08    0.15
  -7   4   9    0.03    0.15
   8  -4  -9   10.52    0.63
  -8   4   9   10.27    0.58
  -7  -3  -8    1.48    0.30
   7   3   8    0.99    0.32
  -6  -3  -8    0.17    0.16
   6   3   8    0.31    0.21
  -5  -3  -8    4.11    0.41
   5   3   8    3.22    0.42
  -4  -3  -8    0.30    0.15
   4   3   8    0.00    0.16
  -3  -3  -8   50.54    1.40
   3   3   8   48.08    1.47
  -2  -3  -8    9.67    0.48
   2   3   8    9.04    0.52
   2   3   8    8.19    0.37
  -1  -3  -8   50.85    1.33
   1   3   8   47.80    1.40
   1   3   8   49.73    1.15
   0  -3  -8   10.13    0.48
   0   3   8   11.12    0.53
   0   3   8   10.35    0.39
   1  -3  -8    5.07    0.34
  -1   3   8    5.86    0.38
  -1   3   8    5.49    0.28
   2  -3  -8   50.85    1.32
   2  -3  -8   50.19    1.16
  -2   3   8   48.83    1.18
  -2   3   8   49.51    1.31
   3  -3  -8    4.16    0.27
   3  -3  -8    4.24    0.32
  -3   3   8    4.34    0.29
  -3   3   8    3.95    0.30
   4  -3  -8    8.50    0.45
   4  -3  -8    9.37    0.44
  -4   3   8    8.22    0.41
   5  -3  -8   12.96    0.56
   5  -3  -8   13.13    0.58
  -5   3   8   12.09    0.53
   6  -3  -8   16.24    0.67
   6  -3  -8   14.39    0.65
  -6   3   8   15.96    0.63
   7  -3  -8   -0.05    0.14
   7  -3  -8    0.14    0.18
  -7   3   8    0.04    0.13
   8  -3  -8    0.80    0.24
  -8   3   8    0.45    0.19
   9  -3  -8    5.84    0.55
  -9   3   8    5.04    0.46
  -8  -2  -7    2.59    0.36
   8   2   7    1.37    0.35
  -7  -2  -7    0.01    0.14
   7   2   7    0.24    0.20
  -6  -2  -7    1.63    0.27
   6   2   7    1.52    0.31
  -5  -2  -7    3.86    0.37
   5   2   7    3.57    0.41
   5   2   7    4.07    0.34
  -4  -2  -7    2.28    0.28
   4   2   7    2.42    0.33
   4   2   7    2.56    0.26
  -3  -2  -7    3.86    0.34
   3   2   7    3.30    0.35
   3   2   7    3.91    0.26
  -2  -2  -7    1.13    0.20
   2   2   7    1.29    0.22
   2   2   7    1.44    0.17
  -1  -2  -7    1.10    0.18
   1   2   7    1.33    0.21
   1   2   7    1.61    0.18
   0  -2  -7    9.09    0.27
   0   2   7    8.84    0.44
   0   2   7    9.26    0.34
   1  -2  -7   13.03    0.51
   1  -2  -7   13.53    0.39
  -1   2   7   14.46    0.53
  -1   2   7   13.72    0.44
   2  -2  -7    0.62    0.15
   2  -2  -7    0.88    0.13
  -2   2   7    0.89    0.16
  -2   2   7    0.96    0.14
   3  -2  -7   44.92    1.08
   3  -2  -7   43.48    1.16
  -3   2   7   44.26    1.09
  -3   2   7   45.01    1.09
   4  -2  -7    3.24    0.30
   4  -2  -7    2.68    0.26
  -4   2   7    3.28    0.28
   5  -2  -7    0.44    0.18
   5  -2  -7    0.30    0.14
  -5   2   7    0.11    0.12
   6  -2  -7    3.50    0.35
   6  -2  -7    3.21    0.33
  -6   2   7    3.26    0.31
   7  -2  -7    1.24    0.26
   7  -2  -7    1.40    0.25
  -7   2   7    1.78    0.26
   8  -2  -7    0.09    0.16
  -8   2   7    0.16    0.15
   9  -2  -7    0.03    0.18
  -9   2   7    0.03    0.16
   8   1   6    5.05    0.51
  -7  -1  -6    2.84    0.33
   7   1   6    3.07    0.34
   7   1   6    2.50    0.37
  -6  -1  -6    0.22    0.14
   6   1   6   -0.06    0.15
   6   1   6   -0.04    0.12
  -5  -1  -6    0.17    0.13
   5   1   6    0.24    0.13
   5   1   6   -0.08    0.13
  -4  -1  -6   25.30    0.81
   4   1   6   27.08    0.91
   4   1   6   26.86    0.76
  -3  -1  -6    5.17    0.20
  -3  -1  -6    4.90    0.30
   3   1   6    5.48    0.29
   3   1   6    5.67    0.38
  -2  -1  -6    8.07    0.21
  -2  -1  -6    8.24    0.37
   2   1   6    8.70    0.42
   2   1   6    7.56    0.32
  -1  -1  -6   12.66    0.27
  -1  -1  -6   13.67    0.46
   1   1   6   11.81    0.49
   1   1   6   11.99    0.40
   0  -1  -6  124.81    2.55
   0  -1  -6  121.98    2.30
   0   1   6  120.80    2.40
   0   1   6  120.94    2.62
   1  -1  -6   18.18    0.45
   1  -1  -6   18.39    0.57
  -1   1   6   17.77    0.56
  -1   1   6   17.87    0.50
   2  -1  -6    1.27    0.17
   2  -1  -6    1.19    0.14
  -2   1   6    1.24    0.15
  -2   1   6    1.54    0.16
   3  -1  -6   51.82    1.26
   3  -1  -6   51.07    1.18
  -3   1   6   52.14    1.15
  -3   1   6   51.04    1.18
   4  -1  -6    9.87    0.41
   4  -1  -6    9.32    0.44
  -4   1   6    9.22    0.39
   5  -1  -6    2.91    0.30
   5  -1  -6    2.99    0.28
  -5   1   6    3.46    0.29
   6  -1  -6   11.61    0.55
   6  -1  -6   12.27    0.54
  -6   1   6   12.48    0.52
   7  -1  -6    3.76    0.38
   7  -1  -6    3.85    0.38
  -7   1   6    3.68    0.34
   8  -1  -6    2.11    0.31
   8  -1  -6    1.89    0.29
  -8   1   6    2.05    0.28
   9  -1  -6    1.21    0.27
  -9   1   6    1.15    0.24
  10  -1  -6    3.41    0.44
 -10   1   6    3.53    0.40
  -8   0  -5    2.58    0.34
   8   0   5    2.19    0.32
  -7   0  -5    4.29    0.37
   7   0   5    4.67    0.45
   7   0   5    5.59    0.40
  -6   0  -5    0.66    0.17
   6   0   5    0.84    0.16
   6   0   5    0.85    0.23
   6   0   5    0.97    0.19
  -5   0  -5   20.92    0.67
   5   0   5   20.43    0.68
   5   0   5   19.57    0.76
   5   0   5   20.46    0.59
  -4   0  -5    0.73    0.15
   4   0   5    0.72    0.15
   4   0   5    0.57    0.17
   4   0   5    0.85    0.11
  -3   0  -5   86.53    1.87
   3   0   5   86.15    1.81
   3   0   5   86.97    2.02
   3   0   5   87.77    1.70
  -2   0  -5    0.03    0.07
  -2   0  -5   -0.03    0.04
   2   0   5    0.00    0.10
   2   0   5    0.04    0.08
  -1   0  -5   11.11    0.38
   1   0   5   11.71    0.44
   1   0   5   11.99    0.37
   0   0  -5  176.53    3.44
   0   0  -5  171.57    3.19
   0   0   5  173.44    3.53
   0   0   5  171.16    3.28
   1   0  -5    1.76    0.17
   1   0  -5    1.88    0.12
  -1   0   5    1.56    0.14
  -1   0   5    1.38    0.14
   2   0  -5   16.73    0.52
   2   0  -5   16.52    0.46
  -2   0   5   16.95    0.44
   3   0  -5   33.47    0.83
   3   0  -5   32.50    0.88
  -3   0   5   33.74    0.70
  -3   0   5   33.83    0.82
   4   0  -5   33.97    0.89
   4   0  -5   33.35    0.93
  -4   0   5   33.98    0.86
   5   0  -5   16.82    0.63
   5   0  -5   17.63    0.61
  -5   0   5   16.25    0.56
   6   0  -5    0.97    0.20
   6   0  -5    0.51    0.19
  -6   0   5    0.79    0.17
   7   0  -5    1.91    0.27
   7   0  -5    2.16    0.29
  -7   0   5    2.31    0.27
   8   0  -5    3.63    0.40
   8   0  -5    2.52    0.32
  -8   0   5    2.63    0.31
   9   0  -5    2.13    0.32
  -9   0   5    1.82    0.28
  10   0  -5    0.22    0.19
 -10   0   5    0.25    0.18
 -10   1  -4    2.44    0.38
  -9   1  -4    0.87    0.24
   9  -1   4    1.35    0.26
  -8   1  -4    0.26    0.18
   8  -1   4    0.13    0.16
   8  -1   4    0.00    0.14
  -7   1  -4    0.66    0.20
   7  -1   4    0.62    0.20
   7  -1   4    0.47    0.16
  -6   1  -4   66.71    1.54
  -6   1  -4   65.74    1.68
   6  -1   4   67.45    1.55
   6  -1   4   66.32    1.62
  -5   1  -4   14.82    0.49
  -5   1  -4   15.03    0.57
   5  -1   4   13.95    0.54
   5  -1   4   14.06    0.49
  -4   1  -4    9.18    0.35
   4  -1   4    8.48    0.33
   4  -1   4    8.35    0.37
   4  -1   4    8.22    0.41
  -3   1  -4   45.64    1.03
   3  -1   4   44.98    1.16
   3  -1   4   47.55    0.99
   3  -1   4   45.46    1.06
  -2   1  -4   24.49    0.60
   2  -1   4   23.91    0.54
   2  -1   4   25.11    0.70
   2  -1   4   24.33    0.62
  -1   1  -4   23.94    0.58
   1  -1   4   24.46    0.48
   1  -1   4   23.12    0.57
   1  -1   4   23.62    0.64
   0   1  -4    0.99    0.11
   0  -1   4    1.04    0.12
   0  -1   4    0.94    0.07
   0  -1   4    0.85    0.10
   1   1  -4 1000.00   18.68
   1   1  -4  991.91   22.95
  -1  -1   4  910.27   22.96
   2   1  -4    1.97    0.10
   2   1  -4    2.09    0.15
   2   1  -4    2.08    0.19
  -2  -1   4    1.85    0.14
   3   1  -4   50.07    1.21
   3   1  -4   50.76    1.14
  -3  -1   4   51.05    1.10
   4   1  -4    1.19    0.19
   4   1  -4    1.38    0.18
  -4  -1   4    1.17    0.15
   5   1  -4    3.48    0.32
   5   1  -4    4.20    0.29
  -5  -1   4    3.90    0.26
   6   1  -4    8.84    0.47
   6   1  -4    9.46    0.46
  -6  -1   4    8.88    0.40
   7   1  -4    1.27    0.23
   7   1  -4    1.36    0.25
  -7  -1   4    1.56    0.22
   8   1  -4    2.91    0.36
   8   1  -4    2.70    0.32
  -8  -1   4    2.28    0.28
   9   1  -4   -0.02    0.15
   9   1  -4    0.04    0.18
  -9  -1   4    0.07    0.14
  10   1  -4    0.74    0.24
 -10  -1   4    0.25    0.18
 -10   2  -3    0.08    0.19
  10  -2   3    0.18    0.19
  -9   2  -3    3.12    0.38
   9  -2   3    3.09    0.37
  -8   2  -3    5.37    0.40
   8  -2   3    5.42    0.39
  -7   2  -3   18.58    0.70
   7  -2   3   18.12    0.67
   7  -2   3   17.75    0.72
  -6   2  -3   13.68    0.56
   6  -2   3   12.64    0.52
   6  -2   3   13.98    0.57
  -5   2  -3   36.41    1.01
   5  -2   3   36.22    0.94
   5  -2   3   37.25    1.00
  -4   2  -3    0.12    0.07
  -4   2  -3    0.23    0.11
   4  -2   3    0.08    0.08
   4  -2   3    0.17    0.12
  -3   2  -3    0.44    0.12
  -3   2  -3    0.69    0.08
   3  -2   3    0.56    0.12
   3  -2   3    0.50    0.10
  -2   2  -3   47.09    1.11
  -2   2  -3   48.68    0.97
   2  -2   3   47.71    1.00
   2  -2   3   47.07    1.04
  -1   2  -3   77.90    1.55
  -1   2  -3   76.71    1.66
   1  -2   3   79.77    1.51
   0   2  -3   97.26    1.91
   0   2  -3   94.42    1.96
   0  -2   3   96.36    1.83
   0  -2   3   93.85    1.83
   1   2  -3  149.31    2.99
   1   2  -3  151.24    3.00
  -1  -2   3  150.26    2.87
  -1  -2   3  152.96    2.82
   2   2  -3   77.53    1.69
   2   2  -3   79.49    1.59
  -2  -2   3   79.27    1.54
  -2  -2   3   78.15    1.60
   3   2  -3   30.66    0.67
   3   2  -3   29.99    0.82
  -3  -2   3   29.71    0.69
   4   2  -3    0.38    0.07
   4   2  -3    0.22    0.13
   4   2  -3    0.28    0.10
  -4  -2   3    0.49    0.10
   5   2  -3    5.88    0.32
   5   2  -3    6.80    0.39
  -5  -2   3    6.09    0.30
   6   2  -3    1.86    0.23
   6   2  -3    1.52    0.24
  -6  -2   3    2.06    0.22
   7   2  -3    0.95    0.20
   7   2  -3    1.12    0.25
  -7  -2   3    0.62    0.16
   8   2  -3    7.42    0.49
   8   2  -3    7.46    0.46
  -8  -2   3    8.04    0.43
   9   2  -3    0.03    0.16
 -10  -2   3    0.58    0.22
 -10   3  -2    0.34    0.21
  10  -3   2    0.79    0.24
  -9   3  -2    1.36    0.28
   9  -3   2    0.99    0.25
  -8   3  -2    4.99    0.44
   8  -3   2    3.97    0.39
  -7   3  -2    1.20    0.23
   7  -3   2    1.36    0.23
  -6   3  -2   -0.03    0.12
   6  -3   2   -0.06    0.12
   6  -3   2   -0.09    0.10
  -5   3  -2   15.21    0.57
   5  -3   2   16.52    0.42
   5  -3   2   17.17    0.57
   5  -3   2   16.48    0.61
  -4   3  -2  146.97    3.07
   4  -3   2  146.35    2.93
   4  -3   2  143.14    2.95
  -3   3  -2  121.44    2.58
   3  -3   2  121.80    2.46
   3  -3   2  123.22    2.45
  -2   3  -2    0.08    0.10
   2  -3   2    0.17    0.08
   2  -3   2    0.16    0.08
  -1   3  -2  104.24    2.17
  -1   3  -2  106.15    2.02
   1  -3   2  103.62    2.01
   1  -3   2  101.54    2.02
   0   3  -2   12.38    0.36
   0   3  -2   11.54    0.37
   0  -3   2   11.85    0.30
   0  -3   2   12.72    0.34
   1   3  -2   33.99    0.80
   1   3  -2   33.36    0.82
  -1  -3   2   35.02    0.68
   2   3  -2   13.43    0.40
   2   3  -2   13.18    0.46
  -2  -3   2   13.73    0.41
  -2  -3   2   13.42    0.32
   3   3  -2    7.26    0.35
   3   3  -2    7.71    0.29
  -3  -3   2    7.58    0.24
  -3  -3   2    7.10    0.31
   4   3  -2   11.45    0.39
   4   3  -2   11.13    0.49
  -4  -3   2   12.07    0.45
  -4  -3   2   11.60    0.36
   5   3  -2    4.68    0.33
   5   3  -2    4.80    0.26
  -5  -3   2    4.60    0.24
  -5  -3   2    4.89    0.31
   6   3  -2    5.28    0.39
  -6  -3   2    5.40    0.35
  -6  -3   2    4.98    0.28
   7   3  -2   19.18    0.77
  -7  -3   2   16.68    0.67
   8   3  -2    1.91    0.31
  -8  -3   2    1.87    0.28
   9   3  -2    1.95    0.34
  -9  -3   2    1.73    0.29
 -10   4  -1    2.45    0.37
  10  -4   1    2.34    0.36
  -9   4  -1    3.57    0.42
   9  -4   1    3.74    0.43
  -8   4  -1    0.54    0.21
   8  -4   1    0.55    0.20
  -7   4  -1    8.12    0.47
  -7   4  -1    8.74    0.47
   7  -4   1    8.62    0.48
  -6   4  -1    1.08    0.21
  -6   4  -1    1.27    0.22
   6  -4   1    1.04    0.20
  -5   4  -1    0.56    0.17
   5  -4   1    0.80    0.17
   5  -4   1    0.39    0.15
  -4   4  -1   63.17    1.50
   4  -4   1   64.85    1.47
   4  -4   1   62.25    1.45
  -3   4  -1    4.09    0.27
   3  -4   1    3.27    0.24
   3  -4   1    3.05    0.22
  -2   4  -1    1.87    0.19
   2  -4   1    2.36    0.17
   2  -4   1    2.07    0.17
   2  -4   1    2.23    0.11
  -1   4  -1    3.15    0.22
  -1   4  -1    3.23    0.16
   1  -4   1    3.65    0.19
   1  -4   1    3.28    0.17
   0   4  -1    4.05    0.24
   0   4  -1    4.00    0.21
   0  -4   1    3.97    0.15
   0  -4   1    4.12    0.21
   1   4  -1   27.56    0.73
   1   4  -1   27.42    0.73
  -1  -4   1   28.08    0.69
   2   4  -1   11.74    0.45
   2   4  -1   12.01    0.43
  -2  -4   1   12.64    0.26
  -2  -4   1   12.27    0.40
   3   4  -1   21.21    0.63
   3   4  -1   19.75    0.67
  -3  -4   1   19.82    0.59
  -3  -4   1   20.83    0.45
   4   4  -1    8.23    0.42
   4   4  -1    8.35    0.38
  -4  -4   1    7.97    0.27
  -4  -4   1    8.60    0.38
   5   4  -1   -0.13    0.12
   5   4  -1    0.19    0.12
  -5  -4   1   -0.05    0.11
   6   4  -1    6.87    0.44
  -6  -4   1    7.54    0.41
   7   4  -1    0.48    0.21
  -7  -4   1    0.39    0.17
   8   4  -1    1.85    0.32
  -8  -4   1    1.99    0.29
   9   4  -1    2.74    0.41
  -9  -4   1    2.84    0.37
 -10   5   0    4.89    0.50
  10  -5   0    5.54    0.54
  -9   5   0    2.25    0.33
   9  -5   0    1.92    0.32
  -8   5   0    0.09    0.16
   8  -5   0    0.24    0.17
  -7   5   0   43.73    1.22
  -7   5   0   43.85    1.26
   7  -5   0   45.32    1.30
  -6   5   0    0.03    0.12
  -6   5   0   -0.07    0.13
   6  -5   0    0.09    0.12
  -5   5   0   42.10    1.12
  -5   5   0   43.16    1.12
   5  -5   0   41.57    1.14
  -4   5   0   16.32    0.56
  -4   5   0   15.77    0.57
   4  -5   0   15.92    0.57
  -3   5   0   15.59    0.55
  -3   5   0   15.86    0.51
   3  -5   0   16.50    0.40
   3  -5   0   14.71    0.52
  -2   5   0   35.88    0.95
  -2   5   0   34.54    0.83
   2  -5   0   36.61    0.81
   2  -5   0   35.20    0.88
  -1   5   0   33.89    0.93
  -1   5   0   36.29    0.78
   1  -5   0   36.31    0.85
   1  -5   0   35.04    0.86
   0   5   0   20.81    0.44
   0   5   0   20.26    0.58
   0   5   0   20.38    0.64
   0  -5   0   19.67    0.57
   1   5   0   11.39    0.44
   1   5   0   11.24    0.46
  -1  -5   0   12.64    0.41
   2   5   0   47.68    1.22
   2   5   0   47.40    1.21
  -2  -5   0   47.79    1.12
   3   5   0    1.98    0.23
   3   5   0    1.77    0.24
  -3  -5   0    1.71    0.19
   4   5   0   -0.01    0.11
   4   5   0   -0.07    0.11
  -4  -5   0   -0.19    0.09
   5   5   0    1.60    0.26
   5   5   0    1.78    0.26
  -5  -5   0    1.82    0.23
   6   5   0    1.86    0.29
  -6  -5   0    1.65    0.24
   7   5   0    0.50    0.20
  -7  -5   0    0.60    0.19
   8   5   0    6.31    0.57
  -8  -5   0    5.51    0.41
  -9   6   1    1.69    0.31
   9  -6  -1    1.70    0.33
  -8   6   1    1.35    0.27
   8  -6  -1    1.37    0.28
  -7   6   1    0.60    0.19
   7  -6  -1    0.81    0.21
  -6   6   1   41.40    1.15
  -6   6   1   41.69    1.16
   6  -6  -1   38.81    1.19
  -5   6   1    0.31    0.14
  -5   6   1    0.13    0.14
   5  -6  -1    0.21    0.14
  -4   6   1    6.41    0.37
  -4   6   1    6.20    0.35
   4  -6  -1    6.40    0.36
  -3   6   1    9.73    0.39
  -3   6   1    9.34    0.44
   3  -6  -1    9.64    0.33
   3  -6  -1    9.59    0.43
  -2   6   1    3.25    0.30
  -2   6   1    2.79    0.20
   2  -6  -1    3.31    0.21
   2  -6  -1    3.05    0.23
  -1   6   1   27.93    0.64
  -1   6   1   28.39    0.85
   1  -6  -1   27.20    0.75
   1  -6  -1   27.01    0.76
   0   6   1    0.16    0.12
   0  -6  -1    0.09    0.10
   0  -6  -1    0.09    0.09
   1   6   1    5.31    0.35
   1   6   1    5.69    0.33
  -1  -6  -1    4.71    0.27
   2   6   1    0.62    0.17
   2   6   1    0.59    0.16
  -2  -6  -1    0.47    0.13
   3   6   1    0.29    0.15
   3   6   1    0.01    0.12
  -3  -6  -1    0.20    0.12
   4   6   1    2.88    0.33
   4   6   1    2.50    0.31
  -4  -6  -1    2.34    0.25
   5   6   1    2.91    0.35
   5   6   1    4.26    0.40
  -5  -6  -1    3.77    0.33
   6   6   1    2.13    0.33
   6   6   1    2.63    0.36
  -6  -6  -1    2.20    0.28
   7   6   1    0.16    0.18
  -7  -6  -1   -0.36    0.13
   8   6   1    4.51    0.50
  -8  -6  -1    3.85    0.41
  -9   7   2    1.62    0.31
   9  -7  -2    1.37    0.30
  -8   7   2    0.09    0.17
   8  -7  -2   -0.02    0.16
  -7   7   2    1.74    0.27
   7  -7  -2    1.11    0.25
  -6   7   2    0.20    0.16
  -6   7   2    0.22    0.16
   6  -7  -2    0.57    0.19
  -5   7   2    0.67    0.19
  -5   7   2    0.65    0.18
   5  -7  -2    0.62    0.19
  -4   7   2   14.39    0.53
  -4   7   2   14.27    0.60
   4  -7  -2   12.53    0.56
  -3   7   2    0.29    0.14
  -3   7   2    0.09    0.10
   3  -7  -2    0.09    0.11
  -2   7   2    2.33    0.28
   2  -7  -2    1.94    0.22
   2  -7  -2    2.09    0.21
  -1   7   2    2.31    0.29
   1  -7  -2    2.58    0.26
   1  -7  -2    2.46    0.24
   0   7   2    7.26    0.42
   0  -7  -2    6.88    0.35
   0  -7  -2    7.02    0.39
   1   7   2    6.48    0.42
  -1  -7  -2    6.36    0.41
  -1  -7  -2    6.67    0.35
   2   7   2    0.64    0.20
  -2  -7  -2    0.56    0.14
   3   7   2    0.19    0.16
   3   7   2    0.34    0.16
  -3  -7  -2    0.39    0.15
   4   7   2    1.95    0.32
   4   7   2    2.06    0.30
  -4  -7  -2    2.19    0.26
   5   7   2   -0.03    0.14
   5   7   2    0.10    0.17
  -5  -7  -2    0.25    0.15
   6   7   2    5.40    0.52
   6   7   2    6.63    0.53
  -6  -7  -2    6.23    0.42
   7   7   2    3.58    0.45
  -7  -7  -2    4.29    0.41
  -8   8   3    6.44    0.54
   8  -8  -3    5.84    0.55
  -7   8   3    4.98    0.45
   7  -8  -3    4.52    0.47
  -6   8   3    1.43    0.25
  -6   8   3    1.25    0.25
   6  -8  -3    1.24    0.26
  -5   8   3    0.47    0.16
  -5   8   3    0.31    0.17
   5  -8  -3    0.51    0.20
  -4   8   3    8.32    0.49
   4  -8  -3    8.08    0.46
  -3   8   3    2.11    0.30
   3  -8  -3    2.59    0.30
  -2   8   3    1.42    0.26
   2  -8  -3    1.86    0.24
   2  -8  -3    2.07    0.24
  -1   8   3    0.00    0.13
   1  -8  -3    0.37    0.14
   1  -8  -3    0.37    0.15
   0   8   3    1.44    0.26
   0  -8  -3    1.60    0.26
   0  -8  -3    1.46    0.21
   1   8   3    0.30    0.18
  -1  -8  -3    0.72    0.17
  -1  -8  -3    0.44    0.18
   2   8   3    0.24    0.17
  -2  -8  -3    0.10    0.15
  -2  -8  -3    0.08    0.12
   3   8   3   21.26    0.91
  -3  -8  -3   20.65    0.87
  -3  -8  -3   21.40    0.73
   4   8   3    1.35    0.29
  -4  -8  -3    1.01    0.27
  -4  -8  -3    0.97    0.21
   5   8   3    0.32    0.24
  -5  -8  -3   -0.08    0.16
   6   8   3    1.33    0.33
  -6  -8  -3    0.82    0.26
  -7   9   4    0.55    0.22
   7  -9  -4    0.25    0.20
   6  -9  -4    3.94    0.44
  -5   9   4    1.45    0.29
   5  -9  -4    0.98    0.25
  -4   9   4    0.94    0.24
   4  -9  -4    0.95    0.23
  -3   9   4    0.02    0.15
   3  -9  -4   -0.17    0.12
  -2   9   4    3.34    0.39
   2  -9  -4    3.53    0.36
  -1   9   4    0.91    0.25
   1  -9  -4    1.16    0.23
   1  -9  -4    1.40    0.25
   0   9   4    0.13    0.17
   0  -9  -4    0.19    0.14
   0  -9  -4    0.17    0.17
   1   9   4    0.11    0.18
  -1  -9  -4    0.23    0.15
  -1  -9  -4    0.04    0.17
   2   9   4    0.44    0.22
  -2  -9  -4    0.18    0.19
  -2  -9  -4    0.21    0.15
   3   9   4    0.39    0.23
  -3  -9  -4    0.71    0.25
   4   9   4    5.84    0.60
  -4  -9  -4    5.39    0.55
  -5  10   5    0.87    0.27
   5 -10  -5    1.01    0.28
  -4  10   5    0.31    0.22
   4 -10  -5    0.35    0.20
  -3  10   5    8.23    0.59
   3 -10  -5    8.25    0.52
  -2  10   5    0.74    0.24
   2 -10  -5    1.26    0.25
  -1  10   5    6.98    0.56
   1 -10  -5    8.45    0.49
   0  10   5    1.63    0.34
   0 -10  -5    1.77    0.32
   1  10   5    4.70    0.53
  -1 -10  -5    4.93    0.49
   2  10   5    0.01    0.20
  -2 -10  -5    0.43    0.22
   0  -6 -12    2.40    0.37
   0   6  12    2.47    0.43
   1  -6 -12   13.85    0.73
  -1   6  12   14.60    0.82
   2  -6 -12    3.32    0.43
   3  -6 -12    1.37    0.31
  -3  -5 -11    2.99    0.39
   3   5  11    3.48    0.49
  -2  -5 -11    9.65    0.59
   2   5  11   10.21    0.68
  -1  -5 -11   -0.14    0.13
   1   5  11    0.12    0.18
   0  -5 -11    0.51    0.19
   0   5  11    0.20    0.22
   1  -5 -11    0.02    0.16
  -1   5  11   -0.05    0.18
   2  -5 -11    3.20    0.39
  -2   5  11    3.11    0.39
  -2   5  11    3.11    0.32
   3  -5 -11    0.15    0.18
  -3   5  11    0.00    0.14
   4  -5 -11   10.16    0.60
  -4   5  11    9.94    0.52
   5  -5 -11    4.60    0.47
  -5   5  11    4.02    0.39
  -6   5  11    0.04    0.15
  -5  -4 -10    8.58    0.57
   5   4  10    8.41    0.66
  -4  -4 -10   -0.07    0.14
   4   4  10    0.18    0.21
  -3  -4 -10    0.10    0.15
   3   4  10   -0.03    0.18
  -2  -4 -10    5.72    0.42
   2   4  10    4.88    0.51
  -1  -4 -10    3.83    0.39
   1   4  10    3.43    0.41
   0  -4 -10    5.38    0.40
   0   4  10    5.83    0.45
   0   4  10    5.75    0.34
   1  -4 -10    7.77    0.47
  -1   4  10    8.71    0.52
  -1   4  10    9.30    0.43
   2  -4 -10    2.40    0.31
  -2   4  10    2.67    0.27
  -2   4  10    2.36    0.32
   3  -4 -10    0.53    0.20
  -3   4  10    0.24    0.15
   4  -4 -10    7.66    0.48
  -4   4  10    7.02    0.41
   5  -4 -10    0.46    0.20
  -5   4  10    0.37    0.16
   6  -4 -10    1.27    0.29
  -6   4  10    1.09    0.23
  -7   4  10    1.33    0.27
  -7  -3  -9   -0.13    0.16
   7   3   9    0.09    0.23
  -6  -3  -9    0.13    0.16
   6   3   9    0.27    0.22
  -5  -3  -9    2.47    0.34
   5   3   9    3.73    0.47
  -4  -3  -9    4.47    0.42
   4   3   9    4.70    0.50
  -3  -3  -9    0.42    0.17
   3   3   9    0.80    0.24
  -2  -3  -9   13.33    0.60
   2   3   9   12.54    0.66
   2   3   9   14.60    0.52
  -1  -3  -9    1.60    0.25
   1   3   9    1.77    0.21
   1   3   9    1.42    0.26
   0  -3  -9    0.91    0.20
   0   3   9    1.12    0.23
   0   3   9    1.08    0.17
   1  -3  -9    2.48    0.28
  -1   3   9    2.00    0.27
  -1   3   9    2.41    0.24
   2  -3  -9    0.39    0.16
  -2   3   9    0.57    0.14
  -2   3   9    0.36    0.16
   3  -3  -9    4.37    0.34
  -3   3   9    4.74    0.32
   4  -3  -9    2.96    0.29
   4  -3  -9    3.37    0.34
  -4   3   9    2.37    0.26
   5  -3  -9   -0.03    0.16
   5  -3  -9    0.11    0.13
  -5   3   9    0.09    0.13
   6  -3  -9    0.45    0.21
   6  -3  -9    0.62    0.19
  -6   3   9    0.48    0.18
   7  -3  -9    0.26    0.17
   7  -3  -9    0.02    0.20
  -7   3   9    0.18    0.16
   8  -3  -9    5.60    0.51
  -8   3   9    5.66    0.43
  -8  -2  -8    1.34    0.29
   8   2   8    0.51    0.30
  -7  -2  -8    9.31    0.55
   7   2   8    7.83    0.62
  -6  -2  -8    3.41    0.37
   6   2   8    3.56    0.45
  -5  -2  -8    1.23    0.24
   5   2   8    1.90    0.32
  -4  -2  -8    6.54    0.42
   4   2   8    6.50    0.48
   4   2   8    7.41    0.38
  -3  -2  -8   22.34    0.78
   3   2   8   22.69    0.88
   3   2   8   22.79    0.70
  -2  -2  -8   43.77    1.17
   2   2   8   41.27    1.26
   2   2   8   42.57    1.04
  -1  -2  -8   22.19    0.72
   1   2   8   18.85    0.74
   1   2   8   20.76    0.61
   0  -2  -8    9.28    0.43
   0   2   8    8.99    0.45
   0   2   8    9.25    0.37
   1  -2  -8    0.05    0.10
  -1   2   8    0.21    0.10
  -1   2   8    0.14    0.12
   2  -2  -8    2.87    0.29
   2  -2  -8    3.06    0.21
  -2   2   8    2.68    0.26
  -2   2   8    3.34    0.26
   3  -2  -8    5.37    0.35
   3  -2  -8    6.40    0.32
  -3   2   8    6.19    0.33
  -3   2   8    5.53    0.31
   4  -2  -8    0.77    0.20
   4  -2  -8    1.27    0.19
  -4   2   8    0.98    0.18
   5  -2  -8   17.63    0.68
   5  -2  -8   15.87    0.61
  -5   2   8   16.59    0.62
   6  -2  -8    8.18    0.46
   6  -2  -8    7.81    0.49
  -6   2   8    9.18    0.46
   7  -2  -8    0.99    0.26
   7  -2  -8    0.73    0.21
  -7   2   8    0.80    0.20
   8  -2  -8    1.75    0.30
  -8   2   8    1.73    0.27
   9  -2  -8    1.39    0.29
  -9   2   8    1.51    0.28
   8   1   7    6.61    0.62
  -7  -1  -7    7.86    0.49
   7   1   7    8.89    0.61
  -6  -1  -7    4.20    0.39
   6   1   7    5.03    0.36
   6   1   7    4.27    0.45
  -5  -1  -7    0.13    0.13
   5   1   7    0.08    0.13
   5   1   7    0.04    0.17
  -4  -1  -7   14.15    0.57
   4   1   7   14.26    0.53
   4   1   7   14.36    0.66
  -3  -1  -7   34.40    1.00
   3   1   7   38.69    0.95
   3   1   7   36.53    1.12
  -2  -1  -7   20.46    0.65
   2   1   7   20.08    0.73
   2   1   7   19.87    0.59
  -1  -1  -7   44.70    1.12
   1   1   7   43.73    1.02
   1   1   7   43.79    1.19
   0  -1  -7    0.71    0.14
   0  -1  -7    0.86    0.07
   0   1   7    0.90    0.13
   0   1   7    0.50    0.15
   1  -1  -7    6.45    0.33
   1  -1  -7    6.45    0.23
  -1   1   7    6.15    0.29
  -1   1   7    7.10    0.34
   2  -1  -7    5.12    0.24
   2  -1  -7    4.84    0.30
  -2   1   7    5.21    0.27
  -2   1   7    5.04    0.27
   3  -1  -7   11.07    0.41
   3  -1  -7   11.70    0.48
  -3   1   7   11.19    0.43
  -3   1   7   12.18    0.40
   4  -1  -7    4.96    0.34
   4  -1  -7    4.92    0.30
  -4   1   7    4.54    0.28
   5  -1  -7    0.79    0.19
   5  -1  -7    0.80    0.17
  -5   1   7    0.73    0.16
   6  -1  -7    0.18    0.18
   6  -1  -7    0.01    0.11
  -6   1   7    0.07    0.13
   7  -1  -7    1.13    0.23
   7  -1  -7    1.30    0.27
  -7   1   7    1.11    0.21
   8  -1  -7    4.02    0.41
   8  -1  -7    2.97    0.39
  -8   1   7    3.54    0.36
   9  -1  -7    0.10    0.18
  -9   1   7    0.11    0.16
  -8   0  -6    0.16    0.18
   8   0   6   -0.22    0.14
  -7   0  -6    8.97    0.48
   7   0   6    9.13    0.57
   7   0   6    9.69    0.51
  -6   0  -6   10.86    0.49
   6   0   6    9.93    0.57
   6   0   6   10.79    0.51
  -5   0  -6    0.20    0.12
   5   0   6   -0.03    0.10
   5   0   6    0.16    0.16
  -4   0  -6   14.49    0.52
   4   0   6   13.90    0.52
   4   0   6   14.41    0.40
   4   0   6   13.79    0.62
  -3   0  -6    4.62    0.18
  -3   0  -6    4.44    0.27
   3   0   6    4.93    0.35
   3   0   6    4.49    0.27
  -2   0  -6   47.11    1.13
  -2   0  -6   48.01    0.90
   2   0   6   47.17    1.09
   2   0   6   47.30    1.24
  -1   0  -6   55.34    1.26
   1   0   6   53.51    1.34
   1   0   6   54.82    1.19
   0   0  -6    0.07    0.08
   0   0   6    0.03    0.10
   0   0   6    0.05    0.08
   1   0  -6    3.73    0.16
   1   0  -6    3.89    0.24
  -1   0   6    3.31    0.22
  -1   0   6    3.42    0.20
   2   0  -6    0.33    0.11
   2   0  -6    0.32    0.09
  -2   0   6    0.32    0.09
  -2   0   6    0.36    0.09
   3   0  -6   33.59    0.84
   3   0  -6   31.95    0.91
  -3   0   6   34.13    0.75
  -3   0   6   34.11    0.85
   4   0  -6    2.47    0.26
   4   0  -6    2.50    0.23
  -4   0   6    1.92    0.20
   5   0  -6    6.35    0.40
   5   0  -6    6.46    0.35
  -5   0   6    6.51    0.34
   6   0  -6    0.20    0.14
   6   0  -6   -0.01    0.16
  -6   0   6    0.23    0.13
   7   0  -6   -0.10    0.17
   7   0  -6    0.19    0.14
  -7   0   6    0.07    0.13
   8   0  -6    0.06    0.18
   8   0  -6    0.06    0.15
  -8   0   6    0.13    0.14
   9   0  -6    4.93    0.47
   9   0  -6    5.80    0.53
  -9   0   6    5.57    0.42
   9  -1   5    9.22    0.58
  -8   1  -5   -0.16    0.15
   8  -1   5    0.07    0.17
  -7   1  -5    7.71    0.48
   7  -1   5    9.53    0.44
   7  -1   5    8.05    0.48
  -6   1  -5   27.19    0.79
  -6   1  -5   26.78    0.91
   6  -1   5   26.28    0.76
   6  -1   5   26.13    0.86
  -5   1  -5    4.35    0.27
   5  -1   5    4.63    0.26
   5  -1   5    4.22    0.30
  -4   1  -5    1.56    0.17
   4  -1   5    1.78    0.24
   4  -1   5    1.23    0.18
   4  -1   5    1.52    0.15
  -3   1  -5   39.21    0.94
   3  -1   5   39.54    1.08
   3  -1   5   40.80    0.87
   3  -1   5   39.42    0.96
  -2   1  -5    7.66    0.29
   2  -1   5    7.57    0.32
   2  -1   5    7.73    0.22
   2  -1   5    7.65    0.37
  -1   1  -5    1.42    0.14
   1  -1   5    1.31    0.06
   1  -1   5    1.35    0.14
   1  -1   5    1.23    0.17
   0   1  -5    0.00    0.07
   0  -1   5    0.01    0.04
   0  -1   5   -0.01    0.07
   0  -1   5    0.05    0.06
   1   1  -5   56.59    1.28
  -1  -1   5   57.86    1.19
   2   1  -5   55.00    1.29
   2   1  -5   56.50    1.16
   2   1  -5   55.57    1.18
  -2  -1   5   55.41    1.18
   3   1  -5    6.65    0.30
   3   1  -5    7.33    0.36
  -3  -1   5    7.63    0.31
   4   1  -5    4.33    0.31
   4   1  -5    3.88    0.25
  -4  -1   5    3.92    0.23
   5   1  -5    3.78    0.31
   5   1  -5    3.32    0.32
  -5  -1   5    3.41    0.24
   6   1  -5   15.02    0.60
   6   1  -5   17.02    0.68
  -6  -1   5   15.61    0.56
   7   1  -5    2.56    0.30
   7   1  -5    3.60    0.38
  -7  -1   5    2.43    0.28
   8   1  -5    0.12    0.16
   8   1  -5    0.07    0.18
  -8  -1   5   -0.08    0.12
   9   1  -5    4.81    0.46
   9   1  -5    5.66    0.51
  -9  -1   5    5.97    0.41
  10   1  -5    2.75    0.38
 -10  -1   5    2.15    0.31
 -10   2  -4    4.55    0.48
   9  -2   4    5.26    0.46
  -8   2  -4    5.85    0.43
   8  -2   4    5.08    0.46
   8  -2   4    5.18    0.38
  -7   2  -4   14.29    0.63
   7  -2   4   13.80    0.63
   7  -2   4   14.31    0.58
  -6   2  -4   19.82    0.74
   6  -2   4   20.23    0.67
   6  -2   4   21.68    0.75
  -5   2  -4    0.94    0.18
  -5   2  -4    1.22    0.15
   5  -2   4    0.87    0.17
   5  -2   4    1.03    0.16
  -4   2  -4    0.06    0.11
  -4   2  -4    0.10    0.07
   4  -2   4   -0.03    0.07
   4  -2   4    0.02    0.09
  -3   2  -4  112.06    2.23
  -3   2  -4  111.42    2.43
   3  -2   4  112.52    2.22
   3  -2   4  112.53    2.29
  -2   2  -4    4.49    0.18
  -2   2  -4    4.19    0.25
   2  -2   4    4.08    0.22
   2  -2   4    4.24    0.18
  -1   2  -4    8.79    0.28
  -1   2  -4    8.22    0.34
   1  -2   4    8.66    0.24
   1  -2   4    8.69    0.29
   0   2  -4   70.42    1.52
   0   2  -4   71.31    1.48
   0  -2   4   70.73    1.39
   0  -2   4   71.97    1.42
   1   2  -4   34.10    0.82
   1   2  -4   33.52    0.76
  -1  -2   4   32.33    0.72
  -1  -2   4   33.22    0.73
   2   2  -4   78.67    1.57
   2   2  -4   78.11    1.70
  -2  -2   4   76.21    1.54
  -2  -2   4   76.27    1.58
   3   2  -4    2.99    0.27
   3   2  -4    2.94    0.12
  -3  -2   4    3.03    0.19
   4   2  -4    6.98    0.38
   4   2  -4    7.42    0.34
  -4  -2   4    7.22    0.29
   5   2  -4    3.55    0.29
   5   2  -4    2.64    0.29
  -5  -2   4    3.01    0.22
   6   2  -4    0.53    0.19
   6   2  -4    0.74    0.18
  -6  -2   4    0.89    0.16
   7   2  -4   16.57    0.71
   7   2  -4   16.60    0.66
  -7  -2   4   17.40    0.61
   8   2  -4    2.21    0.29
   8   2  -4    1.93    0.31
  -8  -2   4    1.88    0.26
   9   2  -4    0.48    0.19
   9   2  -4    0.72    0.25
 -10   3  -3    0.17    0.21
  10  -3   3    0.41    0.22
  -9   3  -3    4.58    0.45
   9  -3   3    4.05    0.42
  -8   3  -3    0.61    0.21
   8  -3   3    0.38    0.18
  -7   3  -3    8.42    0.47
   7  -3   3    9.18    0.47
   7  -3   3    9.50    0.52
  -6   3  -3   19.53    0.70
   6  -3   3   20.10    0.68
   6  -3   3   19.91    0.72
  -5   3  -3    8.78    0.42
   5  -3   3    8.31    0.43
   5  -3   3    8.91    0.40
  -4   3  -3    0.68    0.16
  -4   3  -3    0.79    0.08
   4  -3   3    0.99    0.15
   4  -3   3    0.92    0.17
  -3   3  -3   13.83    0.49
  -3   3  -3   13.98    0.31
   3  -3   3   14.10    0.43
   3  -3   3   14.23    0.47
  -2   3  -3    1.35    0.09
  -2   3  -3    0.94    0.15
   2  -3   3    1.16    0.14
   2  -3   3    1.31    0.13
  -1   3  -3   49.22    0.99
  -1   3  -3   47.33    1.11
   1  -3   3   46.28    0.99
   1  -3   3   46.45    1.00
   0   3  -3    6.84    0.27
   0   3  -3    6.67    0.29
   0  -3   3    6.50    0.23
   0  -3   3    6.86    0.22
   1   3  -3    1.19    0.13
   1   3  -3    1.15    0.15
  -1  -3   3    1.47    0.11
  -1  -3   3    1.31    0.13
   2   3  -3    1.13    0.12
   2   3  -3    1.39    0.18
  -2  -3   3    1.31    0.14
  -2  -3   3    1.20    0.10
   3   3  -3    3.56    0.19
   3   3  -3    2.92    0.27
  -3  -3   3    3.84    0.23
  -3  -3   3    3.82    0.18
   4   3  -3   94.92    1.96
   4   3  -3   90.92    2.11
  -4  -3   3   93.47    1.87
  -4  -3   3   93.27    2.00
   5   3  -3    2.91    0.30
  -5  -3   3    2.84    0.22
  -5  -3   3    3.05    0.29
   6   3  -3    0.21    0.17
  -6  -3   3    0.29    0.14
  -6  -3   3    0.10    0.11
   7   3  -3    3.44    0.38
  -7  -3   3    4.85    0.41
  -7  -3   3    4.07    0.29
   8   3  -3    9.02    0.55
  -8  -3   3    7.82    0.47
   9   3  -3    1.23    0.29
  -9  -3   3    0.86    0.23
 -10   4  -2    0.90    0.25
  10  -4   2    0.81    0.25
  -9   4  -2    6.77    0.48
   9  -4   2    6.90    0.49
  -8   4  -2    5.55    0.41
   8  -4   2    6.64    0.44
  -7   4  -2    2.89    0.32
   7  -4   2    1.86    0.27
  -6   4  -2    2.73    0.29
   6  -4   2    2.58    0.28
   6  -4   2    2.74    0.31
  -5   4  -2   54.56    1.37
   5  -4   2   54.49    1.34
   5  -4   2   53.69    1.36
  -4   4  -2   25.04    0.76
   4  -4   2   23.92    0.74
   4  -4   2   24.95    0.72
  -3   4  -2   10.35    0.43
   3  -4   2    9.85    0.38
   3  -4   2   10.26    0.40
  -2   4  -2    1.66    0.19
  -2   4  -2    1.68    0.08
   2  -4   2    1.72    0.16
   2  -4   2    1.56    0.16
  -1   4  -2    3.88    0.25
  -1   4  -2    4.22    0.18
   1  -4   2    3.88    0.19
   1  -4   2    4.23    0.20
   0   4  -2    3.79    0.21
   0   4  -2    4.11    0.23
   0  -4   2    4.48    0.21
   0  -4   2    4.32    0.17
   1   4  -2   24.59    0.66
   1   4  -2   24.34    0.67
  -1  -4   2   25.24    0.52
  -1  -4   2   24.47    0.63
   2   4  -2   13.65    0.45
   2   4  -2   13.06    0.49
  -2  -4   2   14.33    0.32
  -2  -4   2   13.92    0.44
   3   4  -2    8.08    0.39
   3   4  -2    7.36    0.33
  -3  -4   2    7.80    0.23
   4   4  -2    5.32    0.29
   4   4  -2    4.86    0.33
  -4  -4   2    5.66    0.31
  -4  -4   2    5.18    0.21
   5   4  -2   43.42    1.11
  -5  -4   2   43.50    1.13
   6   4  -2   45.62    1.34
  -6  -4   2   47.65    1.26
   7   4  -2    5.71    0.44
  -7  -4   2    5.61    0.39
   8   4  -2    1.12    0.27
  -8  -4   2    1.15    0.25
   9   4  -2    1.33    0.32
  -9  -4   2    1.02    0.26
 -10   5  -1    2.30    0.37
  10  -5   1    1.93    0.34
  -9   5  -1    1.56    0.29
   9  -5   1    1.26    0.27
  -8   5  -1    5.12    0.46
   8  -5   1    5.00    0.46
  -7   5  -1   12.45    0.58
  -7   5  -1   11.83    0.56
   7  -5   1   11.37    0.57
  -6   5  -1   10.57    0.50
  -6   5  -1   10.19    0.51
   6  -5   1   11.55    0.53
  -5   5  -1   89.07    2.04
   5  -5   1   85.66    1.98
  -4   5  -1    5.37    0.33
   4  -5   1    5.31    0.31
   4  -5   1    5.74    0.33
  -3   5  -1    7.51    0.36
   3  -5   1    7.36    0.35
   3  -5   1    7.35    0.34
   3  -5   1    7.12    0.19
  -2   5  -1   14.71    0.52
   2  -5   1   14.72    0.47
   2  -5   1   14.77    0.39
   2  -5   1   13.60    0.44
  -1   5  -1    7.90    0.28
  -1   5  -1    7.48    0.35
   1  -5   1    8.41    0.32
   1  -5   1    7.60    0.28
   0   5  -1   13.66    0.49
   0   5  -1   13.68    0.45
   0  -5   1   14.15    0.44
   0  -5   1   13.97    0.34
   1   5  -1    2.05    0.21
   1   5  -1    1.83    0.20
  -1  -5   1    2.04    0.19
   2   5  -1   42.11    1.09
   2   5  -1   42.18    1.07
  -2  -5   1   40.28    1.00
   3   5  -1   -0.11    0.08
   3   5  -1   -0.09    0.10
  -3  -5   1    0.06    0.09
   4   5  -1    0.87    0.20
   4   5  -1    1.01    0.18
  -4  -5   1    1.18    0.19
   5   5  -1   63.75    1.69
   5   5  -1   67.56    1.63
  -5  -5   1   63.62    1.55
   6   5  -1   15.20    0.69
  -6  -5   1   13.82    0.59
   7   5  -1    9.32    0.56
  -7  -5   1    8.65    0.48
   8   5  -1    3.76    0.44
  -8  -5   1    4.80    0.43
 -10   6   0    2.77    0.40
  10  -6   0    2.16    0.38
  -9   6   0    1.99    0.33
   9  -6   0    2.12    0.35
  -8   6   0   -0.06    0.15
   8  -6   0   -0.08    0.14
  -7   6   0    1.07    0.23
  -7   6   0    0.70    0.21
   7  -6   0    0.74    0.22
  -6   6   0    0.83    0.20
  -6   6   0    1.16    0.23
   6  -6   0    0.96    0.21
  -5   6   0    4.97    0.35
  -5   6   0    4.59    0.32
   5  -6   0    4.56    0.34
  -4   6   0    2.49    0.27
  -4   6   0    2.32    0.24
   4  -6   0    2.71    0.27
  -3   6   0    8.59    0.42
  -3   6   0    8.63    0.37
   3  -6   0    8.99    0.40
  -2   6   0    1.40    0.20
  -2   6   0    1.23    0.14
   2  -6   0    1.48    0.15
   2  -6   0    1.09    0.16
  -1   6   0  113.54    2.20
  -1   6   0  112.12    2.51
   1  -6   0  114.83    2.35
   1  -6   0  113.58    2.36
   0   6   0   18.86    0.58
   0   6   0   18.46    0.64
   0  -6   0   18.37    0.56
   1   6   0    0.15    0.11
   1   6   0    0.06    0.10
  -1  -6   0    0.07    0.09
   2   6   0   26.08    0.83
   2   6   0   26.30    0.84
  -2  -6   0   27.84    0.76
   3   6   0   -0.03    0.11
   3   6   0    0.03    0.12
  -3  -6   0    0.30    0.12
   4   6   0   40.28    1.18
   4   6   0   40.34    1.19
  -4  -6   0   40.19    1.07
   5   6   0    9.26    0.52
   5   6   0    9.06    0.50
  -5  -6   0    8.80    0.44
   6   6   0   15.12    0.73
  -6  -6   0   17.59    0.67
   7   6   0    4.68    0.47
  -7  -6   0    4.14    0.40
   8   6   0    5.99    0.57
  -8  -6   0    6.72    0.48
  -9   7   1    0.81    0.27
   9  -7  -1    1.02    0.27
  -8   7   1    2.30    0.34
   8  -7  -1    1.46    0.30
  -7   7   1    0.04    0.16
   7  -7  -1   -0.04    0.14
  -6   7   1    1.99    0.28
  -6   7   1    1.39    0.25
   6  -7  -1    1.73    0.27
  -5   7   1    2.91    0.31
  -5   7   1    2.16    0.27
   5  -7  -1    2.27    0.29
  -4   7   1    1.36    0.20
  -4   7   1    1.39    0.23
   4  -7  -1    1.33    0.22
  -3   7   1    3.86    0.35
  -3   7   1    4.19    0.26
   3  -7  -1    3.58    0.32
  -2   7   1    1.68    0.24
  -2   7   1    1.72    0.17
   2  -7  -1    1.96    0.19
   2  -7  -1    1.58    0.21
  -1   7   1   13.39    0.58
   1  -7  -1   14.37    0.52
   1  -7  -1   14.87    0.53
   0   7   1    6.21    0.40
   0  -7  -1    6.94    0.34
   0  -7  -1    6.02    0.35
   1   7   1   26.50    0.88
   1   7   1   26.83    0.83
  -1  -7  -1   26.67    0.77
   2   7   1    5.11    0.37
   2   7   1    4.85    0.34
  -2  -7  -1    4.36    0.29
   3   7   1   27.89    0.95
   3   7   1   25.63    0.90
  -3  -7  -1   26.66    0.80
   4   7   1    1.23    0.25
   4   7   1    1.48    0.27
  -4  -7  -1    1.00    0.20
   5   7   1   14.21    0.69
   5   7   1   15.27    0.71
  -5  -7  -1   12.83    0.57
   6   7   1    2.93    0.39
  -6  -7  -1    3.13    0.34
   7   7   1   -0.27    0.16
  -7  -7  -1   -0.15    0.14
  -8   8   2    1.43    0.29
   8  -8  -2    0.54    0.23
  -7   8   2    1.86    0.29
   7  -8  -2    1.68    0.32
  -6   8   2    0.20    0.16
  -6   8   2    0.07    0.16
   6  -8  -2   -0.04    0.14
  -5   8   2    0.15    0.16
  -5   8   2    0.02    0.11
   5  -8  -2    0.26    0.16
  -4   8   2    2.83    0.28
  -4   8   2    3.17    0.35
   4  -8  -2    3.23    0.33
  -3   8   2   37.70    1.14
   3  -8  -2   35.96    1.07
  -2   8   2    7.96    0.47
   2  -8  -2    7.67    0.41
   2  -8  -2    7.41    0.38
  -1   8   2    0.26    0.16
   1  -8  -2    0.99    0.18
   1  -8  -2    0.80    0.18
   0   8   2    0.14    0.15
   0  -8  -2    0.07    0.13
   0  -8  -2    0.20    0.13
   1   8   2   39.91    1.26
  -1  -8  -2   41.31    1.22
  -1  -8  -2   40.38    1.09
   2   8   2   43.38    1.35
  -2  -8  -2   44.15    1.16
  -2  -8  -2   43.68    1.31
   3   8   2    1.66    0.29
  -3  -8  -2    0.99    0.20
   4   8   2    2.91    0.39
   4   8   2    2.88    0.36
  -4  -8  -2    3.09    0.31
   5   8   2    4.73    0.51
   5   8   2    5.58    0.52
  -5  -8  -2    5.92    0.40
   6   8   2    1.98    0.36
   6   8   2    1.87    0.36
  -6  -8  -2    1.79    0.28
  -7   9   3    0.26    0.18
   7  -9  -3    0.25    0.19
  -6   9   3   -0.20    0.13
   6  -9  -3    0.16    0.17
  -5   9   3    1.95    0.31
   5  -9  -3    1.44    0.28
  -4   9   3    0.94    0.24
   4  -9  -3    0.70    0.21
  -3   9   3   -0.01    0.15
   3  -9  -3    0.03    0.13
  -2   9   3    2.25    0.32
   2  -9  -3    2.45    0.29
  -1   9   3   17.14    0.77
   1  -9  -3   18.24    0.70
   1  -9  -3   17.01    0.67
   0   9   3    0.21    0.17
   0  -9  -3   -0.04    0.12
   0  -9  -3    0.05    0.15
   1   9   3    2.06    0.33
  -1  -9  -3    2.24    0.28
  -1  -9  -3    1.95    0.31
   2   9   3    4.70    0.49
  -2  -9  -3    4.62    0.34
  -2  -9  -3    4.96    0.48
   3   9   3    7.78    0.58
  -3  -9  -3    6.92    0.52
  -3  -9  -3    7.57    0.43
   4   9   3    0.59    0.26
  -4  -9  -3    0.88    0.27
  -4  -9  -3    0.65    0.19
   6 -10  -4    0.25    0.21
  -5  10   4    5.78    0.54
   5 -10  -4    4.77    0.49
  -4  10   4    8.48    0.58
   4 -10  -4    9.55    0.56
  -3  10   4    0.37    0.21
   3 -10  -4    0.34    0.18
  -2  10   4    5.24    0.51
   2 -10  -4    5.46    0.42
  -1  10   4    4.37    0.49
   1 -10  -4    4.27    0.40
   0  10   4    7.51    0.57
   0 -10  -4    9.27    0.51
   0 -10  -4    8.53    0.53
   1  10   4    1.77    0.35
  -1 -10  -4    1.76    0.26
  -1 -10  -4    1.37    0.29
   2  10   4    0.11    0.21
  -2 -10  -4    0.67    0.25
  -2  -5 -12    0.83    0.25
   2   5  12    1.36    0.34
  -1  -5 -12    4.74    0.49
   1   5  12    6.63    0.62
   0  -5 -12    5.68    0.52
   0   5  12    5.97    0.58
   1  -5 -12    2.57    0.36
  -1   5  12    3.65    0.45
   2  -5 -12    0.52    0.22
   3  -5 -12    1.31    0.28
  -3   5  12    1.48    0.25
   4  -5 -12    0.98    0.27
  -4   5  12    0.78    0.22
   5  -5 -12    0.43    0.23
  -5   5  12    0.30    0.20
  -4  -4 -11    7.30    0.52
   4   4  11    6.76    0.65
  -3  -4 -11    6.16    0.48
   3   4  11    6.21    0.61
  -2  -4 -11    0.10    0.16
   2   4  11    0.07    0.18
  -1  -4 -11    0.50    0.21
   1   4  11    1.14    0.28
   0  -4 -11    6.75    0.46
   0   4  11    6.38    0.49
   1  -4 -11   18.58    0.78
  -1   4  11   19.25    0.66
  -1   4  11   19.24    0.83
   2  -4 -11    0.15    0.16
  -2   4  11    0.08    0.16
  -2   4  11    0.16    0.14
   3  -4 -11    0.43    0.18
  -3   4  11    0.21    0.15
   4  -4 -11   -0.05    0.16
  -4   4  11    0.19    0.16
   5  -4 -11    0.33    0.21
  -5   4  11    0.36    0.19
   6  -4 -11    0.09    0.21
  -6   4  11   -0.22    0.12
  -7   4  11   -0.04    0.16
  -6  -3 -10    5.54    0.52
   6   3  10    4.62    0.56
  -5  -3 -10    3.02    0.38
   5   3  10    4.58    0.51
  -4  -3 -10    2.63    0.34
   4   3  10    2.82    0.41
  -3  -3 -10    1.03    0.23
   3   3  10    0.86    0.26
  -2  -3 -10   11.71    0.57
   2   3  10   10.32    0.62
   2   3  10   11.53    0.48
  -1  -3 -10    0.81    0.20
   1   3  10    0.90    0.17
   1   3  10    1.17    0.26
   0  -3 -10   13.12    0.60
   0   3  10   14.32    0.67
   0   3  10   13.38    0.51
   1  -3 -10    1.18    0.24
  -1   3  10    1.06    0.23
  -1   3  10    0.87    0.17
   2  -3 -10    3.32    0.34
  -2   3  10    3.99    0.32
  -2   3  10    3.46    0.35
   3  -3 -10    2.77    0.33
  -3   3  10    2.90    0.29
   4  -3 -10    0.09    0.15
  -4   3  10   -0.13    0.11
   5  -3 -10    0.70    0.22
  -5   3  10    0.59    0.18
   6  -3 -10    0.22    0.21
  -6   3  10    0.32    0.17
   7  -3 -10    5.41    0.47
   7  -3 -10    5.60    0.52
  -7   3  10    4.86    0.45
   8  -3 -10    1.12    0.28
  -8   3  10    0.72    0.23
  -7  -2  -9    2.94    0.37
   7   2   9    2.76    0.44
  -6  -2  -9    0.17    0.16
   6   2   9    0.20    0.22
  -5  -2  -9   14.42    0.67
   5   2   9   15.01    0.77
  -4  -2  -9    3.99    0.38
   4   2   9    4.85    0.34
   4   2   9    4.24    0.46
  -3  -2  -9    0.50    0.17
   3   2   9    1.06    0.24
   3   2   9    0.24    0.14
  -2  -2  -9    7.39    0.42
   2   2   9    9.09    0.40
   2   2   9    8.00    0.51
  -1  -2  -9   22.08    0.75
   1   2   9   20.33    0.80
   1   2   9   20.23    0.63
   0  -2  -9   30.61    0.94
   0   2   9   30.71    0.98
   0   2   9   31.03    0.82
   1  -2  -9    1.52    0.23
  -1   2   9    1.29    0.22
  -1   2   9    1.47    0.19
   2  -2  -9    7.07    0.42
  -2   2   9    7.44    0.40
  -2   2   9    7.50    0.37
   3  -2  -9    1.23    0.22
  -3   2   9    0.83    0.17
   4  -2  -9    0.04    0.15
   4  -2  -9    0.23    0.13
  -4   2   9   -0.03    0.12
   5  -2  -9   -0.02    0.12
   5  -2  -9    0.07    0.16
  -5   2   9    0.06    0.12
   6  -2  -9    0.90    0.22
   6  -2  -9    0.93    0.24
  -6   2   9    0.91    0.20
   7  -2  -9    3.71    0.38
   7  -2  -9    4.10    0.43
  -7   2   9    3.34    0.35
   8  -2  -9    0.97    0.24
  -8   2   9    0.77    0.21
   8   1   8    1.46    0.34
  -7  -1  -8    3.57    0.38
   7   1   8    2.99    0.43
  -6  -1  -8    0.05    0.12
   6   1   8   -0.10    0.17
   6   1   8    0.16    0.15
  -5  -1  -8   17.14    0.68
   5   1   8   17.15    0.65
   5   1   8   16.42    0.79
  -4  -1  -8   54.77    1.45
   4   1   8   58.55    1.39
   4   1   8   54.82    1.59
  -3  -1  -8    2.40    0.27
   3   1   8    2.05    0.24
   3   1   8    1.91    0.28
  -2  -1  -8    1.12    0.19
   2   1   8    0.83    0.21
   2   1   8    0.76    0.15
  -1  -1  -8    0.54    0.14
   1   1   8    0.15    0.14
   1   1   8    0.33    0.11
   0  -1  -8    0.31    0.12
   0   1   8    0.21    0.10
   0   1   8    0.34    0.14
   1  -1  -8    0.63    0.15
   1  -1  -8    0.57    0.09
  -1   1   8    0.35    0.13
  -1   1   8    0.71    0.13
   2  -1  -8    7.67    0.30
   2  -1  -8    7.43    0.39
  -2   1   8    7.18    0.34
  -2   1   8    7.22    0.35
   3  -1  -8   -0.04    0.08
   3  -1  -8   -0.09    0.09
  -3   1   8   -0.05    0.08
  -3   1   8    0.19    0.09
   4  -1  -8    0.06    0.10
   4  -1  -8   -0.05    0.11
  -4   1   8    0.03    0.10
   5  -1  -8    4.69    0.41
   5  -1  -8    4.03    0.30
  -5   1   8    4.80    0.32
   6  -1  -8   21.40    0.78
   6  -1  -8   22.35    0.84
  -6   1   8   23.60    0.78
   7  -1  -8    5.00    0.38
   7  -1  -8    5.26    0.46
  -7   1   8    4.30    0.38
   8  -1  -8    2.11    0.32
   8  -1  -8    1.55    0.32
  -8   1   8    1.86    0.28
   9  -1  -8    1.37    0.29
  -9   1   8    1.52    0.27
  -9   0  -7    1.09    0.30
  -8   0  -7    0.47    0.22
   8   0   7    0.93    0.25
   7   0   7   16.70    0.72
   7   0   7   17.18    0.83
  -6   0  -7    0.15    0.12
   6   0   7    0.07    0.15
   6   0   7    0.07    0.17
  -5   0  -7    6.82    0.37
   5   0   7    6.89    0.49
   5   0   7    7.10    0.40
  -4   0  -7    2.65    0.27
   4   0   7    2.49    0.32
   4   0   7    2.59    0.26
  -3   0  -7    3.97    0.27
   3   0   7    4.70    0.28
   3   0   7    3.57    0.35
  -2   0  -7    3.90    0.25
   2   0   7    3.95    0.25
   2   0   7    4.20    0.31
  -1   0  -7    0.38    0.11
   1   0   7    0.12    0.11
   1   0   7    0.53    0.12
   0   0  -7    2.24    0.22
   0   0   7    1.75    0.07
   0   0   7    1.78    0.21
   0   0   7    1.74    0.17
   1   0  -7    0.02    0.05
   1   0  -7    0.05    0.09
  -1   0   7    0.18    0.09
  -1   0   7    0.10    0.10
   2   0  -7   24.24    0.62
   2   0  -7   24.54    0.74
  -2   0   7   25.06    0.66
   3   0  -7   13.27    0.45
   3   0  -7   13.50    0.53
  -3   0   7   13.68    0.40
  -3   0   7   13.22    0.46
   4   0  -7    0.11    0.10
   4   0  -7    0.18    0.13
  -4   0   7    0.15    0.10
   5   0  -7    1.52    0.21
   5   0  -7    1.16    0.23
  -5   0   7    1.03    0.18
   6   0  -7    3.10    0.36
   6   0  -7    3.56    0.33
  -6   0   7    3.01    0.29
   7   0  -7    0.12    0.14
   7   0  -7    0.07    0.19
  -7   0   7   -0.09    0.11
   8   0  -7    7.57    0.48
   8   0  -7    8.00    0.53
  -8   0   7    7.00    0.44
   9   0  -7    0.28    0.20
   9   0  -7    0.23    0.22
  -9   0   7    0.34    0.18
   9  -1   6    1.30    0.30
  -8   1  -6    1.89    0.32
   8  -1   6    1.80    0.30
  -7   1  -6    3.17    0.37
   7  -1   6    3.29    0.36
  -6   1  -6   16.27    0.69
  -6   1  -6   16.13    0.59
   6  -1   6   16.01    0.65
  -5   1  -6    2.10    0.22
   5  -1   6    2.62    0.21
   5  -1   6    2.12    0.30
   5  -1   6    1.62    0.23
  -4   1  -6    2.98    0.22
   4  -1   6    2.40    0.17
   4  -1   6    2.44    0.25
   4  -1   6    2.63    0.30
  -3   1  -6    8.97    0.34
   3  -1   6    8.62    0.27
   3  -1   6    8.44    0.37
   3  -1   6    7.81    0.42
  -2   1  -6    8.88    0.35
   2  -1   6    9.78    0.37
   2  -1   6    8.66    0.42
   2  -1   6    9.08    0.23
  -1   1  -6    2.43    0.18
   1  -1   6    2.22    0.18
   1  -1   6    2.42    0.23
   0   1  -6   81.97    1.78
   0  -1   6   83.97    1.57
   0  -1   6   82.31    1.68
   0  -1   6   83.21    1.83
   1   1  -6    0.16    0.09
  -1  -1   6   -0.02    0.05
  -1  -1   6    0.10    0.08
  -1  -1   6   -0.07    0.07
   2   1  -6   76.86    1.56
   2   1  -6   74.16    1.53
   2   1  -6   72.69    1.67
  -2  -1   6   74.68    1.56
   3   1  -6   18.66    0.55
   3   1  -6   19.44    0.43
   3   1  -6   18.33    0.63
  -3  -1   6   19.03    0.56
   4   1  -6   23.19    0.68
   4   1  -6   22.45    0.75
  -4  -1   6   23.01    0.66
   5   1  -6   11.41    0.54
   5   1  -6   12.28    0.49
  -5  -1   6   12.34    0.46
   6   1  -6   26.57    0.91
   6   1  -6   26.34    0.84
  -6  -1   6   26.40    0.79
   7   1  -6    4.11    0.41
   7   1  -6    3.77    0.36
  -7  -1   6    4.38    0.32
   8   1  -6    6.48    0.45
   8   1  -6    6.74    0.50
  -8  -1   6    6.39    0.41
   9   1  -6    9.62    0.61
   9   1  -6    9.41    0.56
  -9  -1   6    9.45    0.52
 -10   2  -5    4.12    0.47
   9  -2   5    3.69    0.43
  -8   2  -5   -0.24    0.15
   8  -2   5   -0.06    0.13
   8  -2   5    0.14    0.17
  -7   2  -5    0.33    0.17
   7  -2   5    0.35    0.15
   7  -2   5    0.49    0.20
  -6   2  -5    8.07    0.46
   6  -2   5    8.99    0.48
   6  -2   5    8.51    0.40
  -5   2  -5   -0.05    0.12
  -5   2  -5    0.02    0.08
   5  -2   5   -0.09    0.10
   5  -2   5   -0.09    0.08
  -4   2  -5    0.07    0.07
  -4   2  -5    0.02    0.11
   4  -2   5   -0.02    0.08
   4  -2   5    0.23    0.11
  -3   2  -5   15.76    0.57
  -3   2  -5   16.34    0.45
   3  -2   5   15.57    0.44
   3  -2   5   15.29    0.51
  -2   2  -5   -0.01    0.09
  -2   2  -5    0.04    0.06
   2  -2   5    0.06    0.09
   2  -2   5   -0.01    0.05
  -1   2  -5    4.98    0.27
  -1   2  -5    5.25    0.23
   1  -2   5    5.11    0.17
   0   2  -5   67.50    1.49
   0   2  -5   68.25    1.46
   0  -2   5   68.20    1.40
   0  -2   5   67.95    1.34
   1   2  -5    4.49    0.22
   1   2  -5    4.23    0.25
  -1  -2   5    4.33    0.19
  -1  -2   5    4.36    0.21
   2   2  -5   10.71    0.31
  -2  -2   5   10.35    0.35
  -2  -2   5   11.26    0.36
   3   2  -5    8.22    0.21
   3   2  -5    7.99    0.40
  -3  -2   5    7.97    0.31
   4   2  -5   13.04    0.47
   4   2  -5   13.10    0.54
  -4  -2   5   13.57    0.44
   5   2  -5    3.66    0.35
   5   2  -5    3.74    0.27
  -5  -2   5    4.00    0.25
   6   2  -5   23.65    0.78
   6   2  -5   23.96    0.86
  -6  -2   5   24.70    0.72
   7   2  -5    7.65    0.50
   7   2  -5    7.14    0.43
  -7  -2   5    7.12    0.39
   8   2  -5    2.54    0.36
   8   2  -5    2.34    0.31
  -8  -2   5    2.44    0.28
   9   2  -5    5.77    0.44
   9   2  -5    7.52    0.53
  -9  -2   5    6.04    0.41
 -10   3  -4    0.22    0.21
  10  -3   4    0.12    0.19
   9  -3   4    4.14    0.42
  -8   3  -4    8.80    0.52
   8  -3   4    8.81    0.54
   8  -3   4    9.13    0.50
  -7   3  -4   11.47    0.57
   7  -3   4   12.56    0.55
   7  -3   4   11.16    0.58
  -6   3  -4    0.48    0.18
   6  -3   4    0.76    0.19
   6  -3   4    0.81    0.18
  -5   3  -4    9.26    0.45
   5  -3   4    8.36    0.43
   5  -3   4    8.96    0.39
  -4   3  -4    1.38    0.21
  -4   3  -4    1.33    0.11
   4  -3   4    1.13    0.18
   4  -3   4    1.11    0.16
  -3   3  -4   21.25    0.67
  -3   3  -4   21.79    0.50
   3  -3   4   21.21    0.63
   3  -3   4   22.37    0.58
  -2   3  -4    8.70    0.37
  -2   3  -4    9.34    0.26
   2  -3   4    8.75    0.34
   2  -3   4    8.32    0.29
  -1   3  -4   11.18    0.33
  -1   3  -4   11.23    0.40
   1  -3   4   11.08    0.35
   1  -3   4   10.66    0.31
   0   3  -4    0.98    0.13
   0   3  -4    0.85    0.13
   0  -3   4    0.98    0.11
   0  -3   4    1.11    0.11
   1   3  -4   66.16    1.43
   1   3  -4   66.09    1.47
  -1  -3   4   67.24    1.33
  -1  -3   4   65.78    1.37
   2   3  -4    0.86    0.17
   2   3  -4    0.81    0.10
  -2  -3   4    0.73    0.10
  -2  -3   4    0.69    0.12
   3   3  -4   75.72    1.57
   3   3  -4   75.48    1.73
  -3  -3   4   73.21    1.61
  -3  -3   4   75.56    1.52
   4   3  -4   13.37    0.38
  -4  -3   4   13.92    0.50
  -4  -3   4   13.34    0.42
   5   3  -4    0.07    0.14
  -5  -3   4    0.40    0.11
  -5  -3   4    0.24    0.12
   6   3  -4   15.24    0.67
  -6  -3   4   16.26    0.54
  -6  -3   4   15.07    0.60
   7   3  -4    2.10    0.32
  -7  -3   4    2.33    0.29
  -7  -3   4    2.04    0.23
   8   3  -4    7.89    0.55
  -8  -3   4    8.11    0.49
   9   3  -4    4.00    0.46
  -9  -3   4    3.81    0.41
 -10   4  -3    0.00    0.16
  10  -4   3    0.06    0.19
  -9   4  -3    1.90    0.31
   9  -4   3    1.95    0.31
  -8   4  -3   12.14    0.60
   8  -4   3   11.53    0.58
  -7   4  -3    0.43    0.18
   7  -4   3    0.20    0.16
   7  -4   3    0.14    0.15
  -6   4  -3    5.32    0.36
   6  -4   3    5.16    0.38
   6  -4   3    4.48    0.32
  -5   4  -3    0.19    0.13
   5  -4   3    0.16    0.13
   5  -4   3    0.25    0.12
  -4   4  -3   10.70    0.47
   4  -4   3   10.36    0.41
   4  -4   3   10.14    0.44
  -3   4  -3   15.54    0.56
   3  -4   3   16.40    0.50
   3  -4   3   15.51    0.52
  -2   4  -3   -0.01    0.11
  -2   4  -3   -0.07    0.05
   2  -4   3   -0.07    0.07
   2  -4   3   -0.08    0.08
  -1   4  -3   10.74    0.42
  -1   4  -3   10.05    0.31
   1  -4   3   10.56    0.34
   1  -4   3   10.87    0.34
   0   4  -3    2.48    0.17
   0   4  -3    2.29    0.20
   0  -4   3    2.27    0.14
   0  -4   3    2.29    0.16
   1   4  -3    0.37    0.10
   1   4  -3    0.09    0.10
  -1  -4   3    0.14    0.06
  -1  -4   3    0.20    0.09
   2   4  -3    9.84    0.42
   2   4  -3    9.55    0.35
  -2  -4   3    9.79    0.27
  -2  -4   3    9.87    0.37
   3   4  -3   19.60    0.67
   3   4  -3   20.26    0.57
  -3  -4   3   19.45    0.59
  -3  -4   3   20.08    0.48
   4   4  -3    9.37    0.36
  -4  -4   3    9.44    0.41
  -4  -4   3   10.07    0.32
   5   4  -3    0.52    0.17
  -5  -4   3    0.44    0.15
  -5  -4   3    0.49    0.11
   6   4  -3    8.27    0.50
  -6  -4   3    8.66    0.45
   7   4  -3    8.74    0.55
  -7  -4   3   10.84    0.54
   8   4  -3    5.62    0.52
  -8  -4   3    5.81    0.44
   9   4  -3    0.64    0.26
  -9  -4   3    1.25    0.27
 -10   5  -2    4.86    0.49
  10  -5   2    2.62    0.39
  -9   5  -2    0.62    0.21
   9  -5   2    0.42    0.21
  -8   5  -2    1.06    0.25
   8  -5   2    0.86    0.24
  -7   5  -2    4.62    0.41
  -7   5  -2    4.47    0.40
   7  -5   2    4.07    0.38
  -6   5  -2    2.18    0.29
   6  -5   2    1.89    0.28
   6  -5   2    1.99    0.26
  -5   5  -2    1.89    0.26
   5  -5   2    1.88    0.24
   5  -5   2    2.56    0.28
  -4   5  -2    2.07    0.25
   4  -5   2    1.87    0.23
   4  -5   2    1.66    0.20
  -3   5  -2   53.59    1.37
   3  -5   2   56.89    1.30
   3  -5   2   56.61    1.29
  -2   5  -2   21.38    0.49
  -2   5  -2   21.05    0.66
   2  -5   2   21.08    0.61
   2  -5   2   21.30    0.59
  -1   5  -2    2.74    0.17
  -1   5  -2    2.52    0.23
   1  -5   2    2.77    0.19
   1  -5   2    2.67    0.18
   0   5  -2   12.99    0.47
   0   5  -2   13.32    0.43
   0  -5   2   13.07    0.35
   0  -5   2   12.83    0.42
   1   5  -2   66.69    1.54
   1   5  -2   68.59    1.56
  -1  -5   2   69.76    1.48
  -1  -5   2   68.07    1.30
   2   5  -2    0.40    0.11
   2   5  -2    0.43    0.13
  -2  -5   2    0.34    0.05
  -2  -5   2    0.45    0.12
   3   5  -2   14.12    0.50
   3   5  -2   13.12    0.54
  -3  -5   2   13.82    0.49
   4   5  -2  133.54    2.83
   4   5  -2  128.01    2.89
  -4  -5   2  130.67    2.73
   5   5  -2    3.42    0.30
   5   5  -2    2.91    0.34
  -5  -5   2    2.90    0.29
   6   5  -2   13.83    0.66
  -6  -5   2   14.72    0.60
   7   5  -2    5.38    0.49
  -7  -5   2    4.55    0.41
   8   5  -2   11.82    0.68
  -8  -5   2   11.80    0.60
 -10   6  -1    0.38    0.22
  10  -6   1    0.41    0.23
  -9   6  -1   -0.11    0.14
   9  -6   1    0.15    0.19
  -8   6  -1    3.19    0.37
   8  -6   1    3.19    0.38
  -7   6  -1    0.58    0.20
  -7   6  -1    0.62    0.21
   7  -6   1    0.66    0.20
  -6   6  -1    4.35    0.39
  -6   6  -1    4.24    0.38
   6  -6   1    3.59    0.35
  -5   6  -1    3.63    0.34
  -5   6  -1    3.82    0.33
   5  -6   1    3.54    0.33
  -4   6  -1    4.17    0.32
   4  -6   1    3.09    0.28
  -3   6  -1    0.93    0.18
   3  -6   1    0.65    0.14
  -2   6  -1   29.14    0.86
   2  -6   1   29.61    0.71
   2  -6   1   29.27    0.80
  -1   6  -1   13.47    0.43
   1  -6   1   13.62    0.47
   0   6  -1   18.65    0.58
   0   6  -1   18.40    0.63
   0   6  -1   18.41    0.42
   0  -6   1   18.66    0.57
   1   6  -1   13.13    0.52
   1   6  -1   14.15    0.52
  -1  -6   1   14.83    0.49
   2   6  -1    9.16    0.43
   2   6  -1    8.59    0.42
  -2  -6   1    9.30    0.39
   3   6  -1    0.07    0.12
   3   6  -1    0.19    0.12
  -3  -6   1    0.33    0.13
   4   6  -1   10.90    0.50
   4   6  -1    9.36    0.51
  -4  -6   1   10.04    0.45
   5   6  -1    9.36    0.53
   5   6  -1   10.75    0.52
  -5  -6   1    9.36    0.47
   6   6  -1    0.35    0.20
  -6  -6   1    0.52    0.18
   7   6  -1    0.14    0.19
  -7  -6   1    0.38    0.18
   8   6  -1    1.40    0.31
  -8  -6   1    1.53    0.30
  -9   7   0    0.27    0.19
   9  -7   0    0.36    0.22
  -8   7   0    0.61    0.22
   8  -7   0    0.50    0.22
  -7   7   0    0.35    0.17
  -7   7   0    0.40    0.19
   7  -7   0    0.66    0.20
  -6   7   0    1.17    0.24
  -6   7   0    0.85    0.21
   6  -7   0    0.76    0.20
  -5   7   0   14.15    0.57
  -5   7   0   13.10    0.58
   5  -7   0   12.98    0.59
  -4   7   0   11.62    0.53
  -4   7   0   11.42    0.48
   4  -7   0   10.88    0.50
  -3   7   0   20.10    0.71
  -3   7   0   19.55    0.61
   3  -7   0   19.28    0.67
  -2   7   0   18.08    0.52
   2  -7   0   17.36    0.54
   2  -7   0   17.26    0.60
  -1   7   0   12.70    0.54
   1  -7   0   12.92    0.47
   1  -7   0   12.91    0.48
   0   7   0    5.95    0.36
   0   7   0    5.01    0.29
   0  -7   0    4.24    0.28
   1   7   0    8.49    0.42
   1   7   0    8.29    0.45
  -1  -7   0    8.73    0.39
   2   7   0   91.35    2.17
   2   7   0   89.37    2.11
  -2  -7   0   89.77    1.97
   3   7   0   22.24    0.81
   3   7   0   22.01    0.81
  -3  -7   0   21.70    0.71
   4   7   0    5.60    0.41
   4   7   0    5.07    0.44
  -4  -7   0    5.91    0.36
   5   7   0    7.34    0.49
   5   7   0    8.11    0.51
  -5  -7   0    7.79    0.43
   6   7   0    4.88    0.48
  -6  -7   0    5.20    0.39
   7   7   0    8.77    0.59
  -7  -7   0    9.15    0.52
  -9   8   1    0.94    0.28
   9  -8  -1    0.46    0.24
  -8   8   1    0.13    0.18
   8  -8  -1    0.36    0.20
  -7   8   1    4.30    0.43
   7  -8  -1    3.80    0.43
  -6   8   1    0.72    0.21
  -6   8   1    0.20    0.15
   6  -8  -1    0.17    0.17
  -5   8   1    1.44    0.23
  -5   8   1    1.26    0.25
   5  -8  -1    1.02    0.22
  -4   8   1    0.26    0.13
  -4   8   1    0.28    0.16
   4  -8  -1    0.37    0.15
  -3   8   1    7.78    0.45
   3  -8  -1    7.38    0.43
  -2   8   1    7.56    0.45
   2  -8  -1    7.77    0.42
  -1   8   1   16.37    0.68
   1  -8  -1   15.52    0.58
   1  -8  -1   15.61    0.59
   0   8   1   -0.05    0.12
   0  -8  -1    0.03    0.11
   0  -8  -1    0.18    0.12
   1   8   1    5.94    0.41
  -1  -8  -1    5.46    0.33
   2   8   1    0.76    0.20
   2   8   1    0.62    0.21
  -2  -8  -1    0.67    0.18
   3   8   1    5.86    0.43
   3   8   1    5.72    0.44
  -3  -8  -1    6.08    0.37
   4   8   1    4.68    0.45
   4   8   1    3.85    0.43
  -4  -8  -1    4.04    0.36
   5   8   1    3.45    0.42
   5   8   1    3.83    0.43
  -5  -8  -1    3.58    0.36
   6   8   1    1.69    0.33
  -6  -8  -1    1.65    0.28
  -8   9   2    2.23    0.34
   8  -9  -2    2.22    0.38
  -7   9   2    0.69    0.23
   7  -9  -2    0.49    0.22
  -6   9   2    1.08    0.25
  -6   9   2    1.09    0.23
   6  -9  -2    0.93    0.25
  -5   9   2    0.07    0.16
   5  -9  -2    0.24    0.17
  -4   9   2   12.33    0.62
   4  -9  -2   11.83    0.59
  -3   9   2    2.65    0.34
   3  -9  -2    2.97    0.34
  -2   9   2    8.29    0.52
   2  -9  -2    7.43    0.44
  -1   9   2    9.92    0.57
   1  -9  -2    7.99    0.45
   1  -9  -2    9.98    0.49
   0   9   2   18.19    0.79
   0  -9  -2   18.75    0.68
   0  -9  -2   18.49    0.74
   1   9   2   11.62    0.63
  -1  -9  -2   12.09    0.53
  -1  -9  -2   11.30    0.60
   2   9   2    5.97    0.47
  -2  -9  -2    7.26    0.49
  -2  -9  -2    6.70    0.40
   3   9   2    4.46    0.49
  -3  -9  -2    4.96    0.35
  -3  -9  -2    4.71    0.48
   4   9   2    2.66    0.40
  -4  -9  -2    1.90    0.28
   5   9   2   11.58    0.72
  -5  -9  -2   10.63    0.54
  -6  10   3    3.28    0.40
   6 -10  -3    2.44    0.36
  -5  10   3    1.68    0.32
   5 -10  -3    1.36    0.28
  -4  10   3    2.40    0.36
   4 -10  -3    2.43    0.34
  -3  10   3    3.78    0.43
   3 -10  -3    3.58    0.40
  -2  10   3    0.90    0.25
   2 -10  -3    1.07    0.23
  -1  10   3    0.20    0.18
   1 -10  -3    0.29    0.17
   0  10   3   16.12    0.81
   0 -10  -3   17.71    0.70
   0 -10  -3   15.82    0.72
   1  10   3    2.54    0.39
  -1 -10  -3    2.45    0.36
  -1 -10  -3    2.47    0.30
   2  10   3   14.21    0.80
  -2 -10  -3   15.08    0.77
  -2 -10  -3   16.04    0.67
   3  10   3    4.39    0.52
  -3 -10  -3    4.14    0.49
  -3 -10  -3    4.51    0.40
  -3  11   4    5.26    0.55
   3 -11  -4    5.56    0.51
  -2  11   4    4.37    0.51
   2 -11  -4    4.32    0.44
  -1  11   4    2.75    0.43
   1 -11  -4    2.52    0.33
   0  11   4    1.95    0.37
   0 -11  -4    2.20    0.32
   0  -5 -13    3.38    0.43
   0   5  13    3.62    0.49
   1  -5 -13    5.87    0.55
  -1   5  13    5.82    0.59
   2  -5 -13   10.61    0.65
   3  -5 -13    2.10    0.36
  -3  -4 -12    0.61    0.24
   3   4  12    0.35    0.26
  -2  -4 -12    4.24    0.45
   2   4  12    5.05    0.56
  -1  -4 -12    1.40    0.28
   1   4  12    2.00    0.36
   0  -4 -12    1.69    0.29
   0   4  12    2.08    0.35
   1  -4 -12   -0.09    0.13
  -1   4  12   -0.19    0.12
  -1   4  12   -0.08    0.17
   2  -4 -12    5.79    0.51
  -2   4  12    4.72    0.35
   3  -4 -12    3.34    0.40
  -3   4  12    3.30    0.34
   4  -4 -12    3.74    0.44
  -4   4  12    3.34    0.35
   5  -4 -12    0.26    0.22
  -5   4  12    0.17    0.16
   6  -4 -12    0.65    0.28
  -6   4  12    0.33    0.20
  -5  -3 -11    0.53    0.21
   5   3  11    0.69    0.28
  -4  -3 -11    0.06    0.16
   4   3  11    0.17    0.20
  -3  -3 -11    3.83    0.40
   3   3  11    3.86    0.48
  -2  -3 -11    5.01    0.45
   2   3  11    4.83    0.51
  -1  -3 -11   21.55    0.85
   1   3  11   24.09    0.96
   1   3  11   23.26    0.74
   0  -3 -11    3.44    0.36
   0   3  11    3.27    0.39
   0   3  11    3.82    0.32
   1  -3 -11    1.30    0.25
  -1   3  11    1.98    0.24
  -1   3  11    1.74    0.29
   2  -3 -11    2.02    0.30
  -2   3  11    2.13    0.30
  -2   3  11    2.01    0.26
   3  -3 -11    5.35    0.42
  -3   3  11    6.44    0.38
   4  -3 -11    0.32    0.18
  -4   3  11    0.08    0.14
   5  -3 -11    0.58    0.23
  -5   3  11    0.55    0.19
   6  -3 -11    5.83    0.53
  -6   3  11    4.53    0.41
   7  -3 -11    3.87    0.47
  -7   3  11    3.29    0.37
  -7  -2 -10    0.55    0.22
   7   2  10    0.76    0.32
  -6  -2 -10    1.10    0.24
   6   2  10    0.43    0.26
  -5  -2 -10    1.08    0.24
   5   2  10    0.84    0.27
  -4  -2 -10    3.64    0.38
   4   2  10    3.92    0.45
  -3  -2 -10    9.97    0.52
   3   2  10    8.74    0.58
   3   2  10    9.44    0.46
  -2  -2 -10    0.35    0.16
   2   2  10    0.04    0.17
   2   2  10    0.04    0.12
  -1  -2 -10   -0.01    0.12
   1   2  10    0.11    0.11
   1   2  10    0.10    0.15
   0  -2 -10    2.01    0.27
   0   2  10    2.51    0.32
   0   2  10    1.81    0.22
   1  -2 -10    1.61    0.25
  -1   2  10    1.04    0.18
  -1   2  10    0.93    0.21
   2  -2 -10    4.78    0.36
  -2   2  10    4.11    0.36
  -2   2  10    4.29    0.29
   3  -2 -10   11.76    0.57
  -3   2  10   12.25    0.51
   4  -2 -10   24.12    0.87
  -4   2  10   22.24    0.77
   5  -2 -10    0.48    0.20
  -5   2  10    0.38    0.16
   6  -2 -10    0.73    0.20
   6  -2 -10    0.53    0.24
  -6   2  10    0.78    0.21
   7  -2 -10    1.45    0.27
   7  -2 -10    0.94    0.27
  -7   2  10    0.90    0.22
   8  -2 -10    5.74    0.51
  -8   2  10    5.88    0.44
   8   1   9   -0.56    0.15
  -7  -1  -9    6.57    0.46
   7   1   9    7.10    0.65
  -6  -1  -9   -0.13    0.11
   6   1   9    0.02    0.19
  -5  -1  -9    0.58    0.17
   5   1   9    0.83    0.25
   5   1   9    0.81    0.21
  -4  -1  -9   18.69    0.71
   4   1   9   18.56    0.83
   4   1   9   19.81    0.69
  -3  -1  -9   41.39    1.18
   3   1   9   44.44    1.13
   3   1   9   42.38    1.32
  -2  -1  -9    1.79    0.25
   2   1   9    2.08    0.30
   2   1   9    2.97    0.27
  -1  -1  -9   11.06    0.49
   1   1   9   10.46    0.43
   1   1   9   10.14    0.53
   0  -1  -9    3.23    0.30
   0   1   9    2.90    0.31
   0   1   9    2.80    0.24
   1  -1  -9   16.92    0.63
  -1   1   9   16.27    0.62
  -1   1   9   16.95    0.56
   2  -1  -9    0.24    0.13
  -2   1   9    0.21    0.12
  -2   1   9    0.12    0.10
   3  -1  -9    5.66    0.37
   3  -1  -9    5.41    0.29
  -3   1   9    6.09    0.34
   4  -1  -9    6.50    0.42
   4  -1  -9    6.48    0.35
  -4   1   9    7.07    0.37
   5  -1  -9   12.74    0.54
   5  -1  -9   13.51    0.62
  -5   1   9   12.38    0.53
   6  -1  -9    0.85    0.24
   6  -1  -9    0.78    0.19
  -6   1   9    0.28    0.15
   7  -1  -9    0.24    0.16
   7  -1  -9    0.28    0.22
  -7   1   9    0.44    0.17
   8  -1  -9    9.24    0.54
   8  -1  -9    9.34    0.61
  -8   1   9    8.13    0.50
   9  -1  -9    0.14    0.19
  -9   1   9   -0.28    0.11
  -8   0  -8    4.25    0.49
   7   0   8    0.01    0.18
   7   0   8    0.25    0.18
  -6   0  -8    5.52    0.37
   6   0   8    5.45    0.40
   6   0   8    6.52    0.51
  -5   0  -8   27.63    0.89
   5   0   8   27.76    1.05
   5   0   8   29.88    0.92
  -4   0  -8   18.00    0.64
   4   0   8   18.47    0.65
   4   0   8   17.60    0.76
  -3   0  -8    4.44    0.30
   3   0   8    4.26    0.40
   3   0   8    4.62    0.30
  -2   0  -8    6.37    0.35
   2   0   8    5.56    0.31
   2   0   8    5.17    0.37
  -1   0  -8    8.62    0.40
   1   0   8    9.64    0.46
   1   0   8    9.07    0.37
   0   0  -8    1.85    0.22
   0   0   8    1.88    0.19
   0   0   8    1.79    0.23
   1   0  -8   17.22    0.61
   1   0  -8   18.35    0.44
  -1   0   8   17.82    0.55
  -1   0   8   18.27    0.60
   2   0  -8    5.80    0.34
   2   0  -8    6.18    0.26
  -2   0   8    6.59    0.31
  -2   0   8    5.63    0.30
   3   0  -8    2.65    0.28
   3   0  -8    2.77    0.21
  -3   0   8    2.75    0.25
   4   0  -8    0.16    0.11
   4   0  -8   -0.08    0.13
  -4   0   8    0.11    0.11
   5   0  -8   33.26    0.94
   5   0  -8   32.28    1.03
  -5   0   8   31.92    0.92
   6   0  -8   11.10    0.52
   6   0  -8   10.38    0.57
  -6   0   8   10.86    0.49
   7   0  -8    0.90    0.26
   7   0  -8    0.87    0.21
  -7   0   8    0.93    0.20
   8   0  -8    4.38    0.47
   8   0  -8    4.52    0.43
  -8   0   8    4.64    0.41
   9   0  -8    0.55    0.22
   9   0  -8    0.80    0.28
  -9   0   8    0.58    0.21
  -9   1  -7    3.35    0.44
   9  -1   7    2.99    0.40
  -8   1  -7    0.83    0.25
   8  -1   7    0.38    0.21
  -7   1  -7    0.42    0.21
   7  -1   7    0.26    0.17
  -6   1  -7    1.21    0.25
  -6   1  -7    1.55    0.21
   6  -1   7    1.14    0.22
  -5   1  -7   13.01    0.50
   5  -1   7   12.11    0.61
   5  -1   7   11.44    0.52
  -4   1  -7    6.84    0.34
   4  -1   7    7.20    0.38
   4  -1   7    6.96    0.44
  -3   1  -7    7.61    0.34
   3  -1   7    7.29    0.36
   3  -1   7    8.13    0.46
  -2   1  -7   26.75    0.74
   2  -1   7   26.87    0.86
  -1   1  -7   27.97    0.77
   1  -1   7   28.21    0.74
   1  -1   7   29.09    0.86
   0   1  -7   10.00    0.40
   0  -1   7   10.41    0.24
   0  -1   7    9.66    0.42
   0  -1   7    9.87    0.36
   1   1  -7   29.89    0.83
  -1  -1   7   30.30    0.80
  -1  -1   7   30.47    0.67
  -1  -1   7   29.82    0.76
   2   1  -7   58.43    1.41
   2   1  -7   59.33    1.30
   2   1  -7   59.10    1.25
  -2  -1   7   58.67    1.30
   3   1  -7   12.49    0.43
  -3  -1   7   13.28    0.45
   4   1  -7    0.39    0.12
   4   1  -7    0.23    0.15
  -4  -1   7    0.27    0.11
   5   1  -7    4.13    0.30
   5   1  -7    4.00    0.37
  -5  -1   7    4.42    0.29
   6   1  -7   18.06    0.67
   6   1  -7   16.48    0.71
  -6  -1   7   17.10    0.61
   7   1  -7    1.90    0.31
   7   1  -7    1.65    0.26
  -7  -1   7    1.38    0.22
   8   1  -7    0.46    0.24
   8   1  -7    0.64    0.20
  -8  -1   7    0.78    0.20
   9   1  -7   -0.05    0.15
   9   1  -7    0.36    0.22
  -9  -1   7    0.17    0.15
  -9   2  -6    0.84    0.26
   9  -2   6    0.29    0.22
  -8   2  -6    0.06    0.17
   8  -2   6    0.35    0.18
  -7   2  -6   -0.26    0.14
   7  -2   6    0.14    0.17
  -6   2  -6   11.16    0.57
   6  -2   6   10.79    0.53
   6  -2   6   11.85    0.47
  -5   2  -6    0.82    0.14
  -5   2  -6    0.36    0.16
   5  -2   6    0.50    0.12
   5  -2   6    0.75    0.17
  -4   2  -6   20.10    0.57
  -4   2  -6   20.37    0.72
   4  -2   6   19.77    0.66
   4  -2   6   20.24    0.56
  -3   2  -6    5.37    0.34
  -3   2  -6    5.36    0.25
   3  -2   6    5.32    0.30
   3  -2   6    5.13    0.22
  -2   2  -6    1.71    0.16
  -2   2  -6    1.81    0.22
   2  -2   6    1.47    0.11
   2  -2   6    1.16    0.16
  -1   2  -6   23.34    0.63
  -1   2  -6   23.00    0.69
   1  -2   6   23.76    0.63
   1  -2   6   24.36    0.51
   0   2  -6   13.16    0.45
   0   2  -6   12.38    0.42
   0  -2   6   12.86    0.41
   0  -2   6   13.37    0.33
   1   2  -6    0.72    0.12
   1   2  -6    0.78    0.14
  -1  -2   6    0.61    0.09
  -1  -2   6    0.84    0.12
   2   2  -6   15.17    0.42
  -2  -2   6   15.39    0.46
  -2  -2   6   16.05    0.45
   3   2  -6    7.11    0.21
  -3  -2   6    6.55    0.29
   4   2  -6    1.22    0.22
   4   2  -6    0.75    0.15
  -4  -2   6    0.88    0.15
   5   2  -6   -0.11    0.14
   5   2  -6   -0.08    0.09
  -5  -2   6    0.03    0.10
   6   2  -6   17.22    0.71
   6   2  -6   15.26    0.61
  -6  -2   6   16.17    0.57
   7   2  -6    0.16    0.19
   7   2  -6    0.29    0.15
  -7  -2   6    0.04    0.12
   8   2  -6    1.03    0.23
   8   2  -6    1.39    0.29
  -8  -2   6    1.19    0.21
   9   2  -6    3.11    0.42
  -9  -2   6    2.00    0.28
 -10   3  -5    0.68    0.25
   9  -3   5    0.76    0.26
  -8   3  -5    0.15    0.18
   8  -3   5   -0.08    0.13
   8  -3   5    0.04    0.16
  -7   3  -5   14.77    0.66
   7  -3   5   14.59    0.59
   7  -3   5   12.23    0.61
  -6   3  -5    0.15    0.15
   6  -3   5   -0.03    0.14
   6  -3   5    0.13    0.11
  -5   3  -5    0.09    0.13
   5  -3   5    0.20    0.10
   5  -3   5   -0.15    0.10
  -4   3  -5   33.18    0.76
  -4   3  -5   32.20    0.96
   4  -3   5   33.52    0.83
   4  -3   5   32.03    0.91
  -3   3  -5   66.51    1.59
  -3   3  -5   66.85    1.38
   3  -3   5   65.66    1.49
   3  -3   5   67.51    1.41
  -2   3  -5   -0.06    0.09
  -2   3  -5    0.04    0.06
   2  -3   5    0.12    0.09
   2  -3   5    0.02    0.06
  -1   3  -5    1.45    0.14
  -1   3  -5    1.18    0.16
   1  -3   5    1.39    0.15
   1  -3   5    1.48    0.12
   0   3  -5  140.10    2.86
   0   3  -5  137.01    2.79
   0  -3   5  139.31    2.65
   0  -3   5  136.77    2.67
   1   3  -5    8.81    0.36
   1   3  -5    8.59    0.34
  -1  -3   5    8.70    0.30
  -1  -3   5    8.53    0.29
   2   3  -5   59.73    1.28
   2   3  -5   59.67    1.42
  -2  -3   5   59.10    1.24
  -2  -3   5   60.69    1.29
   3   3  -5   31.76    0.92
   3   3  -5   31.32    0.72
  -3  -3   5   31.39    0.82
  -3  -3   5   31.94    0.75
   4   3  -5   11.99    0.54
  -4  -3   5   12.10    0.46
  -4  -3   5   11.94    0.41
   5   3  -5    9.59    0.51
  -5  -3   5    9.57    0.44
  -5  -3   5    8.71    0.37
   6   3  -5    1.26    0.26
  -6  -3   5    1.63    0.24
  -6  -3   5    1.25    0.19
   7   3  -5    0.65    0.22
  -7  -3   5    0.70    0.19
  -7  -3   5    0.34    0.14
   8   3  -5    0.10    0.18
  -8  -3   5    0.00    0.13
   9   3  -5    0.60    0.25
  -9  -3   5    0.93    0.24
 -10   4  -4    5.77    0.54
  10  -4   4    5.84    0.54
   9  -4   4    0.29    0.20
  -8   4  -4    0.50    0.22
   8  -4   4    0.92    0.25
   8  -4   4    0.38    0.19
  -7   4  -4   -0.04    0.16
   7  -4   4    0.20    0.15
   7  -4   4   -0.15    0.12
  -6   4  -4   14.37    0.61
   6  -4   4   13.85    0.61
   6  -4   4   13.87    0.56
  -5   4  -4    0.72    0.18
   5  -4   4    0.98    0.20
   5  -4   4    0.93    0.16
  -4   4  -4    4.40    0.33
   4  -4   4    3.98    0.29
   4  -4   4    4.48    0.27
  -3   4  -4   47.27    1.20
  -3   4  -4   46.35    0.93
   3  -4   4   46.71    1.07
   3  -4   4   45.26    1.12
  -2   4  -4    1.36    0.12
  -2   4  -4    1.27    0.18
   2  -4   4    1.24    0.14
   2  -4   4    1.21    0.16
  -1   4  -4   28.61    0.78
  -1   4  -4   27.56    0.66
   1  -4   4   27.10    0.66
   1  -4   4   26.49    0.67
   0   4  -4   -0.01    0.09
   0   4  -4    0.21    0.11
   0  -4   4    0.05    0.07
   0  -4   4    0.15    0.08
   1   4  -4   74.86    1.65
   1   4  -4   75.35    1.67
  -1  -4   4   75.98    1.51
  -1  -4   4   77.61    1.59
   2   4  -4   28.53    0.73
   2   4  -4   28.03    0.81
  -2  -4   4   29.30    0.75
  -2  -4   4   28.80    0.65
   3   4  -4    5.23    0.25
   3   4  -4    4.97    0.34
  -3  -4   4    5.06    0.22
  -3  -4   4    5.02    0.28
   4   4  -4   14.47    0.45
   4   4  -4   13.82    0.59
  -4  -4   4   13.80    0.42
  -4  -4   4   13.67    0.51
   5   4  -4    0.59    0.19
  -5  -4   4    0.79    0.13
  -5  -4   4    0.89    0.19
   6   4  -4    7.39    0.48
  -6  -4   4    7.38    0.43
   7   4  -4    7.16    0.50
  -7  -4   4    6.88    0.44
   8   4  -4    1.57    0.31
  -8  -4   4    1.73    0.30
   9   4  -4    0.44    0.24
  -9  -4   4    0.27    0.19
 -10   5  -3    1.26    0.29
  10  -5   3    1.41    0.31
  -9   5  -3    0.11    0.16
   9  -5   3    0.14    0.17
  -8   5  -3    0.02    0.19
   8  -5   3   -0.21    0.14
  -7   5  -3    0.53    0.22
   7  -5   3    1.03    0.23
   7  -5   3    0.88    0.23
  -6   5  -3   35.35    1.06
   6  -5   3   35.23    1.02
   6  -5   3   33.64    1.06
  -5   5  -3   16.17    0.63
   5  -5   3   15.55    0.61
   5  -5   3   15.01    0.58
  -4   5  -3   67.53    1.67
   4  -5   3   68.93    1.56
   4  -5   3   67.72    1.58
  -3   5  -3    0.85    0.19
   3  -5   3    1.08    0.16
   3  -5   3    0.82    0.16
  -2   5  -3   76.90    1.53
  -2   5  -3   77.41    1.78
   2  -5   3   77.19    1.63
   2  -5   3   76.21    1.64
  -1   5  -3   25.76    0.76
  -1   5  -3   26.57    0.65
   1  -5   3   26.21    0.68
   1  -5   3   25.89    0.65
   0   5  -3   47.21    1.16
   0   5  -3   46.97    1.10
   0  -5   3   47.37    0.99
   0  -5   3   48.03    1.09
   1   5  -3   80.17    1.79
   1   5  -3   80.17    1.79
  -1  -5   3   81.09    1.71
  -1  -5   3   81.60    1.56
   2   5  -3    0.18    0.10
   2   5  -3    0.13    0.12
  -2  -5   3    0.18    0.10
  -2  -5   3    0.08    0.06
   3   5  -3   21.69    0.74
   3   5  -3   21.85    0.65
  -3  -5   3   21.84    0.67
  -3  -5   3   21.83    0.50
   4   5  -3    1.52    0.24
   4   5  -3    1.80    0.20
  -4  -5   3    1.47    0.20
   5   5  -3    4.67    0.43
  -5  -5   3    4.05    0.34
   6   5  -3    1.00    0.25
  -6  -5   3    1.24    0.22
   7   5  -3   10.03    0.61
  -7  -5   3   10.45    0.53
   8   5  -3    0.09    0.18
  -8  -5   3    0.01    0.15
 -10   6  -2    0.02    0.19
  10  -6   2   -0.22    0.17
  -9   6  -2    0.67    0.23
   9  -6   2    0.15    0.19
  -8   6  -2    2.82    0.35
  -8   6  -2    2.83    0.36
   8  -6   2    2.41    0.34
  -7   6  -2    0.00    0.17
  -7   6  -2    0.50    0.19
   7  -6   2    0.06    0.15
  -6   6  -2    1.28    0.26
   6  -6   2    0.83    0.20
  -5   6  -2   28.41    0.91
   5  -6   2   29.07    0.89
   5  -6   2   26.41    0.87
  -4   6  -2    0.53    0.18
   4  -6   2    0.77    0.17
   4  -6   2    0.45    0.13
  -3   6  -2    5.36    0.36
   3  -6   2    5.13    0.31
   3  -6   2    5.49    0.31
  -2   6  -2   35.24    0.79
   2  -6   2   35.13    0.87
  -1   6  -2   11.00    0.37
  -1   6  -2   10.48    0.45
   1  -6   2   10.38    0.35
   1  -6   2   11.24    0.42
   0   6  -2   25.62    0.73
   0   6  -2   26.18    0.79
   0  -6   2   26.81    0.72
   0  -6   2   26.91    0.60
   1   6  -2    4.07    0.28
   1   6  -2    4.56    0.29
  -1  -6   2    4.27    0.26
   2   6  -2    4.78    0.31
   2   6  -2    4.62    0.31
  -2  -6   2    5.05    0.30
   3   6  -2   40.98    1.15
   3   6  -2   41.07    1.11
  -3  -6   2   40.24    1.04
   4   6  -2    7.96    0.42
   4   6  -2    8.80    0.48
  -4  -6   2    7.71    0.40
   5   6  -2    0.12    0.16
  -5  -6   2    0.10    0.15
   6   6  -2    0.90    0.25
  -6  -6   2    0.30    0.17
   7   6  -2    0.78    0.24
  -7  -6   2    0.55    0.20
   8   6  -2    0.25    0.22
  -8  -6   2   -0.13    0.16
  -9   7  -1    1.28    0.29
   9  -7   1    1.22    0.30
  -8   7  -1    0.34    0.20
   8  -7   1    0.76    0.24
  -7   7  -1    1.63    0.28
  -7   7  -1    1.60    0.28
   7  -7   1    1.58    0.27
  -6   7  -1    7.33    0.46
  -6   7  -1    8.53    0.47
   6  -7   1    7.72    0.47
  -5   7  -1   39.16    1.10
  -5   7  -1   38.88    1.16
   5  -7   1   39.77    1.14
  -4   7  -1    3.32    0.33
  -4   7  -1    3.59    0.31
   4  -7   1    3.37    0.31
  -3   7  -1   31.99    0.85
  -3   7  -1   32.09    0.97
   3  -7   1   31.72    0.91
  -2   7  -1    0.89    0.18
  -2   7  -1    0.67    0.12
   2  -7   1    0.68    0.15
   2  -7   1    0.79    0.12
  -1   7  -1    3.60    0.23
   1  -7   1    3.68    0.25
   0   7  -1    5.37    0.35
   0   7  -1    5.56    0.31
   0  -7   1    5.85    0.31
   1   7  -1    5.17    0.33
   1   7  -1    4.37    0.32
  -1  -7   1    5.18    0.31
   2   7  -1   16.43    0.65
   2   7  -1   17.91    0.66
  -2  -7   1   17.13    0.59
   3   7  -1   -0.08    0.12
   3   7  -1    0.06    0.14
  -3  -7   1    0.02    0.12
   4   7  -1    1.57    0.25
   4   7  -1    2.15    0.29
  -4  -7   1    1.98    0.25
   5   7  -1    2.94    0.34
   5   7  -1    1.90    0.30
  -5  -7   1    2.53    0.29
   6   7  -1    0.04    0.14
  -6  -7   1    0.24    0.17
   7   7  -1    0.95    0.27
  -7  -7   1    0.54    0.20
  -9   8   0    0.71    0.25
   9  -8   0    0.20    0.21
  -8   8   0    3.57    0.42
   8  -8   0    2.29    0.36
  -7   8   0   16.23    0.72
  -7   8   0   17.00    0.73
   7  -8   0   16.29    0.77
  -6   8   0   -0.03    0.15
  -6   8   0    0.19    0.17
   6  -8   0    0.03    0.15
  -5   8   0    0.02    0.14
  -5   8   0   -0.03    0.14
   5  -8   0    0.18    0.16
  -4   8   0    5.64    0.41
  -4   8   0    6.56    0.37
   4  -8   0    5.48    0.38
  -3   8   0    0.37    0.17
   3  -8   0    0.62    0.16
   2  -8   0   10.68    0.49
  -1   8   0   16.26    0.67
   1  -8   0   17.31    0.60
   1  -8   0   16.08    0.60
   0   8   0    0.92    0.20
   0  -8   0    0.85    0.17
   1   8   0    3.52    0.33
   1   8   0    3.26    0.36
  -1  -8   0    3.27    0.30
   2   8   0    5.66    0.39
   2   8   0    5.69    0.40
  -2  -8   0    5.09    0.34
   3   8   0    0.25    0.16
   3   8   0    0.22    0.16
  -3  -8   0    0.22    0.13
   4   8   0   -0.07    0.14
   4   8   0   -0.15    0.14
  -4  -8   0    0.05    0.13
   5   8   0    1.69    0.31
   5   8   0    2.10    0.34
  -5  -8   0    2.19    0.30
   6   8   0    0.42    0.21
  -6  -8   0    0.22    0.18
  -8   9   1    8.02    0.56
   8  -9  -1    6.82    0.62
  -7   9   1    1.77    0.30
   7  -9  -1    1.05    0.27
  -6   9   1   -0.09    0.14
  -6   9   1    0.00    0.15
   6  -9  -1    0.10    0.15
  -5   9   1   23.05    0.90
   5  -9  -1   24.61    0.91
  -4   9   1   12.85    0.62
   4  -9  -1   11.36    0.58
  -3   9   1    8.11    0.50
   3  -9  -1    8.45    0.48
  -2   9   1    8.36    0.51
   2  -9  -1    9.08    0.47
  -1   9   1   16.94    0.75
   1  -9  -1   16.79    0.65
   1  -9  -1   17.64    0.66
   0   9   1    1.80    0.29
   0  -9  -1    2.34    0.28
   0  -9  -1    1.73    0.26
   1   9   1    0.36    0.18
  -1  -9  -1    0.06    0.15
  -1  -9  -1    0.53    0.17
   2   9   1   12.02    0.64
  -2  -9  -1   11.53    0.52
   3   9   1    0.68    0.23
   3   9   1    0.54    0.20
  -3  -9  -1    0.25    0.15
   4   9   1   -0.30    0.12
   4   9   1   -0.08    0.16
  -4  -9  -1    0.07    0.14
   5   9   1    0.07    0.19
   5   9   1   -0.22    0.17
  -5  -9  -1    0.08    0.17
   7 -10  -2   12.18    0.71
  -6  10   2    2.41    0.35
   6 -10  -2    2.55    0.37
  -5  10   2    1.96    0.32
   5 -10  -2    2.17    0.33
  -4  10   2   10.43    0.60
   4 -10  -2    8.56    0.52
  -3  10   2    0.27    0.18
   3 -10  -2   -0.02    0.15
  -2  10   2    2.69    0.36
   2 -10  -2    2.81    0.33
  -1  10   2    5.31    0.50
   1 -10  -2    5.86    0.41
   0  10   2    4.63    0.48
   0 -10  -2    5.49    0.39
   0 -10  -2    5.13    0.46
   1  10   2    0.84    0.25
  -1 -10  -2    0.42    0.20
  -1 -10  -2    0.79    0.21
   2  10   2    2.51    0.39
  -2 -10  -2    2.65    0.32
  -2 -10  -2    2.55    0.37
   3  10   2    5.12    0.55
  -3 -10  -2    4.58    0.50
  -3 -10  -2    4.18    0.39
   4  10   2   -0.15    0.17
  -4 -10  -2    0.34    0.22
  -4 -10  -2    0.08    0.16
  -4  11   3    5.53    0.55
   4 -11  -3    5.06    0.49
  -3  11   3    6.17    0.57
   3 -11  -3    5.50    0.50
  -2  11   3    0.22    0.21
   2 -11  -3    0.10    0.15
  -1  11   3    2.12    0.38
   1 -11  -3    2.68    0.35
   0  11   3    2.75    0.42
   0 -11  -3    2.73    0.35
   1  11   3   -0.18    0.17
  -1 -11  -3    0.13    0.18
  -1 -11  -3    0.02    0.15
  -2  -4 -13    1.56    0.32
   2   4  13    2.17    0.41
  -1  -4 -13    6.99    0.52
   1   4  13    5.93    0.61
   0  -4 -13    1.83    0.32
   0   4  13    1.79    0.36
   1  -4 -13    5.42    0.52
  -1   4  13    3.17    0.43
   2  -4 -13    0.66    0.24
  -2   4  13    0.26    0.16
   3  -4 -13    8.73    0.59
  -3   4  13    9.06    0.52
   4  -4 -13    0.78    0.27
  -4   4  13    0.94    0.23
  -4  -3 -12    2.07    0.35
   4   3  12    1.79    0.37
  -3  -3 -12    0.34    0.19
   3   3  12    0.20    0.21
  -2  -3 -12    0.00    0.14
   2   3  12   -0.07    0.16
  -1  -3 -12    0.06    0.15
   1   3  12   -0.03    0.13
   1   3  12    0.20    0.19
   0  -3 -12    6.64    0.47
   0   3  12    7.00    0.42
   0   3  12    7.25    0.51
   1  -3 -12   -0.01    0.14
  -1   3  12   -0.06    0.13
  -1   3  12   -0.11    0.16
   2  -3 -12    0.14    0.17
  -2   3  12   -0.02    0.14
   3  -3 -12    3.66    0.41
  -3   3  12    3.89    0.35
   4  -3 -12    1.46    0.28
  -4   3  12    1.89    0.28
   5  -3 -12    3.34    0.43
  -5   3  12    4.54    0.42
   6  -3 -12    1.17    0.31
  -6   3  12    1.41    0.27
  -6  -2 -11    0.56    0.23
   6   2  11    0.48    0.28
  -5  -2 -11    0.26    0.17
   5   2  11    0.21    0.23
  -4  -2 -11    0.36    0.18
   4   2  11    0.33    0.22
  -3  -2 -11   19.84    0.81
   3   2  11   22.26    0.94
   3   2  11   20.04    0.73
  -2  -2 -11    3.48    0.37
   2   2  11    3.29    0.41
   2   2  11    2.83    0.30
  -1  -2 -11    0.18    0.13
   1   2  11    0.17    0.18
   1   2  11    0.17    0.14
   0  -2 -11    1.67    0.26
   0   2  11    1.56    0.28
   0   2  11    1.40    0.22
  -1   2  11   20.21    0.80
  -1   2  11   23.01    0.72
   2  -2 -11    0.08    0.15
  -2   2  11    0.25    0.14
   3  -2 -11    9.60    0.53
  -3   2  11    9.43    0.46
   4  -2 -11   12.24    0.62
  -4   2  11   12.02    0.55
   5  -2 -11    2.99    0.37
  -5   2  11    1.53    0.25
   6  -2 -11    5.78    0.52
  -6   2  11    4.40    0.39
   7  -2 -11   -0.11    0.22
  -7   2  11    0.12    0.16
   7   1  10    0.07    0.24
  -6  -1 -10    0.06    0.15
   6   1  10    0.06    0.20
  -5  -1 -10    5.07    0.39
   5   1  10    6.24    0.42
   5   1  10    5.62    0.56
  -4  -1 -10   26.33    0.91
   4   1  10   26.94    1.07
   4   1  10   29.08    0.90
  -3  -1 -10    7.97    0.45
   3   1  10    7.62    0.42
   3   1  10    8.26    0.54
  -2  -1 -10    7.98    0.44
   2   1  10    8.11    0.50
   2   1  10    7.71    0.40
  -1  -1 -10    0.27    0.14
   1   1  10    0.21    0.17
   1   1  10    0.31    0.14
   0  -1 -10    1.65    0.24
   0   1  10    1.34    0.23
   0   1  10    1.74    0.21
   1  -1 -10   24.79    0.84
  -1   1  10   24.97    0.75
  -1   1  10   25.09    0.84
   2  -1 -10   15.57    0.65
  -2   1  10   15.41    0.56
  -2   1  10   16.46    0.61
   3  -1 -10    2.58    0.30
  -3   1  10    3.30    0.30
   4  -1 -10    3.17    0.36
  -4   1  10    3.33    0.31
   5  -1 -10    0.20    0.13
   5  -1 -10   -0.36    0.13
  -5   1  10   -0.02    0.11
   6  -1 -10    0.75    0.19
   6  -1 -10    0.67    0.23
  -6   1  10    1.40    0.23
   7  -1 -10   -0.06    0.19
   7  -1 -10    0.29    0.18
  -7   1  10    0.10    0.15
   8  -1 -10    0.08    0.21
   8  -1 -10   -0.10    0.15
  -8   1  10   -0.11    0.15
  -8   0  -9    0.43    0.23
   7   0   9    3.78    0.42
   7   0   9    3.79    0.50
  -6   0  -9    2.00    0.27
   6   0   9    1.74    0.35
   6   0   9    2.00    0.29
  -5   0  -9    9.12    0.46
   5   0   9    9.15    0.59
   5   0   9    9.26    0.49
  -4   0  -9    1.13    0.21
   4   0   9    0.87    0.24
   4   0   9    1.58    0.23
  -3   0  -9    3.42    0.32
   3   0   9    3.47    0.31
   3   0   9    3.36    0.37
  -2   0  -9    1.13    0.19
   2   0   9    1.64    0.21
   2   0   9    1.14    0.23
  -1   0  -9   11.55    0.48
   1   0   9   11.06    0.44
   1   0   9   11.41    0.54
   0   0  -9   12.44    0.52
   0   0   9   13.40    0.47
   0   0   9   12.34    0.54
   1   0  -9    6.06    0.35
  -1   0   9    5.70    0.34
  -1   0   9    5.31    0.30
   2   0  -9   14.05    0.42
   2   0  -9   13.88    0.57
  -2   0   9   13.18    0.50
  -2   0   9   14.16    0.50
  -3   0   9    1.21    0.19
   4   0  -9   46.35    1.31
   4   0  -9   46.04    1.15
  -4   0   9   47.18    1.18
   5   0  -9    2.84    0.28
   5   0  -9    2.92    0.34
  -5   0   9    2.82    0.29
   6   0  -9    1.11    0.26
   6   0  -9    1.15    0.22
  -6   0   9    0.97    0.21
   7   0  -9    7.33    0.54
   7   0  -9    7.29    0.45
  -7   0   9    6.94    0.44
   8   0  -9    0.51    0.25
   8   0  -9    0.68    0.22
  -8   0   9    0.51    0.19
   9   0  -9   -0.12    0.17
   9   0  -9    0.25    0.24
  -9   0   9    0.21    0.17
  -9   1  -8    1.01    0.30
   9  -1   8    1.11    0.28
  -8   1  -8    5.94    0.56
   8  -1   8    5.60    0.51
  -7   1  -8    0.75    0.23
   7  -1   8    0.61    0.22
  -6   1  -8    0.33    0.14
   6  -1   8    0.57    0.19
  -5   1  -8    0.13    0.11
   5  -1   8   -0.05    0.17
   5  -1   8   -0.06    0.12
  -4   1  -8   14.93    0.55
   4  -1   8   15.01    0.58
   4  -1   8   16.17    0.70
  -3   1  -8    8.07    0.38
   3  -1   8    7.79    0.39
   3  -1   8    7.08    0.45
  -2   1  -8   45.53    1.12
   2  -1   8   44.56    1.26
   2  -1   8   42.81    1.09
  -1   1  -8    8.02    0.37
   1  -1   8    7.44    0.34
   1  -1   8    7.53    0.41
   0   1  -8   13.70    0.50
   0  -1   8   13.29    0.30
   0  -1   8   13.72    0.53
   0  -1   8   12.70    0.45
   1   1  -8   44.75    1.14
  -1  -1   8   43.38    1.05
  -1  -1   8   44.86    1.11
  -1  -1   8   43.52    0.93
   2   1  -8    3.43    0.19
   2   1  -8    2.67    0.21
   2   1  -8    3.22    0.29
  -2  -1   8    3.27    0.22
   3   1  -8    4.39    0.25
   3   1  -8    4.52    0.34
  -3  -1   8    4.18    0.27
   4   1  -8   42.74    1.21
   4   1  -8   42.04    1.07
  -4  -1   8   44.29    1.09
   5   1  -8    3.38    0.30
   5   1  -8    3.68    0.37
  -5  -1   8    3.37    0.30
   6   1  -8    0.19    0.20
   6   1  -8    0.01    0.12
  -6  -1   8    0.18    0.14
   7   1  -8    0.02    0.20
   7   1  -8    0.13    0.14
  -7  -1   8    0.20    0.15
   8   1  -8    2.77    0.34
   8   1  -8    2.66    0.39
  -8  -1   8    1.73    0.26
   9   1  -8    1.86    0.31
   9   1  -8    2.10    0.37
  -9  -1   8    2.00    0.30
  -9   2  -7    1.48    0.33
   9  -2   7    1.09    0.28
  -8   2  -7    0.03    0.19
   8  -2   7    0.38    0.20
  -7   2  -7    2.52    0.35
   7  -2   7    2.25    0.31
  -6   2  -7   -0.25    0.11
   6  -2   7   -0.07    0.13
  -5   2  -7   25.57    0.73
  -5   2  -7   27.41    0.93
   5  -2   7   25.42    0.84
  -4   2  -7   32.63    1.01
  -4   2  -7   32.07    0.84
   4  -2   7   32.01    0.92
  -3   2  -7   23.95    0.66
  -3   2  -7   23.43    0.79
   3  -2   7   23.06    0.71
   3  -2   7   24.05    0.57
  -2   2  -7  129.21    2.87
  -2   2  -7  133.40    2.70
   2  -2   7  133.98    2.49
   2  -2   7  129.71    2.66
  -1   2  -7    4.51    0.30
  -1   2  -7    4.10    0.24
   1  -2   7    4.39    0.15
   1  -2   7    3.94    0.24
   0   2  -7   16.39    0.54
   0   2  -7   16.57    0.53
   0  -2   7   16.21    0.39
   0  -2   7   15.95    0.50
   1   2  -7   39.79    0.96
   1   2  -7   37.56    0.99
  -1  -2   7   39.15    0.85
  -1  -2   7   38.09    0.91
   2   2  -7  363.58    7.09
   2   2  -7  364.28    7.11
  -2  -2   7  363.32    6.79
  -2  -2   7  357.30    6.76
   3   2  -7   16.90    0.63
  -3  -2   7   16.07    0.51
  -3  -2   7   16.34    0.52
   4   2  -7    0.34    0.12
   4   2  -7    0.17    0.15
  -4  -2   7    0.15    0.10
   5   2  -7   11.45    0.48
   5   2  -7   11.07    0.56
  -5  -2   7   11.53    0.46
   6   2  -7    0.16    0.18
   6   2  -7    0.16    0.13
  -6  -2   7    0.22    0.13
   7   2  -7    9.26    0.49
   7   2  -7    9.01    0.56
  -7  -2   7   10.34    0.48
   8   2  -7   -0.01    0.18
   8   2  -7   -0.13    0.12
  -8  -2   7    0.04    0.13
   9   2  -7   10.25    0.65
  -9  -2   7    9.40    0.51
  -9   3  -6   -0.01    0.20
   9  -3   6    0.10    0.18
  -8   3  -6   -0.06    0.17
   8  -3   6    0.03    0.17
  -7   3  -6   14.99    0.69
   7  -3   6   14.11    0.66
   7  -3   6   15.32    0.60
  -6   3  -6    1.09    0.24
   6  -3   6    1.14    0.19
   6  -3   6    1.23    0.23
  -5   3  -6    0.10    0.14
   5  -3   6    0.01    0.09
   5  -3   6    0.04    0.12
  -4   3  -6    8.50    0.31
  -4   3  -6    8.31    0.46
   4  -3   6    8.35    0.41
   4  -3   6    8.73    0.34
  -3   3  -6   24.45    0.62
  -3   3  -6   24.33    0.79
   3  -3   6   24.97    0.63
   3  -3   6   24.69    0.72
  -2   3  -6    0.21    0.08
  -2   3  -6    0.09    0.11
   2  -3   6    0.11    0.10
   2  -3   6    0.16    0.07
  -1   3  -6   33.40    0.89
  -1   3  -6   32.29    0.80
   1  -3   6   32.20    0.80
   1  -3   6   32.62    0.72
   0   3  -6   13.61    0.45
   0   3  -6   13.23    0.46
   0  -3   6   13.89    0.43
   0  -3   6   12.84    0.36
   1   3  -6    9.71    0.36
   1   3  -6    9.09    0.39
  -1  -3   6    9.13    0.32
  -1  -3   6    9.89    0.32
   2   3  -6    5.08    0.24
   2   3  -6    4.76    0.31
  -2  -3   6    5.23    0.25
  -2  -3   6    5.69    0.25
   3   3  -6    0.96    0.20
   3   3  -6    1.32    0.11
  -3  -3   6    1.47    0.16
  -3  -3   6    1.09    0.16
   4   3  -6    1.92    0.27
  -4  -3   6    2.40    0.24
  -4  -3   6    2.63    0.22
   5   3  -6    0.04    0.15
  -5  -3   6    0.04    0.12
  -5  -3   6    0.11    0.10
   6   3  -6    5.77    0.49
  -6  -3   6    5.55    0.32
  -6  -3   6    4.62    0.34
   7   3  -6    2.60    0.36
  -7  -3   6    2.45    0.30
  -7  -3   6    2.59    0.27
   8   3  -6    0.22    0.19
  -8  -3   6    0.22    0.16
  -8  -3   6    0.08    0.13
   9   3  -6    4.59    0.51
  -9  -3   6    4.94    0.47
 -10   4  -5    1.07    0.29
   9  -4   5    1.69    0.33
   9  -4   5    1.95    0.31
  -8   4  -5    0.07    0.19
   8  -4   5    0.32    0.19
   8  -4   5   -0.01    0.14
  -7   4  -5    0.78    0.23
   7  -4   5    0.73    0.21
   7  -4   5    0.92    0.21
  -6   4  -5   20.39    0.78
   6  -4   5   21.34    0.71
   6  -4   5   19.21    0.75
  -5   4  -5    4.38    0.34
   5  -4   5    5.02    0.30
   5  -4   5    4.87    0.34
  -4   4  -5   23.23    0.78
   4  -4   5   24.39    0.68
   4  -4   5   22.26    0.73
  -3   4  -5   17.10    0.42
  -3   4  -5   15.31    0.59
   3  -4   5   16.74    0.50
   3  -4   5   16.27    0.55
  -2   4  -5    0.20    0.12
  -2   4  -5    0.26    0.08
   2  -4   5    0.17    0.08
   2  -4   5    0.29    0.11
  -1   4  -5   23.48    0.71
  -1   4  -5   24.78    0.63
   1  -4   5   24.06    0.63
   1  -4   5   23.91    0.60
   0   4  -5   58.56    1.32
   0   4  -5   58.64    1.36
   0  -4   5   58.23    1.23
   0  -4   5   58.30    1.23
   1   4  -5    8.02    0.37
   1   4  -5    8.74    0.35
  -1  -4   5    8.68    0.32
  -1  -4   5    7.97    0.29
   2   4  -5    0.02    0.12
   2   4  -5    0.06    0.08
  -2  -4   5    0.15    0.09
  -2  -4   5    0.09    0.07
   3   4  -5   15.33    0.45
   3   4  -5   14.97    0.59
  -3  -4   5   16.43    0.45
  -3  -4   5   15.16    0.51
   4   4  -5    0.43    0.16
  -4  -4   5    0.15    0.12
  -4  -4   5    0.14    0.08
   5   4  -5    2.75    0.33
  -5  -4   5    3.15    0.30
  -5  -4   5    3.17    0.23
   6   4  -5    0.00    0.16
  -6  -4   5    0.19    0.11
  -6  -4   5   -0.02    0.12
   7   4  -5    0.60    0.23
  -7  -4   5    1.17    0.23
   8   4  -5    0.20    0.20
  -8  -4   5    0.30    0.18
   9   4  -5    0.72    0.27
  -9  -4   5    0.46    0.21
 -10   5  -4   -0.21    0.17
  10  -5   4   -0.10    0.17
   9  -5   4    4.81    0.47
  -8   5  -4   -0.04    0.19
   8  -5   4   -0.16    0.15
   8  -5   4   -0.15    0.13
  -7   5  -4    0.62    0.23
   7  -5   4    0.92    0.23
   7  -5   4    1.03    0.21
  -6   5  -4   25.34    0.89
   6  -5   4   25.32    0.83
   6  -5   4   26.10    0.88
  -5   5  -4    1.30    0.23
   5  -5   4    1.57    0.21
   5  -5   4    1.25    0.22
  -4   5  -4    6.48    0.41
   4  -5   4    5.60    0.31
   4  -5   4    5.70    0.34
  -3   5  -4    5.79    0.38
   3  -5   4    5.96    0.30
   3  -5   4    5.74    0.32
  -2   5  -4   11.20    0.33
  -2   5  -4   11.95    0.49
   2  -5   4   11.43    0.40
   2  -5   4   11.85    0.42
  -1   5  -4   18.58    0.62
  -1   5  -4   19.39    0.52
   1  -5   4   17.99    0.52
   1  -5   4   18.79    0.54
   0   5  -4  128.42    2.68
   0   5  -4  125.17    2.58
   0  -5   4  125.32    2.51
   0  -5   4  123.17    2.43
   1   5  -4    4.60    0.27
   1   5  -4    4.31    0.29
  -1  -5   4    4.73    0.20
  -1  -5   4    4.72    0.26
   2   5  -4   26.12    0.72
   2   5  -4   25.21    0.79
  -2  -5   4   24.82    0.70
  -2  -5   4   26.24    0.59
   3   5  -4   -0.05    0.12
   3   5  -4   -0.02    0.08
  -3  -5   4    0.00    0.09
  -3  -5   4    0.02    0.06
   4   5  -4   16.26    0.53
   4   5  -4   15.65    0.65
  -4  -5   4   15.29    0.57
   5   5  -4    4.97    0.44
  -5  -5   4    4.96    0.33
   6   5  -4    3.24    0.38
  -6  -5   4    2.83    0.32
   7   5  -4    0.76    0.24
  -7  -5   4    0.16    0.17
   8   5  -4    3.78    0.47
  -8  -5   4    4.05    0.41
  -9   6  -3    1.97    0.34
   9  -6   3    1.53    0.31
  -8   6  -3    1.91    0.30
  -8   6  -3    1.61    0.31
   8  -6   3    2.04    0.31
  -7   6  -3    2.68    0.34
   7  -6   3    2.57    0.33
   7  -6   3    1.94    0.31
  -6   6  -3   76.96    1.92
   6  -6   3   74.35    1.87
   6  -6   3   76.66    1.85
  -5   6  -3   14.88    0.63
   5  -6   3   14.48    0.59
   5  -6   3   15.09    0.61
  -4   6  -3    0.04    0.15
   4  -6   3   -0.08    0.09
   4  -6   3    0.22    0.13
  -3   6  -3   38.52    1.08
   3  -6   3   36.36    0.97
   3  -6   3   38.95    0.99
  -2   6  -3   23.55    0.56
  -2   6  -3   22.93    0.74
   2  -6   3   23.88    0.66
   2  -6   3   22.78    0.67
  -1   6  -3    5.69    0.35
  -1   6  -3    5.51    0.26
   1  -6   3    5.76    0.26
   1  -6   3    5.78    0.29
   0   6  -3    0.19    0.10
   0   6  -3    0.03    0.11
   0  -6   3   -0.02    0.08
   0  -6   3    0.12    0.07
   1   6  -3   38.71    1.03
   1   6  -3   39.16    1.04
  -1  -6   3   39.89    0.98
  -1  -6   3   39.77    0.82
   2   6  -3   16.81    0.58
   2   6  -3   16.66    0.61
  -2  -6   3   16.47    0.56
   3   6  -3    7.44    0.42
   3   6  -3    7.24    0.37
  -3  -6   3    7.15    0.36
   4   6  -3    0.08    0.15
   4   6  -3   -0.03    0.10
  -4  -6   3   -0.02    0.11
   5   6  -3   14.56    0.68
  -5  -6   3   14.44    0.60
   6   6  -3   10.50    0.60
  -6  -6   3   10.87    0.53
   7   6  -3    6.79    0.51
  -7  -6   3    5.48    0.47
   8   6  -3   -0.05    0.17
  -8  -6   3   -0.10    0.15
  -9   7  -2    4.19    0.46
   9  -7   2    4.49    0.49
  -8   7  -2    2.85    0.36
  -8   7  -2    2.54    0.36
   8  -7   2    2.76    0.37
  -7   7  -2    0.98    0.24
  -7   7  -2    1.02    0.26
   7  -7   2    1.65    0.29
  -6   7  -2   19.62    0.75
  -6   7  -2   21.32    0.79
   6  -7   2   19.94    0.77
  -5   7  -2   48.05    1.31
   5  -7   2   42.58    1.23
  -4   7  -2    0.35    0.17
   4  -7   2    0.35    0.14
   4  -7   2    0.28    0.15
  -3   7  -2    1.26    0.23
   3  -7   2    1.15    0.19
   3  -7   2    0.80    0.17
  -2   7  -2   16.24    0.61
   2  -7   2   14.84    0.54
   2  -7   2   15.18    0.50
  -1   7  -2    1.60    0.17
  -1   7  -2    1.49    0.22
   1  -7   2    1.49    0.16
   1  -7   2    1.80    0.20
   0   7  -2   16.62    0.56
   0   7  -2   16.62    0.63
   0  -7   2   16.87    0.57
   1   7  -2    2.65    0.27
   1   7  -2    2.72    0.27
  -1  -7   2    2.66    0.25
   2   7  -2   16.54    0.63
   2   7  -2   15.39    0.62
  -2  -7   2   15.33    0.56
   3   7  -2    3.28    0.34
   3   7  -2    3.06    0.31
  -3  -7   2    3.11    0.30
   4   7  -2   26.19    0.86
   4   7  -2   23.38    0.89
  -4  -7   2   24.70    0.80
   5   7  -2    0.00    0.15
  -5  -7   2   -0.02    0.13
   6   7  -2    0.26    0.19
  -6  -7   2    0.48    0.19
   7   7  -2    0.98    0.28
  -7  -7   2    0.32    0.19
  -9   8  -1    1.10    0.28
   9  -8   1    1.46    0.33
  -8   8  -1    7.92    0.54
   8  -8   1    9.06    0.59
  -7   8  -1    0.58    0.22
  -7   8  -1    0.66    0.22
   7  -8   1    0.86    0.23
  -6   8  -1    0.42    0.20
  -6   8  -1   -0.11    0.14
   6  -8   1    0.03    0.14
  -5   8  -1    8.37    0.45
  -5   8  -1    7.55    0.47
   5  -8   1    8.29    0.48
  -4   8  -1    0.49    0.19
  -4   8  -1    0.40    0.15
   4  -8   1    0.54    0.17
  -3   8  -1   17.86    0.58
  -3   8  -1   16.79    0.69
   3  -8   1   16.65    0.63
  -2   8  -1    1.61    0.25
   2  -8   1    1.64    0.22
  -1   8  -1   33.51    1.03
   1  -8   1   32.90    0.93
   0   8  -1   20.70    0.68
   0   8  -1   19.49    0.75
   0  -8   1   20.97    0.69
   1   8  -1    6.58    0.42
   1   8  -1    6.75    0.39
  -1  -8   1    7.37    0.38
   2   8  -1   20.11    0.74
   2   8  -1   17.75    0.73
  -2  -8   1   18.90    0.66
   3   8  -1    1.84    0.28
   3   8  -1    1.29    0.25
  -3  -8   1    1.26    0.21
   4   8  -1    5.47    0.41
   4   8  -1    4.96    0.45
  -4  -8   1    5.36    0.38
   5   8  -1    2.08    0.34
   5   8  -1    1.91    0.31
  -5  -8   1    1.94    0.28
   6   8  -1    3.70    0.43
  -6  -8   1    4.17    0.40
  -8   9   0    3.76    0.43
   8  -9   0    3.19    0.42
  -7   9   0    1.95    0.31
  -7   9   0    1.92    0.31
   7  -9   0    2.00    0.33
  -6   9   0    2.23    0.30
  -6   9   0    2.67    0.36
   6  -9   0    2.42    0.35
  -5   9   0   10.95    0.59
  -5   9   0   11.70    0.54
   5  -9   0   10.30    0.56
  -4   9   0    0.10    0.16
   4  -9   0    0.36    0.17
  -3   9   0    6.02    0.43
   3  -9   0    6.14    0.40
  -2   9   0    0.12    0.15
   2  -9   0   -0.08    0.11
  -1   9   0    1.44    0.26
   1  -9   0    1.75    0.23
   0   9   0   -0.01    0.14
   0  -9   0    0.22    0.15
   0  -9   0    0.16    0.14
   1   9   0    0.21    0.15
   1   9   0    0.18    0.15
  -1  -9   0    0.09    0.12
   2   9   0    1.82    0.28
   2   9   0    1.46    0.27
  -2  -9   0    1.70    0.24
   3   9   0    0.85    0.22
   3   9   0    0.82    0.23
  -3  -9   0    0.48    0.19
   4   9   0    1.16    0.28
   4   9   0    1.12    0.28
  -4  -9   0    1.10    0.22
   5   9   0    5.38    0.53
   5   9   0    5.24    0.53
  -5  -9   0    5.59    0.41
   7 -10  -1    4.48    0.49
  -6  10   1    1.34    0.28
   6 -10  -1    1.78    0.32
  -5  10   1    1.17    0.27
   5 -10  -1    1.76    0.30
  -4  10   1    0.68    0.23
   4 -10  -1    0.96    0.23
  -3  10   1    0.54    0.21
   3 -10  -1    0.40    0.18
  -2  10   1    5.08    0.48
   2 -10  -1    4.92    0.42
  -1  10   1    0.31    0.19
   1 -10  -1    0.45    0.16
   0  10   1    0.41    0.20
   0 -10  -1    0.09    0.13
   0 -10  -1    0.39    0.17
   1  10   1   -0.05    0.14
  -1 -10  -1   -0.04    0.12
  -1 -10  -1    0.35    0.19
   2  10   1   -0.15    0.15
  -2 -10  -1   -0.06    0.16
  -2 -10  -1    0.29    0.16
   3  10   1    1.32    0.30
  -3 -10  -1    1.32    0.23
   4  10   1    2.69    0.41
   4  10   1    1.86    0.34
  -4 -10  -1    2.05    0.31
  -5  11   2    0.40    0.21
   5 -11  -2    0.70    0.24
  -4  11   2    0.61    0.26
   4 -11  -2    1.17    0.28
  -3  11   2    1.04    0.28
   3 -11  -2    0.92    0.24
  -2  11   2    1.05    0.28
   2 -11  -2    1.07    0.25
  -1  11   2    0.03    0.17
   1 -11  -2    0.03    0.15
   0  11   2    1.92    0.35
   0 -11  -2    2.20    0.30
   1  11   2    3.05    0.44
  -1 -11  -2    3.05    0.40
  -1 -11  -2    3.74    0.38
   2  11   2    3.33    0.46
  -2 -11  -2    3.82    0.45
  -2 -11  -2    3.48    0.38
   0  -4 -14    1.90    0.34
   0   4  14    1.85    0.38
   1  -4 -14    1.06    0.29
   2  -4 -14    0.38    0.23
  -2   4  14    0.19    0.18
  -3  -3 -13    1.99    0.33
   3   3  13    1.87    0.38
  -2  -3 -13    0.02    0.15
   2   3  13    0.04    0.20
  -1  -3 -13    3.41    0.41
   1   3  13    4.91    0.54
   0  -3 -13    0.00    0.15
   0   3  13    0.10    0.15
   0   3  13   -0.05    0.17
   1  -3 -13    7.76    0.52
  -1   3  13    7.37    0.44
  -1   3  13    8.16    0.56
   2  -3 -13    8.78    0.57
  -2   3  13    8.78    0.49
   3  -3 -13    1.16    0.27
  -3   3  13    1.25    0.25
   4  -3 -13    1.91    0.34
  -4   3  13    1.41    0.26
   5  -3 -13    0.46    0.26
  -5   3  13    0.64    0.23
  -5  -2 -12    0.11    0.18
   5   2  12    0.06    0.21
  -4  -2 -12    8.91    0.56
   4   2  12   10.30    0.70
  -3  -2 -12   -0.17    0.14
   3   2  12    0.23    0.20
   3   2  12    0.19    0.16
  -2  -2 -12    7.28    0.48
   2   2  12    7.33    0.54
   2   2  12    6.88    0.42
  -1  -2 -12    7.26    0.47
   1   2  12    7.21    0.52
   1   2  12    8.39    0.44
   0  -2 -12    9.53    0.54
   0   2  12    9.17    0.57
   0   2  12   10.26    0.49
   1  -2 -12   -0.11    0.12
  -1   2  12   -0.11    0.15
  -1   2  12   -0.12    0.12
   2  -2 -12    0.12    0.15
  -2   2  12    0.21    0.16
   3  -2 -12    8.54    0.54
  -3   2  12    8.78    0.46
   4  -2 -12    0.00    0.17
  -4   2  12   -0.14    0.13
   5  -2 -12    0.45    0.22
  -5   2  12    0.01    0.14
   6  -2 -12    0.87    0.28
  -6   2  12    0.84    0.23
   7  -2 -12    0.34    0.26
  -7   2  12    1.03    0.24
  -6  -1 -11    0.02    0.16
   6   1  11    0.05    0.23
  -5  -1 -11    0.52    0.19
   5   1  11    1.05    0.25
   5   1  11    0.32    0.24
  -4  -1 -11    2.34    0.31
   4   1  11    1.48    0.32
   4   1  11    1.85    0.28
  -3  -1 -11    3.66    0.37
   3   1  11    4.13    0.36
   3   1  11    4.23    0.47
  -2  -1 -11   -0.08    0.11
   2   1  11    0.02    0.12
   2   1  11   -0.05    0.15
  -1  -1 -11    0.64    0.18
   1   1  11    0.52    0.16
   1   1  11    0.71    0.21
   0  -1 -11    1.83    0.26
   0   1  11    2.20    0.26
   0   1  11    2.29    0.31
   1  -1 -11    3.79    0.37
  -1   1  11    3.07    0.28
  -1   1  11    3.14    0.33
   2  -1 -11    0.27    0.17
  -2   1  11    0.26    0.14
   3  -1 -11    0.06    0.14
  -3   1  11    0.02    0.12
   4  -1 -11    7.24    0.48
  -4   1  11    7.80    0.44
   5  -1 -11    4.46    0.46
  -5   1  11    4.49    0.39
   6  -1 -11    0.01    0.20
  -6   1  11    0.14    0.15
   7  -1 -11    0.09    0.22
  -7   1  11    0.42    0.19
   8  -1 -11   -0.08    0.23
   8  -1 -11   -0.11    0.16
  -8   1  11   -0.16    0.14
   7   0  10    1.00    0.27
  -6   0 -10    5.86    0.41
   6   0  10    5.32    0.55
   6   0  10    5.52    0.48
  -5   0 -10    1.28    0.23
   5   0  10    1.68    0.33
   5   0  10    1.23    0.24
  -4   0 -10    3.33    0.33
   4   0  10    3.31    0.41
   4   0  10    3.21    0.33
  -3   0 -10    6.14    0.39
   3   0  10    6.19    0.47
   3   0  10    6.15    0.39
  -2   0 -10    6.24    0.37
   2   0  10    5.82    0.35
   2   0  10    6.30    0.44
  -1   0 -10    1.60    0.23
   1   0  10    1.81    0.28
   1   0  10    1.53    0.20
   0   0 -10    1.69    0.23
   0   0  10    1.51    0.24
   0   0  10    1.75    0.21
   1   0 -10   17.67    0.66
  -1   0  10   17.01    0.58
  -1   0  10   17.34    0.65
   2   0 -10    1.86    0.26
  -2   0  10    2.22    0.24
  -2   0  10    1.85    0.23
   3   0 -10    3.26    0.33
  -3   0  10    4.03    0.29
   4   0 -10    0.71    0.21
   4   0 -10    0.67    0.16
  -4   0  10    0.58    0.16
   5   0 -10    0.18    0.19
   5   0 -10    0.56    0.16
  -5   0  10    0.87    0.19
   6   0 -10    0.25    0.16
   6   0 -10    0.35    0.22
  -6   0  10    0.40    0.16
   7   0 -10    1.55    0.26
   7   0 -10    1.23    0.30
  -7   0  10    1.96    0.28
   8   0 -10   -0.28    0.20
   8   0 -10   -0.04    0.14
  -8   0  10    0.09    0.15
  -8   1  -9    0.61    0.26
   8  -1   9    0.29    0.22
  -7   1  -9    6.89    0.52
   7  -1   9    6.94    0.48
   6  -1   9    7.46    0.48
  -5   1  -9   11.93    0.51
   5  -1   9   10.47    0.63
   5  -1   9   11.01    0.54
  -4   1  -9    0.57    0.15
   4  -1   9    0.60    0.21
   4  -1   9    0.56    0.17
  -3   1  -9    0.01    0.10
   3  -1   9   -0.05    0.12
   3  -1   9    0.04    0.15
  -2   1  -9   31.15    0.89
   2  -1   9   29.71    1.00
   2  -1   9   30.94    0.86
  -1   1  -9    1.29    0.19
   1  -1   9    1.37    0.23
   1  -1   9    1.33    0.18
   0   1  -9    0.21    0.12
   0  -1   9    0.12    0.10
   0  -1   9    0.36    0.15
   1   1  -9    1.34    0.20
  -1  -1   9    1.91    0.22
  -1  -1   9    1.85    0.20
   2   1  -9    4.81    0.27
   2   1  -9    4.44    0.32
  -2  -1   9    4.51    0.22
  -2  -1   9    4.36    0.27
   3   1  -9   16.82    0.52
   3   1  -9   16.49    0.66
  -3  -1   9   16.54    0.57
   4   1  -9    0.22    0.18
   4   1  -9    0.23    0.12
  -4  -1   9   -0.03    0.11
   5   1  -9    0.11    0.11
   5   1  -9    0.35    0.20
  -5  -1   9   -0.11    0.10
   6   1  -9    0.11    0.20
   6   1  -9    0.04    0.13
  -6  -1   9    0.33    0.15
   7   1  -9    0.01    0.14
   7   1  -9   -0.20    0.18
  -7  -1   9    0.16    0.14
   8   1  -9    0.80    0.21
   8   1  -9    0.36    0.23
  -8  -1   9    0.55    0.19
   9   1  -9    0.10    0.17
   9   1  -9    0.26    0.26
  -9  -1   9    0.15    0.17
  -9   2  -8    6.28    0.60
   9  -2   8    6.57    0.60
  -8   2  -8    3.85    0.46
   8  -2   8    3.09    0.40
  -7   2  -8    0.46    0.21
   7  -2   8    0.11    0.16
  -6   2  -8    2.68    0.37
   6  -2   8    2.42    0.32
  -5   2  -8   52.50    1.26
  -5   2  -8   52.19    1.49
   5  -2   8   49.06    1.35
  -4   2  -8    3.32    0.24
  -4   2  -8    3.73    0.36
   4  -2   8    3.79    0.32
  -3   2  -8    0.15    0.13
  -3   2  -8    0.12    0.10
   3  -2   8    0.33    0.13
  -2   2  -8    2.63    0.28
  -2   2  -8    3.40    0.24
   2  -2   8    3.03    0.26
  -1   2  -8   23.44    0.70
  -1   2  -8   24.54    0.77
   1  -2   8   24.79    0.70
   0   2  -8    2.86    0.26
   0   2  -8    3.46    0.26
   0  -2   8    3.36    0.14
   0  -2   8    3.15    0.26
   1   2  -8    3.56    0.27
   1   2  -8    4.68    0.27
  -1  -2   8    4.09    0.25
  -1  -2   8    3.97    0.19
   2   2  -8  165.19    3.47
   2   2  -8  167.61    3.36
  -2  -2   8  165.32    3.25
  -2  -2   8  161.85    3.21
   3   2  -8   -0.04    0.12
  -3  -2   8   -0.09    0.09
  -3  -2   8    0.01    0.08
   4   2  -8    2.03    0.28
  -4  -2   8    1.68    0.20
   5   2  -8    5.76    0.43
   5   2  -8    5.01    0.31
  -5  -2   8    4.92    0.31
   6   2  -8    3.92    0.34
   6   2  -8    4.59    0.44
  -6  -2   8    5.17    0.34
   7   2  -8    1.24    0.29
   7   2  -8    1.07    0.22
  -7  -2   8    0.74    0.19
   8   2  -8    0.65    0.25
  -8  -2   8    0.82    0.20
   9   2  -8    0.19    0.22
  -9  -2   8    0.03    0.15
  -9   3  -7    0.12    0.22
   9  -3   7   -0.07    0.20
  -8   3  -7    8.91    0.58
   8  -3   7    8.54    0.55
  -7   3  -7   14.16    0.70
   7  -3   7   14.04    0.67
  -6   3  -7    8.19    0.52
   6  -3   7    8.28    0.48
  -5   3  -7    3.17    0.35
   5  -3   7    2.90    0.31
  -4   3  -7   45.67    1.06
  -4   3  -7   43.95    1.27
   4  -3   7   46.57    1.05
   4  -3   7   44.54    1.18
  -3   3  -7   14.09    0.45
   3  -3   7   13.06    0.51
   3  -3   7   14.52    0.42
  -2   3  -7   -0.05    0.07
  -2   3  -7   -0.08    0.09
   2  -3   7   -0.01    0.09
   2  -3   7    0.10    0.06
  -1   3  -7   14.63    0.47
  -1   3  -7   14.15    0.53
   1  -3   7   13.47    0.36
   1  -3   7   13.40    0.46
   0   3  -7   22.14    0.67
   0   3  -7   23.28    0.68
   0  -3   7   22.74    0.63
   0  -3   7   22.99    0.55
   1   3  -7    3.62    0.24
   1   3  -7    3.17    0.27
  -1  -3   7    3.75    0.22
  -1  -3   7    3.65    0.20
   2   3  -7   22.22    0.61
   2   3  -7   22.66    0.73
  -2  -3   7   22.77    0.61
  -2  -3   7   22.35    0.62
   3   3  -7    3.11    0.31
  -3  -3   7    3.13    0.21
  -3  -3   7    3.06    0.23
   4   3  -7   -0.04    0.13
  -4  -3   7    0.00    0.08
  -4  -3   7   -0.04    0.10
   5   3  -7    0.28    0.19
  -5  -3   7    0.07    0.12
  -5  -3   7   -0.06    0.09
   6   3  -7    0.17    0.18
  -6  -3   7   -0.01    0.12
  -6  -3   7   -0.05    0.10
   7   3  -7    7.45    0.52
  -7  -3   7    7.32    0.40
  -7  -3   7    7.09    0.44
   8   3  -7    0.48    0.23
  -8  -3   7    0.34    0.18
  -8  -3   7    0.17    0.14
   9   3  -7    4.73    0.53
  -9  -3   7    5.44    0.50
  -9   4  -6    0.42    0.26
   9  -4   6    0.36    0.21
  -8   4  -6    4.05    0.45
   8  -4   6    4.31    0.45
  -7   4  -6    3.41    0.39
   7  -4   6    2.19    0.32
   7  -4   6    2.82    0.30
  -6   4  -6    4.85    0.43
   6  -4   6    4.46    0.40
   6  -4   6    5.31    0.33
  -5   4  -6    8.71    0.49
   5  -4   6    8.77    0.39
   5  -4   6    8.79    0.46
  -4   4  -6    9.58    0.48
   4  -4   6    9.97    0.46
   4  -4   6   10.42    0.39
  -3   4  -6    3.17    0.30
  -3   4  -6    3.39    0.18
   3  -4   6    3.59    0.26
   3  -4   6    3.15    0.20
  -2   4  -6   13.81    0.41
  -2   4  -6   12.66    0.52
   2  -4   6   13.16    0.40
   2  -4   6   13.85    0.48
  -1   4  -6    0.15    0.12
  -1   4  -6    0.04    0.09
   1  -4   6    0.07    0.07
   1  -4   6   -0.02    0.09
   0   4  -6    1.34    0.18
   0   4  -6    1.01    0.16
   0  -4   6    1.26    0.15
   0  -4   6    1.16    0.13
   1   4  -6   22.27    0.69
   1   4  -6   22.40    0.65
  -1  -4   6   23.41    0.60
  -1  -4   6   22.17    0.59
   2   4  -6    4.48    0.32
   2   4  -6    4.12    0.22
  -2  -4   6    4.14    0.22
  -2  -4   6    3.74    0.23
   3   4  -6    1.79    0.26
   3   4  -6    2.65    0.17
  -3  -4   6    2.91    0.19
  -3  -4   6    2.63    0.24
   4   4  -6    2.06    0.29
  -4  -4   6    2.45    0.26
  -4  -4   6    2.64    0.21
   5   4  -6    3.05    0.36
  -5  -4   6    2.79    0.24
  -5  -4   6    2.98    0.30
   6   4  -6    5.01    0.46
  -6  -4   6    5.89    0.38
  -6  -4   6    5.67    0.32
   7   4  -6    0.20    0.20
  -7  -4   6    0.34    0.18
   8   4  -6    4.95    0.51
  -8  -4   6    3.72    0.40
   9   4  -6    0.68    0.28
  -9  -4   6    0.92    0.25
  -9   5  -5    4.47    0.47
   9  -5   5    3.64    0.41
   9  -5   5    3.17    0.43
  -8   5  -5    7.76    0.52
   8  -5   5    7.83    0.49
   8  -5   5    7.17    0.51
  -7   5  -5    0.02    0.17
   7  -5   5    0.06    0.13
   7  -5   5    0.17    0.16
  -6   5  -5    3.11    0.36
   6  -5   5    3.15    0.31
   6  -5   5    2.91    0.34
  -5   5  -5    2.91    0.32
   5  -5   5    2.15    0.27
   5  -5   5    2.79    0.27
  -4   5  -5    0.42    0.16
   4  -5   5    0.28    0.13
   4  -5   5    0.30    0.11
  -3   5  -5    0.40    0.15
   3  -5   5    0.57    0.14
   3  -5   5    0.49    0.12
  -2   5  -5    7.81    0.28
  -2   5  -5    7.86    0.41
   2  -5   5    7.32    0.33
   2  -5   5    7.19    0.30
  -1   5  -5    4.92    0.34
  -1   5  -5    5.69    0.27
   1  -5   5    5.23    0.25
   1  -5   5    5.59    0.27
   0   5  -5    8.47    0.37
   0   5  -5    8.82    0.39
   0  -5   5    9.03    0.34
   0  -5   5    8.73    0.32
   1   5  -5   -0.01    0.10
   1   5  -5   -0.03    0.11
  -1  -5   5    0.10    0.08
  -1  -5   5    0.01    0.09
   2   5  -5    1.91    0.24
   2   5  -5    1.73    0.18
  -2  -5   5    1.75    0.19
  -2  -5   5    2.16    0.16
   3   5  -5    1.62    0.25
   3   5  -5    1.81    0.18
  -3  -5   5    1.56    0.21
  -3  -5   5    1.73    0.15
   4   5  -5   16.43    0.68
  -4  -5   5   15.55    0.58
  -4  -5   5   16.14    0.47
   5   5  -5    8.69    0.51
  -5  -5   5    8.75    0.45
   6   5  -5    0.96    0.25
  -6  -5   5    1.14    0.22
   7   5  -5    0.08    0.19
  -7  -5   5    0.16    0.15
   8   5  -5    3.74    0.45
  -8  -5   5    3.74    0.40
  -9   6  -4    3.06    0.40
   9  -6   4    2.44    0.36
  -8   6  -4    0.92    0.29
   8  -6   4    1.18    0.27
   8  -6   4    1.03    0.23
  -7   6  -4    4.31    0.43
   7  -6   4    4.23    0.43
   7  -6   4    5.34    0.40
  -6   6  -4   16.73    0.74
   6  -6   4   18.17    0.69
   6  -6   4   18.21    0.73
  -5   6  -4    0.08    0.17
   5  -6   4    0.17    0.13
   5  -6   4    0.05    0.13
  -4   6  -4   41.88    1.18
   4  -6   4   40.41    1.07
   4  -6   4   40.08    1.10
  -3   6  -4    4.58    0.35
   3  -6   4    4.23    0.28
   3  -6   4    4.44    0.27
  -2   6  -4    1.09    0.20
  -2   6  -4    1.05    0.12
   2  -6   4    1.35    0.17
   2  -6   4    0.93    0.15
  -1   6  -4    9.89    0.36
  -1   6  -4    9.89    0.44
   1  -6   4    9.35    0.38
   1  -6   4    9.43    0.36
   0   6  -4    8.61    0.37
   0   6  -4    8.00    0.40
   0  -6   4    9.57    0.37
   0  -6   4    8.59    0.30
   1   6  -4    0.38    0.13
   1   6  -4    0.39    0.13
  -1  -6   4    0.31    0.12
  -1  -6   4    0.47    0.09
   2   6  -4    2.38    0.23
   2   6  -4    2.17    0.25
  -2  -6   4    2.40    0.24
   3   6  -4    1.81    0.26
   3   6  -4    2.48    0.24
  -3  -6   4    2.34    0.24
   4   6  -4    0.53    0.15
   4   6  -4    0.79    0.22
  -4  -6   4    0.39    0.15
   5   6  -4    1.61    0.28
  -5  -6   4    1.63    0.24
   6   6  -4    4.95    0.47
  -6  -6   4    5.14    0.39
   7   6  -4    1.99    0.35
  -7  -6   4    1.84    0.29
   8   6  -4    0.15    0.21
  -8  -6   4   -0.04    0.16
  -9   7  -3    4.18    0.46
   9  -7   3    3.90    0.45
  -8   7  -3   10.03    0.58
  -8   7  -3   10.29    0.61
   8  -7   3   10.41    0.60
  -7   7  -3   10.11    0.58
   7  -7   3   12.06    0.61
  -6   7  -3    1.99    0.31
   6  -7   3    2.17    0.31
   6  -7   3    1.78    0.27
  -5   7  -3   17.66    0.72
   5  -7   3   17.55    0.69
   5  -7   3   17.43    0.67
  -4   7  -3    9.22    0.49
   4  -7   3    8.50    0.43
   4  -7   3    8.76    0.44
  -3   7  -3    0.31    0.16
   3  -7   3    0.39    0.13
   3  -7   3    0.32    0.14
  -2   7  -3    0.44    0.16
   2  -7   3    0.10    0.10
   2  -7   3    0.12    0.10
  -1   7  -3   10.00    0.38
  -1   7  -3   10.45    0.48
   1  -7   3   10.12    0.37
   1  -7   3   10.61    0.43
   0   7  -3    3.05    0.26
   0   7  -3    3.05    0.29
   0  -7   3    3.26    0.25
   1   7  -3    1.02    0.19
   1   7  -3    1.18    0.20
  -1  -7   3    0.70    0.15
   2   7  -3    2.21    0.28
   2   7  -3    2.14    0.25
  -2  -7   3    2.13    0.24
   3   7  -3   83.46    1.97
   3   7  -3   83.97    2.03
  -3  -7   3   81.17    1.89
   4   7  -3    2.64    0.34
   4   7  -3    2.38    0.28
  -4  -7   3    2.50    0.28
   5   7  -3    0.18    0.18
  -5  -7   3    0.11    0.14
   6   7  -3    8.48    0.56
  -6  -7   3    7.82    0.47
   7   7  -3    8.94    0.62
  -7  -7   3    9.65    0.55
  -9   8  -2    1.24    0.30
   9  -8   2    0.99    0.28
  -8   8  -2    6.31    0.48
  -8   8  -2    5.54    0.51
   8  -8   2    5.45    0.51
  -7   8  -2    2.94    0.37
  -7   8  -2    2.90    0.36
   7  -8   2    2.47    0.35
  -6   8  -2    1.52    0.27
  -6   8  -2    1.64    0.29
   6  -8   2    1.57    0.28
  -5   8  -2    0.19    0.14
  -5   8  -2    0.18    0.19
   5  -8   2    0.17    0.13
  -4   8  -2    0.02    0.16
  -4   8  -2    0.09    0.12
   4  -8   2    0.10    0.13
  -3   8  -2    0.03    0.14
   3  -8   2    0.08    0.12
  -2   8  -2    0.11    0.14
   2  -8   2    0.39    0.14
  -1   8  -2    4.33    0.38
  -1   8  -2    4.28    0.27
   1  -8   2    3.90    0.33
   0   8  -2   19.65    0.73
   0   8  -2   20.10    0.66
   0  -8   2   19.41    0.66
   1   8  -2    0.10    0.13
   1   8  -2   -0.10    0.12
  -1  -8   2    0.15    0.12
   2   8  -2    2.08    0.28
   2   8  -2    2.11    0.28
  -2  -8   2    1.66    0.23
   3   8  -2   11.66    0.59
   3   8  -2   13.35    0.60
  -3  -8   2   11.87    0.52
   4   8  -2    3.00    0.36
   4   8  -2    2.68    0.32
  -4  -8   2    2.75    0.31
   5   8  -2    3.03    0.39
  -5  -8   2    3.30    0.35
   6   8  -2    1.98    0.34
  -6  -8   2    2.63    0.33
   7   8  -2    5.08    0.55
  -7  -8   2    5.12    0.47
  -8   9  -1    1.46    0.31
   8  -9   1    1.89    0.34
  -7   9  -1    0.99    0.26
  -7   9  -1    0.84    0.23
   7  -9   1    0.63    0.24
  -6   9  -1    4.39    0.42
  -6   9  -1    4.35    0.44
   6  -9   1    3.89    0.43
  -5   9  -1    1.02    0.24
  -5   9  -1    1.41    0.24
   5  -9   1    0.97    0.23
  -4   9  -1    1.10    0.25
   4  -9   1    1.04    0.22
  -3   9  -1   14.75    0.67
   3  -9   1   14.64    0.61
  -2   9  -1    6.37    0.44
   2  -9   1    6.93    0.41
  -1   9  -1    2.55    0.32
   1  -9   1    2.83    0.30
   0   9  -1    0.21    0.16
   0   9  -1    0.04    0.12
   0  -9   1    0.32    0.15
   1   9  -1    8.49    0.47
   1   9  -1    8.34    0.50
  -1  -9   1    9.27    0.45
   2   9  -1    2.12    0.30
   2   9  -1    1.81    0.28
  -2  -9   1    1.76    0.26
   3   9  -1    8.00    0.51
   3   9  -1    8.52    0.53
  -3  -9   1    8.37    0.45
   4   9  -1   17.30    0.78
   4   9  -1   16.68    0.77
  -4  -9   1   16.77    0.67
   5   9  -1    2.09    0.35
  -5  -9   1    1.93    0.30
   6   9  -1    3.01    0.43
  -6  -9   1    2.86    0.36
  -7  10   0    0.20    0.19
  -7  10   0    0.34    0.21
   7 -10   0   -0.03    0.16
  -6  10   0    0.02    0.17
   6 -10   0   -0.01    0.16
  -5  10   0   -0.13    0.14
   5 -10   0    0.06    0.15
  -4  10   0    0.09    0.18
   4 -10   0    0.14    0.15
  -3  10   0    0.12    0.18
   3 -10   0    0.33    0.16
  -2  10   0    0.06    0.16
   2 -10   0    0.09    0.14
  -1  10   0    0.52    0.22
   1 -10   0    1.11    0.22
   0  10   0    0.59    0.23
   0 -10   0    0.47    0.17
   0 -10   0    0.50    0.18
   1  10   0    2.34    0.35
  -1 -10   0    2.29    0.31
  -1 -10   0    3.13    0.33
   2  10   0    0.93    0.23
   2  10   0    1.21    0.28
  -2 -10   0    1.41    0.25
   3  10   0    1.69    0.31
   3  10   0    1.66    0.31
  -3 -10   0    1.11    0.23
   4  10   0    4.12    0.49
   4  10   0    4.93    0.51
  -4 -10   0    4.40    0.42
  -6  11   1    0.07    0.20
   6 -11  -1   -0.15    0.18
  -5  11   1    5.10    0.51
   5 -11  -1    5.63    0.52
  -4  11   1   -0.04    0.17
   4 -11  -1    0.06    0.16
  -3  11   1    0.90    0.26
   3 -11  -1    0.69    0.22
  -2  11   1    3.09    0.41
   2 -11  -1    2.69    0.35
  -1  11   1    9.72    0.62
   1 -11  -1   10.61    0.58
   0  11   1   18.34    0.87
   0 -11  -1   18.60    0.76
   1  11   1    3.36    0.45
  -1 -11  -1    2.90    0.39
  -1 -11  -1    3.37    0.37
   2  11   1    2.88    0.43
  -2 -11  -1    3.67    0.39
  -2 -11  -1    3.24    0.43
  -2  -3 -14    2.78    0.39
   2   3  14    3.15    0.47
  -1  -3 -14    2.28    0.36
   1   3  14    1.49    0.34
   0  -3 -14    6.48    0.51
   0   3  14    6.50    0.60
   0   3  14    7.31    0.46
   1  -3 -14    7.96    0.57
  -1   3  14    8.16    0.50
   2  -3 -14    0.45    0.23
  -2   3  14    0.96    0.24
   3  -3 -14    0.38    0.22
  -3   3  14    0.06    0.17
   4  -3 -14    1.46    0.33
  -4   3  14    1.27    0.27
  -4  -2 -13    0.66    0.24
   4   2  13    0.91    0.32
  -3  -2 -13    9.50    0.58
   3   2  13   10.52    0.71
  -2  -2 -13    0.80    0.23
   2   2  13    0.69    0.26
   2   2  13    0.73    0.21
  -1  -2 -13    0.14    0.17
   1   2  13    0.12    0.15
   1   2  13    0.29    0.20
   0  -2 -13    2.51    0.34
   0   2  13    2.61    0.38
   0   2  13    2.29    0.30
   1  -2 -13    3.75    0.42
  -1   2  13    2.88    0.37
  -1   2  13    2.89    0.32
   2  -2 -13    0.86    0.25
  -2   2  13    1.12    0.23
   3  -2 -13    1.19    0.28
  -3   2  13    1.14    0.25
   4  -2 -13    2.69    0.38
  -4   2  13    2.42    0.31
   5  -2 -13   -0.03    0.18
  -5   2  13   -0.08    0.15
   6  -2 -13   -0.17    0.21
  -6   2  13    0.24    0.20
  -6  -1 -12   12.72    0.67
   6   1  12   12.97    0.83
  -5  -1 -12    3.02    0.38
   5   1  12    1.89    0.39
  -4  -1 -12    1.52    0.28
   4   1  12    1.77    0.28
   4   1  12    1.95    0.36
  -3  -1 -12    0.67    0.21
   3   1  12    0.32    0.22
   3   1  12    0.50    0.18
  -2  -1 -12    4.66    0.42
   2   1  12    5.60    0.38
   2   1  12    7.10    0.52
  -1  -1 -12   20.54    0.80
   1   1  12   20.59    0.88
   1   1  12   20.66    0.71
   0  -1 -12   -0.07    0.12
   0   1  12   -0.10    0.13
   0   1  12    0.01    0.16
   1  -1 -12    0.60    0.19
  -1   1  12    0.04    0.16
  -1   1  12    0.33    0.15
   2  -1 -12    0.44    0.20
  -2   1  12    0.45    0.16
   3  -1 -12    1.94    0.31
  -3   1  12    1.89    0.26
   4  -1 -12    0.97    0.25
  -4   1  12    1.05    0.22
   5  -1 -12    1.47    0.30
  -5   1  12    1.36    0.24
   6  -1 -12    1.20    0.31
  -6   1  12    1.45    0.26
   7  -1 -12    0.92    0.31
  -7   1  12    1.34    0.26
  -6   0 -11    6.39    0.44
   6   0  11    5.97    0.62
   6   0  11    5.65    0.50
  -5   0 -11    0.02    0.12
   5   0  11   -0.13    0.19
   5   0  11    0.32    0.18
  -4   0 -11    0.04    0.14
   4   0  11   -0.03    0.17
   4   0  11    0.06    0.15
  -3   0 -11    6.04    0.39
   3   0  11    6.90    0.51
   3   0  11    6.50    0.41
  -2   0 -11    1.24    0.22
   2   0  11    1.15    0.26
   2   0  11    1.46    0.23
  -1   0 -11    1.47    0.24
   1   0  11    1.62    0.28
   1   0  11    1.83    0.24
   0   0 -11   14.74    0.63
   0   0  11   16.15    0.68
   0   0  11   15.31    0.58
   1   0 -11    5.94    0.40
  -1   0  11    6.57    0.42
  -1   0  11    6.52    0.36
   2   0 -11    0.99    0.22
  -2   0  11    0.92    0.19
   3   0 -11    0.09    0.15
  -3   0  11   -0.01    0.12
   4   0 -11    6.02    0.45
  -4   0  11    7.38    0.41
   5   0 -11    3.40    0.40
  -5   0  11    3.35    0.34
   6   0 -11    0.14    0.23
  -6   0  11    0.55    0.18
   7   0 -11    0.22    0.24
   7   0 -11    0.20    0.16
  -7   0  11    0.28    0.16
   8   0 -11   -0.25    0.24
   8   0 -11    0.19    0.19
  -8   0  11    0.20    0.17
  -8   1 -10    6.28    0.62
   8  -1  10    7.12    0.53
  -7   1 -10    0.74    0.25
   7  -1  10    0.66    0.24
  -6   1 -10   19.27    0.87
   6  -1  10   20.05    0.81
  -5   1 -10    1.56    0.24
   5  -1  10    1.44    0.31
   5  -1  10    1.32    0.26
  -4   1 -10    0.62    0.17
   4  -1  10    0.91    0.21
   4  -1  10    0.55    0.22
  -3   1 -10   10.79    0.49
   3  -1  10   11.24    0.52
   3  -1  10   11.65    0.61
  -2   1 -10    0.04    0.11
   2  -1  10    0.17    0.16
   2  -1  10   -0.03    0.11
  -1   1 -10    8.33    0.43
   1  -1  10    8.85    0.41
   1  -1  10    8.75    0.48
   0   1 -10    2.48    0.28
   0  -1  10    3.23    0.32
   0  -1  10    2.77    0.26
   1   1 -10    2.90    0.30
  -1  -1  10    3.02    0.27
  -1  -1  10    2.89    0.29
   2   1 -10    7.96    0.45
  -2  -1  10    8.27    0.40
   3   1 -10    0.03    0.14
  -3  -1  10    0.14    0.13
   4   1 -10    0.11    0.11
   4   1 -10    0.11    0.16
  -4  -1  10    0.21    0.13
   5   1 -10    0.54    0.22
  -5  -1  10    0.28    0.15
   6   1 -10    0.28    0.21
   6   1 -10    0.20    0.14
  -6  -1  10    0.19    0.14
   7   1 -10    2.00    0.29
   7   1 -10    1.75    0.34
  -7  -1  10    2.08    0.29
   8   1 -10   -0.06    0.15
   8   1 -10    0.03    0.24
  -8  -1  10   -0.23    0.13
  -8   2  -9    3.86    0.47
   8  -2   9    4.09    0.46
  -7   2  -9    2.14    0.35
   7  -2   9    2.98    0.37
  -6   2  -9   17.79    0.82
   6  -2   9   18.32    0.76
  -5   2  -9    0.29    0.20
  -5   2  -9    0.55    0.15
   5  -2   9    0.19    0.17
  -4   2  -9    2.40    0.25
  -4   2  -9    1.87    0.29
   4  -2   9    1.76    0.25
  -3   2  -9    1.21    0.18
  -3   2  -9    1.17    0.23
   3  -2   9    0.80    0.18
  -2   2  -9    7.73    0.38
  -2   2  -9    8.36    0.47
   2  -2   9    8.62    0.40
  -1   2  -9    7.75    0.38
  -1   2  -9    7.51    0.42
   1  -2   9    8.32    0.38
   0   2  -9    0.80    0.17
   0   2  -9    0.91    0.17
   0  -2   9    0.73    0.15
   1   2  -9    0.21    0.11
   1   2  -9    0.61    0.17
  -1  -2   9    0.34    0.08
  -1  -2   9    0.21    0.11
   2   2  -9    1.74    0.24
   2   2  -9    2.02    0.20
  -2  -2   9    1.71    0.20
  -2  -2   9    1.88    0.17
   3   2  -9   15.65    0.65
  -3  -2   9   16.56    0.53
   4   2  -9   14.92    0.66
  -4  -2   9   14.77    0.55
  -4  -2   9   14.61    0.53
   5   2  -9    0.90    0.25
  -5  -2   9    1.05    0.19
   6   2  -9    0.04    0.19
  -6  -2   9   -0.04    0.11
   7   2  -9   11.74    0.68
  -7  -2   9   12.25    0.55
   8   2  -9    0.29    0.25
  -8  -2   9   -0.08    0.12
  -9   3  -8    1.21    0.33
   9  -3   8    1.38    0.32
  -8   3  -8    2.89    0.41
   8  -3   8    3.03    0.40
  -7   3  -8    1.71    0.32
   7  -3   8    1.40    0.27
  -6   3  -8    9.43    0.56
   6  -3   8    9.11    0.53
  -5   3  -8   12.09    0.62
   5  -3   8   11.12    0.54
  -4   3  -8    6.35    0.30
   4  -3   8    6.10    0.37
  -3   3  -8    4.73    0.27
  -3   3  -8    4.02    0.37
   3  -3   8    5.12    0.33
  -2   3  -8    8.02    0.43
  -2   3  -8    8.72    0.36
   2  -3   8    8.12    0.39
   2  -3   8    8.33    0.27
  -1   3  -8    4.71    0.32
  -1   3  -8    4.37    0.26
   1  -3   8    4.72    0.28
   1  -3   8    4.90    0.18
   0   3  -8    6.12    0.33
   0   3  -8    6.29    0.34
   0  -3   8    5.68    0.30
   0  -3   8    5.61    0.22
   1   3  -8   74.98    1.74
   1   3  -8   75.39    1.68
  -1  -3   8   72.48    1.59
  -1  -3   8   73.52    1.52
   2   3  -8    0.33    0.11
   2   3  -8    0.16    0.15
  -2  -3   8    0.45    0.11
  -2  -3   8    0.42    0.12
   3   3  -8   13.83    0.60
  -3  -3   8   14.11    0.48
  -3  -3   8   13.61    0.47
   4   3  -8   13.11    0.63
  -4  -3   8   13.55    0.49
  -4  -3   8   14.03    0.52
   5   3  -8   13.86    0.66
  -5  -3   8   13.59    0.55
  -5  -3   8   14.27    0.52
   6   3  -8    3.39    0.41
  -6  -3   8    3.88    0.36
  -6  -3   8    3.38    0.30
   7   3  -8    1.88    0.33
  -7  -3   8    1.59    0.24
  -7  -3   8    2.13    0.29
   8   3  -8   16.18    0.81
  -8  -3   8   14.74    0.70
  -8  -3   8   15.21    0.63
   9   3  -8    1.03    0.31
  -9  -3   8    0.85    0.26
  -9   4  -7    1.41    0.32
   9  -4   7    1.42    0.32
  -8   4  -7    5.12    0.51
   8  -4   7    5.48    0.52
  -7   4  -7   -0.11    0.16
   7  -4   7    0.30    0.18
  -6   4  -7    4.64    0.43
   6  -4   7    4.21    0.40
  -5   4  -7    5.14    0.39
   5  -4   7    4.50    0.39
   5  -4   7    4.25    0.27
  -4   4  -7    0.14    0.14
   4  -4   7    0.33    0.14
   4  -4   7    0.30    0.11
  -3   4  -7    1.16    0.21
  -3   4  -7    1.35    0.15
   3  -4   7    1.18    0.18
   3  -4   7    1.10    0.14
  -2   4  -7   27.42    0.84
  -2   4  -7   28.00    0.71
   2  -4   7   26.69    0.66
   2  -4   7   26.25    0.77
  -1   4  -7    5.46    0.33
  -1   4  -7    5.16    0.28
   1  -4   7    5.78    0.29
   1  -4   7    5.50    0.23
   0   4  -7   10.81    0.44
   0   4  -7   11.25    0.44
   0  -4   7   11.20    0.41
   0  -4   7   11.49    0.36
   1   4  -7    1.06    0.19
   1   4  -7    1.13    0.18
  -1  -4   7    1.16    0.14
  -1  -4   7    1.09    0.15
   2   4  -7   21.74    0.73
   2   4  -7   21.08    0.60
  -2  -4   7   21.27    0.62
  -2  -4   7   21.28    0.60
   3   4  -7    0.96    0.21
  -3  -4   7    1.05    0.15
  -3  -4   7    1.41    0.18
   4   4  -7    0.16    0.17
  -4  -4   7    0.24    0.14
  -4  -4   7    0.26    0.11
   5   4  -7   49.08    1.44
  -5  -4   7   49.40    1.30
  -5  -4   7   50.84    1.20
   6   4  -7    0.61    0.23
  -6  -4   7    0.35    0.14
  -6  -4   7    0.37    0.17
   7   4  -7    1.26    0.30
  -7  -4   7    0.93    0.23
   8   4  -7    6.08    0.58
  -8  -4   7    5.66    0.50
  -9   5  -6   -0.19    0.18
   9  -5   6   -0.02    0.18
  -8   5  -6    7.35    0.54
   8  -5   6    7.07    0.51
   8  -5   6    8.16    0.49
  -7   5  -6   10.94    0.62
   7  -5   6   12.09    0.55
   7  -5   6   11.91    0.61
  -6   5  -6    1.30    0.27
   6  -5   6    0.65    0.20
   6  -5   6    0.98    0.20
  -5   5  -6    0.08    0.16
   5  -5   6    0.10    0.10
   5  -5   6   -0.02    0.12
  -4   5  -6    3.21    0.33
   4  -5   6    3.24    0.24
   4  -5   6    3.49    0.32
  -3   5  -6    1.84    0.25
   3  -5   6    1.67    0.21
   3  -5   6    1.70    0.18
  -2   5  -6   29.20    0.89
  -2   5  -6   30.80    0.73
   2  -5   6   29.27    0.80
   2  -5   6   28.32    0.74
  -1   5  -6    4.02    0.26
  -1   5  -6    4.01    0.32
   1  -5   6    4.40    0.23
   1  -5   6    4.55    0.26
   0   5  -6    1.21    0.20
   0   5  -6    1.55    0.20
   0  -5   6    1.48    0.16
   0  -5   6    1.71    0.17
   1   5  -6    3.90    0.27
   1   5  -6    4.19    0.29
  -1  -5   6    4.06    0.22
  -1  -5   6    3.45    0.23
   2   5  -6   16.39    0.52
   2   5  -6   15.50    0.61
  -2  -5   6   15.59    0.51
  -2  -5   6   15.46    0.46
   3   5  -6    0.06    0.08
   3   5  -6   -0.05    0.13
  -3  -5   6    0.01    0.08
  -3  -5   6   -0.01    0.10
   4   5  -6    1.98    0.30
  -4  -5   6    2.37    0.26
  -4  -5   6    2.10    0.19
   5   5  -6    0.00    0.15
  -5  -5   6   -0.05    0.11
   6   5  -6    8.16    0.54
  -6  -5   6    9.03    0.49
   7   5  -6    9.78    0.61
  -7  -5   6    9.57    0.54
   8   5  -6    1.26    0.31
  -8  -5   6    1.36    0.27
  -9   6  -5    1.67    0.35
   9  -6   5    1.92    0.33
   9  -6   5    1.44    0.32
  -8   6  -5    1.50    0.31
   8  -6   5    2.09    0.35
   8  -6   5    1.94    0.31
  -7   6  -5    0.64    0.24
   7  -6   5    0.91    0.24
   7  -6   5    0.59    0.19
  -6   6  -5    2.68    0.35
   6  -6   5    3.11    0.35
   6  -6   5    2.62    0.30
  -5   6  -5    2.92    0.35
   5  -6   5    3.01    0.32
   5  -6   5    2.63    0.28
  -4   6  -5   10.67    0.53
   4  -6   5    9.41    0.42
   4  -6   5   10.18    0.48
  -3   6  -5   -0.13    0.13
   3  -6   5   -0.08    0.08
   3  -6   5    0.05    0.10
  -2   6  -5    1.32    0.22
  -2   6  -5    1.41    0.14
   2  -6   5    1.27    0.16
   2  -6   5    1.33    0.18
  -1   6  -5   20.60    0.69
  -1   6  -5   20.00    0.59
   1  -6   5   20.09    0.58
   1  -6   5   20.45    0.60
   0   6  -5    1.52    0.20
   0   6  -5    1.44    0.20
   0  -6   5    1.64    0.16
   0  -6   5    1.80    0.19
   1   6  -5   15.61    0.55
   1   6  -5   14.13    0.56
  -1  -6   5   14.86    0.50
  -1  -6   5   15.71    0.44
   2   6  -5   11.41    0.45
   2   6  -5   10.99    0.50
  -2  -6   5   11.38    0.35
  -2  -6   5   11.39    0.45
   3   6  -5   13.62    0.59
   3   6  -5   13.11    0.49
  -3  -6   5   12.84    0.50
   4   6  -5    2.54    0.32
  -4  -6   5    1.96    0.25
  -5  -6   5   21.10    0.76
   6   6  -5   12.31    0.67
  -6  -6   5   13.39    0.61
   7   6  -5    5.23    0.52
  -7  -6   5    5.27    0.46
   8   6  -5   15.58    0.83
  -8  -6   5   15.52    0.73
  -9   7  -4    4.00    0.45
   9  -7   4    5.00    0.50
  -8   7  -4    0.22    0.24
   8  -7   4    0.54    0.22
   8  -7   4   -0.07    0.17
  -7   7  -4    3.55    0.42
   7  -7   4    2.64    0.33
   7  -7   4    3.05    0.38
  -6   7  -4    0.51    0.24
   6  -7   4    0.62    0.19
   6  -7   4    0.67    0.21
  -5   7  -4    0.08    0.19
   5  -7   4    0.40    0.17
   5  -7   4    0.09    0.13
  -4   7  -4    7.81    0.47
   4  -7   4    7.39    0.41
   4  -7   4    7.81    0.40
  -3   7  -4    0.32    0.16
   3  -7   4    0.29    0.14
   3  -7   4    0.15    0.11
  -2   7  -4    2.86    0.31
   2  -7   4    3.08    0.27
   2  -7   4    3.37    0.25
  -1   7  -4    0.74    0.14
  -1   7  -4    0.98    0.20
   1  -7   4    1.12    0.15
   1  -7   4    1.12    0.17
   0   7  -4   55.50    1.32
   0   7  -4   54.08    1.40
   0  -7   4   55.13    1.18
   0  -7   4   54.02    1.29
   1   7  -4    0.75    0.17
   1   7  -4    0.67    0.17
  -1  -7   4    0.76    0.15
   2   7  -4   19.27    0.67
   2   7  -4   20.08    0.72
  -2  -7   4   19.99    0.66
   3   7  -4    2.07    0.25
   3   7  -4    2.20    0.29
  -3  -7   4    1.82    0.24
   4   7  -4   -0.01    0.15
  -4  -7   4    0.05    0.13
   5   7  -4   13.38    0.68
  -5  -7   4   13.81    0.59
   6   7  -4    2.93    0.39
  -6  -7   4    3.40    0.37
   7   7  -4    4.83    0.53
  -7  -7   4    4.52    0.45
  -9   8  -3    4.41    0.49
   9  -8   3    4.05    0.47
  -8   8  -3    2.02    0.35
  -8   8  -3    1.82    0.32
   8  -8   3    1.98    0.33
  -7   8  -3    0.76    0.25
  -7   8  -3    0.30    0.18
   7  -8   3    0.28    0.18
  -6   8  -3    6.81    0.46
   6  -8   3    5.03    0.45
  -5   8  -3    0.72    0.22
   5  -8   3    0.73    0.21
   5  -8   3    0.93    0.20
  -4   8  -3    0.54    0.20
   4  -8   3    0.55    0.17
   4  -8   3    0.85    0.20
  -3   8  -3   13.59    0.63
   3  -8   3   15.12    0.56
   3  -8   3   14.31    0.57
  -2   8  -3   21.68    0.79
   2  -8   3   22.52    0.67
   2  -8   3   23.08    0.74
  -1   8  -3    3.33    0.34
  -1   8  -3    3.10    0.24
   1  -8   3    3.55    0.30
   0   8  -3    7.37    0.38
   0   8  -3    6.73    0.42
   0  -8   3    6.88    0.36
   1   8  -3   46.29    1.28
   1   8  -3   46.56    1.25
  -1  -8   3   45.67    1.20
   2   8  -3   55.11    1.46
   2   8  -3   52.61    1.44
  -2  -8   3   53.41    1.34
   3   8  -3    4.66    0.43
   3   8  -3    4.45    0.39
  -3  -8   3    4.28    0.32
   4   8  -3   23.82    0.85
   4   8  -3   24.92    0.94
  -4  -8   3   22.71    0.81
   5   8  -3    0.12    0.17
  -5  -8   3    0.17    0.17
   6   8  -3   10.95    0.65
  -6  -8   3    9.85    0.54
   7   8  -3    1.19    0.32
  -7  -8   3    0.86    0.25
  -8   9  -2    0.29    0.23
  -8   9  -2    0.21    0.21
   8  -9   2    0.33    0.21
  -7   9  -2    0.04    0.19
  -7   9  -2   -0.03    0.16
   7  -9   2    0.15    0.19
  -6   9  -2    0.99    0.24
  -6   9  -2    1.03    0.26
   6  -9   2    0.89    0.24
  -5   9  -2    4.58    0.45
  -5   9  -2    3.94    0.36
   5  -9   2    4.34    0.41
  -4   9  -2    7.05    0.48
   4  -9   2    6.56    0.42
  -3   9  -2    0.47    0.19
   3  -9   2    0.54    0.18
  -2   9  -2   50.61    1.47
   2  -9   2   53.41    1.38
  -1   9  -2    6.20    0.42
   1  -9   2    5.38    0.36
   0   9  -2    2.73    0.33
   0   9  -2    2.97    0.30
   0  -9   2    2.90    0.31
   1   9  -2    5.13    0.36
   1   9  -2    5.43    0.41
  -1  -9   2    4.79    0.34
   2   9  -2   12.19    0.59
   2   9  -2   11.70    0.59
  -2  -9   2   11.16    0.53
   3   9  -2   24.01    0.89
   3   9  -2   21.07    0.86
  -3  -9   2   22.20    0.77
   4   9  -2    1.86    0.32
   4   9  -2    2.06    0.32
  -4  -9   2    2.13    0.28
   5   9  -2   -0.02    0.16
  -5  -9   2    0.01    0.15
   6   9  -2    0.93    0.29
  -6  -9   2    1.26    0.27
  -7  10  -1    1.85    0.33
  -7  10  -1    1.69    0.31
   7 -10   1    2.02    0.34
  -6  10  -1    0.52    0.22
   6 -10   1    0.84    0.25
  -5  10  -1    2.21    0.35
   5 -10   1    1.73    0.30
  -4  10  -1    0.30    0.20
   4 -10   1    0.46    0.18
  -3  10  -1    3.28    0.39
   3 -10   1    2.88    0.33
  -2  10  -1    0.57    0.21
   2 -10   1    0.71    0.20
  -1  10  -1    0.88    0.23
   1 -10   1    1.05    0.21
   0  10  -1   29.35    1.06
   0 -10   1   28.70    0.94
   1  10  -1    5.92    0.46
   1  10  -1    5.00    0.39
  -1 -10   1    5.64    0.38
   2  10  -1    0.55    0.22
   2  10  -1    0.43    0.20
  -2 -10   1    0.45    0.17
   3  10  -1    2.42    0.35
   3  10  -1    1.94    0.33
  -3 -10   1    1.69    0.27
   4  10  -1    7.82    0.56
   4  10  -1    8.35    0.58
  -4 -10   1    8.20    0.49
  -6  11   0    2.57    0.40
   6 -11   0    2.22    0.37
  -5  11   0    3.24    0.41
   5 -11   0    2.66    0.37
  -4  11   0    0.01    0.18
   4 -11   0    0.21    0.17
  -3  11   0    3.50    0.42
   3 -11   0    3.61    0.40
  -2  11   0    9.34    0.61
   2 -11   0    9.38    0.54
  -1  11   0    3.40    0.42
   1 -11   0    4.00    0.41
   0  11   0    3.28    0.41
   0 -11   0    3.25    0.36
   1  11   0   16.26    0.81
  -1 -11   0   15.79    0.71
  -1 -11   0   17.97    0.79
   2  11   0    2.21    0.37
  -2 -11   0    2.03    0.35
  -2 -11   0    2.65    0.33
   3  11   0    3.13    0.44
  -3 -11   0    2.93    0.35
  -3  12   1    0.22    0.21
   3 -12  -1    0.71    0.23
  -2  12   1   20.34    0.97
   2 -12  -1   22.33    0.90
  -1  12   1    2.40    0.39
   1 -12  -1    2.93    0.38
  -3  -2 -14    2.37    0.36
   3   2  14    3.23    0.49
  -2  -2 -14    0.78    0.25
   2   2  14    0.98    0.23
   2   2  14    1.37    0.35
  -1  -2 -14    1.96    0.32
   1   2  14    1.82    0.35
   1   2  14    2.02    0.30
   0  -2 -14    0.17    0.17
   0   2  14    0.70    0.25
   0   2  14    0.53    0.20
   1  -2 -14    1.65    0.31
  -1   2  14    2.31    0.31
   2  -2 -14    2.66    0.38
  -2   2  14    2.95    0.33
   3  -2 -14    0.07    0.18
  -3   2  14    0.04    0.17
   4  -2 -14    0.82    0.29
  -4   2  14    0.61    0.22
   5  -2 -14    0.09    0.21
  -5   2  14    0.35    0.20
  -5  -1 -13    1.06    0.27
   5   1  13    0.98    0.32
  -4  -1 -13    3.77    0.41
   4   1  13    3.11    0.47
   4   1  13    2.74    0.36
  -3  -1 -13    0.15    0.17
   3   1  13    0.31    0.18
   3   1  13   -0.17    0.18
  -2  -1 -13    2.90    0.36
   2   1  13    2.63    0.31
   2   1  13    2.79    0.40
  -1  -1 -13    0.06    0.15
   1   1  13    0.03    0.14
   1   1  13   -0.10    0.17
   0  -1 -13    2.29    0.32
   0   1  13    2.12    0.34
   0   1  13    2.21    0.29
   1  -1 -13    7.88    0.51
  -1   1  13    8.84    0.46
   2  -1 -13    4.34    0.43
  -2   1  13    4.09    0.37
   3  -1 -13    0.13    0.18
  -3   1  13    0.41    0.18
   4  -1 -13    0.86    0.26
  -4   1  13    0.71    0.21
   5  -1 -13    1.63    0.35
  -5   1  13    1.93    0.30
   6  -1 -13    1.63    0.37
  -6   1  13    1.11    0.26
   6   0  12    2.49    0.35
   6   0  12    2.47    0.44
  -5   0 -12    0.06    0.14
   5   0  12    0.24    0.19
   5   0  12    0.05    0.21
  -4   0 -12   12.85    0.62
   4   0  12   14.12    0.65
   4   0  12   13.64    0.77
  -3   0 -12   10.55    0.54
   3   0  12    9.58    0.64
   3   0  12    9.93    0.52
  -2   0 -12    6.25    0.42
   2   0  12    7.49    0.43
   2   0  12    5.36    0.51
  -1   0 -12    0.32    0.18
   1   0  12    0.64    0.22
   1   0  12    0.10    0.14
   0   0 -12    8.04    0.48
   0   0  12    9.28    0.53
   0   0  12    7.60    0.42
   1   0 -12    6.31    0.43
  -1   0  12    5.89    0.37
  -1   0  12    5.29    0.40
   2   0 -12    0.12    0.14
  -2   0  12   -0.12    0.11
   3   0 -12    6.85    0.47
  -3   0  12    6.82    0.40
   4   0 -12    0.07    0.17
  -4   0  12    0.10    0.14
   5   0 -12    1.38    0.32
  -5   0  12    1.69    0.26
   6   0 -12    1.41    0.34
  -6   0  12    1.06    0.23
   7   0 -12    5.51    0.57
  -7   0  12    4.97    0.45
  -7   1 -11    1.28    0.32
   7  -1  11    0.84    0.25
  -6   1 -11    1.07    0.27
   6  -1  11    1.21    0.26
  -5   1 -11   -0.01    0.13
   5  -1  11    0.23    0.18
  -4   1 -11    7.11    0.41
   4  -1  11    6.80    0.45
   4  -1  11    6.48    0.51
  -3   1 -11    7.54    0.42
   3  -1  11    8.28    0.46
   3  -1  11    7.71    0.53
  -2   1 -11    3.71    0.35
   2  -1  11    3.96    0.41
   2  -1  11    3.05    0.31
  -1   1 -11    1.42    0.23
   1  -1  11    1.48    0.22
   1  -1  11    1.28    0.25
   0   1 -11    1.03    0.21
   0  -1  11    0.79    0.18
   0  -1  11    0.53    0.19
   1   1 -11    0.75    0.19
  -1  -1  11    1.24    0.22
  -1  -1  11    0.84    0.18
   2   1 -11    3.58    0.36
  -2  -1  11    3.72    0.32
   3   1 -11    0.66    0.21
  -3  -1  11    0.37    0.15
   4   1 -11    2.93    0.36
  -4  -1  11    2.75    0.29
   5   1 -11    0.38    0.22
  -5  -1  11    0.01    0.12
   6   1 -11    4.20    0.47
   6   1 -11    4.40    0.37
  -6  -1  11    3.69    0.36
   7   1 -11    0.02    0.14
   7   1 -11   -0.30    0.21
  -7  -1  11    0.11    0.15
   8   1 -11   -0.05    0.16
   8   1 -11   -0.04    0.23
  -8  -1  11   -0.22    0.14
  -8   2 -10    4.31    0.52
   8  -2  10    4.58    0.50
  -7   2 -10    2.74    0.41
   7  -2  10    2.78    0.38
  -6   2 -10    1.43    0.31
   6  -2  10    1.96    0.31
  -5   2 -10   11.57    0.64
   5  -2  10   12.06    0.59
  -4   2 -10    5.30    0.34
  -4   2 -10    5.25    0.48
   4  -2  10    4.43    0.39
  -3   2 -10    0.66    0.21
  -3   2 -10    0.72    0.17
   3  -2  10    1.03    0.21
  -2   2 -10    0.48    0.18
  -2   2 -10    0.55    0.15
   2  -2  10    0.59    0.17
  -1   2 -10    7.18    0.42
  -1   2 -10    5.70    0.35
   1  -2  10    5.63    0.33
   0   2 -10    1.18    0.21
   0   2 -10    0.90    0.18
   0  -2  10    0.80    0.17
   1   2 -10   13.94    0.59
   1   2 -10   15.28    0.56
  -1  -2  10   14.39    0.52
   2   2 -10    0.06    0.15
  -2  -2  10    0.14    0.12
   3   2 -10   92.40    2.23
  -3  -2  10   92.23    2.03
  -3  -2  10   93.79    1.97
   4   2 -10    6.25    0.45
  -4  -2  10    6.45    0.37
  -4  -2  10    7.32    0.38
   5   2 -10    5.88    0.45
  -5  -2  10    5.80    0.36
  -5  -2  10    5.72    0.37
   6   2 -10    7.97    0.56
  -6  -2  10    9.45    0.48
  -6  -2  10    9.39    0.47
   7   2 -10    5.64    0.55
  -7  -2  10    5.83    0.38
   8   2 -10    0.22    0.24
  -8  -2  10    0.03    0.16
  -8  -2  10   -0.16    0.13
  -8   3  -9    4.11    0.48
   8  -3   9    3.62    0.45
  -7   3  -9    3.53    0.43
   7  -3   9    4.81    0.48
  -6   3  -9    4.20    0.46
   6  -3   9    4.42    0.43
  -5   3  -9    0.80    0.24
   5  -3   9    1.11    0.23
  -4   3  -9    0.55    0.20
  -4   3  -9    0.42    0.13
   4  -3   9    0.16    0.15
  -3   3  -9    0.75    0.15
  -3   3  -9    0.88    0.21
   3  -3   9    1.27    0.21
  -2   3  -9    4.24    0.28
  -2   3  -9    3.57    0.34
   2  -3   9    3.21    0.29
  -1   3  -9    0.39    0.15
  -1   3  -9    0.30    0.13
   1  -3   9    0.20    0.12
   0   3  -9   -0.11    0.09
   0   3  -9    0.02    0.11
   0  -3   9    0.05    0.06
   0  -3   9    0.03    0.10
   1   3  -9    9.61    0.46
   1   3  -9    9.29    0.41
  -1  -3   9    9.69    0.33
  -1  -3   9    9.16    0.39
   2   3  -9    5.05    0.30
   2   3  -9    5.40    0.38
  -2  -3   9    6.02    0.33
  -2  -3   9    5.98    0.28
  -3  -3   9    2.60    0.24
   4   3  -9    0.35    0.20
  -4  -3   9    0.33    0.13
  -4  -3   9    0.44    0.15
   5   3  -9    1.63    0.31
  -5  -3   9    2.76    0.29
  -5  -3   9    1.86    0.23
   6   3  -9    0.15    0.21
  -6  -3   9    0.18    0.14
  -6  -3   9    0.05    0.13
   7   3  -9    9.10    0.60
  -7  -3   9    8.47    0.49
  -7  -3   9    8.63    0.45
   8   3  -9    0.69    0.28
  -8  -3   9    0.52    0.22
  -8  -3   9    0.57    0.19
  -9   4  -8    0.09    0.23
   9  -4   8   -0.05    0.18
  -8   4  -8    0.35    0.23
   8  -4   8    0.52    0.24
  -7   4  -8    0.75    0.25
   7  -4   8    0.90    0.25
  -6   4  -8    1.16    0.27
   6  -4   8    1.06    0.24
  -5   4  -8    6.03    0.44
   5  -4   8    6.41    0.42
  -4   4  -8    0.05    0.14
   4  -4   8    0.10    0.13
  -3   4  -8   18.91    0.56
  -3   4  -8   17.99    0.71
   3  -4   8   18.00    0.65
   3  -4   8   18.42    0.52
  -2   4  -8    6.43    0.32
  -2   4  -8    6.85    0.40
   2  -4   8    6.59    0.35
   2  -4   8    6.58    0.26
  -1   4  -8    6.67    0.33
  -1   4  -8    6.53    0.37
   1  -4   8    6.25    0.25
   1  -4   8    6.16    0.32
   0   4  -8    1.21    0.18
   0   4  -8    1.36    0.20
   0  -4   8    1.42    0.14
   0  -4   8    1.28    0.17
   1   4  -8   15.02    0.58
   1   4  -8   15.13    0.54
  -1  -4   8   15.17    0.46
  -1  -4   8   14.71    0.50
   2   4  -8    6.09    0.31
   2   4  -8    6.21    0.40
  -2  -4   8    5.74    0.30
  -2  -4   8    6.26    0.30
   3   4  -8    2.17    0.30
  -3  -4   8    2.04    0.20
  -3  -4   8    2.07    0.22
   4   4  -8   31.86    1.04
  -4  -4   8   29.96    0.87
  -4  -4   8   30.11    0.82
   5   4  -8    1.34    0.28
  -5  -4   8    1.29    0.20
  -5  -4   8    0.98    0.19
   6   4  -8    0.06    0.18
  -6  -4   8   -0.11    0.13
  -6  -4   8   -0.03    0.12
   7   4  -8    1.37    0.31
  -7  -4   8    1.82    0.29
   8   4  -8    0.81    0.29
  -8  -4   8    0.44    0.21
  -9   5  -7    0.26    0.26
   9  -5   7    0.62    0.26
  -8   5  -7    0.17    0.23
   8  -5   7    0.47    0.22
  -7   5  -7    1.26    0.28
   7  -5   7    0.83    0.24
  -6   5  -7    0.24    0.18
   6  -5   7    0.48    0.19
   6  -5   7    0.16    0.13
  -5   5  -7    3.86    0.39
   5  -5   7    3.25    0.29
   5  -5   7    3.90    0.38
  -4   5  -7    4.09    0.39
   4  -5   7    4.03    0.35
   4  -5   7    4.34    0.26
  -3   5  -7    0.74    0.19
   3  -5   7    0.52    0.12
   3  -5   7    0.68    0.17
  -2   5  -7    1.49    0.17
  -2   5  -7    1.63    0.23
   2  -5   7    1.27    0.19
   2  -5   7    1.77    0.17
  -1   5  -7   12.67    0.52
  -1   5  -7   11.58    0.44
   1  -5   7   12.43    0.45
   1  -5   7   11.88    0.40
   0   5  -7   -0.03    0.12
   0   5  -7    0.19    0.13
   0  -5   7    0.41    0.11
   0  -5   7    0.26    0.09
   1   5  -7   13.43    0.51
   1   5  -7   13.04    0.54
  -1  -5   7   14.00    0.46
  -1  -5   7   13.99    0.46
   2   5  -7    0.34    0.17
   2   5  -7    0.57    0.13
  -2  -5   7    0.43    0.11
  -2  -5   7    0.35    0.12
   3   5  -7    0.53    0.18
  -3  -5   7    0.00    0.11
  -3  -5   7    0.10    0.09
   4   5  -7    8.23    0.50
  -4  -5   7    8.20    0.42
  -4  -5   7    8.94    0.36
   5   5  -7    2.14    0.32
  -5  -5   7    2.11    0.27
   6   5  -7    0.22    0.19
  -6  -5   7    0.08    0.15
   7   5  -7    2.46    0.38
  -7  -5   7    2.74    0.34
   8   5  -7    3.94    0.49
  -8  -5   7    3.90    0.42
  -9   6  -6    5.95    0.57
   9  -6   6    5.29    0.55
  -8   6  -6    0.16    0.23
   8  -6   6    0.21    0.16
   8  -6   6    0.33    0.20
  -7   6  -6    2.40    0.34
   7  -6   6    3.06    0.34
   7  -6   6    2.57    0.35
  -6   6  -6    0.51    0.22
   6  -6   6    1.22    0.24
   6  -6   6    1.08    0.21
  -5   6  -6   41.80    1.28
   5  -6   6   43.16    1.23
   5  -6   6   43.14    1.15
  -4   6  -6    2.00    0.29
   4  -6   6    1.77    0.25
   4  -6   6    2.35    0.24
  -3   6  -6    3.26    0.33
   3  -6   6    3.08    0.28
   3  -6   6    3.33    0.24
  -2   6  -6   19.34    0.73
  -2   6  -6   20.31    0.56
   2  -6   6   19.94    0.60
   2  -6   6   20.24    0.63
  -1   6  -6   52.42    1.23
  -1   6  -6   53.36    1.36
   1  -6   6   50.78    1.21
   1  -6   6   52.40    1.21
   0   6  -6   16.55    0.61
   0   6  -6   16.13    0.57
   0  -6   6   17.54    0.51
   0  -6   6   16.75    0.54
   1   6  -6    9.39    0.43
   1   6  -6    9.86    0.44
  -1  -6   6    9.46    0.35
  -1  -6   6    8.63    0.38
   2   6  -6   64.58    1.65
   2   6  -6   66.25    1.56
  -2  -6   6   67.59    1.53
  -2  -6   6   67.98    1.41
   3   6  -6    1.26    0.17
   3   6  -6    1.37    0.24
  -3  -6   6    1.00    0.18
   4   6  -6    0.10    0.17
  -4  -6   6    0.00    0.12
   5   6  -6   16.70    0.75
  -5  -6   6   15.96    0.64
   6   6  -6    6.71    0.51
  -6  -6   6    6.48    0.43
   7   6  -6   11.76    0.70
  -7  -6   6   12.86    0.64
   8   6  -6    1.83    0.36
  -8  -6   6    1.85    0.31
  -9   7  -5   -0.17    0.24
   9  -7   5    0.03    0.19
  -8   7  -5   -0.09    0.24
   8  -7   5    0.40    0.20
   8  -7   5    0.17    0.21
  -7   7  -5   12.21    0.67
   7  -7   5   12.66    0.61
   7  -7   5   12.52    0.65
  -6   7  -5   -0.13    0.19
   6  -7   5   -0.02    0.12
   6  -7   5   -0.07    0.14
  -5   7  -5    1.43    0.28
   5  -7   5    1.46    0.23
   5  -7   5    1.34    0.25
  -4   7  -5   11.85    0.59
   4  -7   5   12.62    0.52
   4  -7   5   12.52    0.55
  -3   7  -5    2.64    0.32
   3  -7   5    2.64    0.25
   3  -7   5    2.38    0.26
  -2   7  -5    0.99    0.22
   2  -7   5    0.86    0.16
   2  -7   5    1.04    0.18
  -1   7  -5   64.20    1.46
  -1   7  -5   65.76    1.63
   1  -7   5   63.27    1.49
   1  -7   5   65.96    1.44
   0   7  -5    7.55    0.38
   0   7  -5    8.32    0.44
   0  -7   5    8.42    0.37
   0  -7   5    7.92    0.32
   1   7  -5    1.86    0.23
   1   7  -5    1.82    0.23
  -1  -7   5    1.35    0.19
   2   7  -5   10.61    0.47
   2   7  -5   10.59    0.51
  -2  -7   5   11.57    0.47
   3   7  -5    3.86    0.38
   3   7  -5    3.83    0.32
  -3  -7   5    4.11    0.30
   4   7  -5    3.92    0.40
  -4  -7   5    3.73    0.33
   5   7  -5    1.42    0.28
  -5  -7   5    1.23    0.22
   6   7  -5    9.91    0.62
  -6  -7   5    9.21    0.52
   7   7  -5    0.10    0.21
  -7  -7   5    0.14    0.19
  -9   8  -4    0.12    0.18
   9  -8   4   -0.04    0.17
  -8   8  -4    0.24    0.19
  -8   8  -4   -0.01    0.22
   8  -8   4    0.43    0.22
  -7   8  -4    2.40    0.37
   7  -8   4    3.68    0.42
   7  -8   4    2.64    0.34
  -6   8  -4    0.42    0.22
   6  -8   4    0.17    0.17
   6  -8   4    0.04    0.15
  -5   8  -4    3.06    0.38
   5  -8   4    3.81    0.37
   5  -8   4    3.70    0.35
  -4   8  -4   24.86    0.90
   4  -8   4   24.21    0.82
   4  -8   4   24.77    0.81
  -3   8  -4    3.03    0.34
   3  -8   4    3.74    0.32
   3  -8   4    3.74    0.33
  -2   8  -4    1.30    0.24
   2  -8   4    1.65    0.21
   2  -8   4    2.08    0.25
  -1   8  -4    3.47    0.34
  -1   8  -4    2.51    0.23
   1  -8   4    2.47    0.26
   0   8  -4   25.54    0.84
   0   8  -4   23.40    0.75
   0  -8   4   23.75    0.75
   1   8  -4   18.12    0.69
   1   8  -4   18.69    0.68
  -1  -8   4   18.24    0.65
   2   8  -4    1.81    0.26
   2   8  -4    1.91    0.28
  -2  -8   4    2.11    0.25
   3   8  -4   15.68    0.63
   3   8  -4   14.49    0.67
  -3  -8   4   15.69    0.61
   4   8  -4    4.83    0.46
  -4  -8   4    4.68    0.35
   5   8  -4    8.84    0.57
  -5  -8   4    9.55    0.51
   6   8  -4    0.08    0.18
  -6  -8   4   -0.12    0.14
   7   8  -4    0.10    0.22
  -7  -8   4   -0.01    0.16
  -8   9  -3   -0.01    0.18
  -8   9  -3   -0.06    0.19
   8  -9   3   -0.05    0.17
  -7   9  -3    4.58    0.45
  -7   9  -3    5.11    0.50
   7  -9   3    4.14    0.44
  -6   9  -3    9.30    0.53
  -6   9  -3    8.86    0.56
   6  -9   3    7.52    0.51
  -5   9  -3   -0.17    0.14
   5  -9   3    0.11    0.14
  -4   9  -3    0.14    0.18
   4  -9   3    0.01    0.13
   4  -9   3    0.09    0.14
  -3   9  -3    0.01    0.15
   3  -9   3   -0.08    0.11
  -2   9  -3    0.34    0.19
   2  -9   3    0.88    0.18
  -1   9  -3    0.01    0.14
   1  -9   3    0.21    0.13
   0   9  -3   23.36    0.86
   0   9  -3   25.13    0.79
   0  -9   3   24.64    0.80
   1   9  -3    8.68    0.49
   1   9  -3    8.05    0.46
  -1  -9   3    9.11    0.45
   2   9  -3    2.42    0.31
   2   9  -3    2.98    0.34
  -2  -9   3    2.29    0.28
   3   9  -3    5.10    0.46
   3   9  -3    5.34    0.41
  -3  -9   3    6.09    0.39
   4   9  -3    2.56    0.36
   4   9  -3    2.40    0.33
  -4  -9   3    2.74    0.33
   5   9  -3    1.36    0.30
  -5  -9   3    1.19    0.25
   6   9  -3    0.23    0.20
  -6  -9   3    0.33    0.21
  -7  10  -2    4.08    0.45
  -7  10  -2    4.03    0.45
   7 -10   2    4.85    0.50
  -6  10  -2    3.49    0.42
   6 -10   2    4.16    0.44
  -5  10  -2    1.04    0.27
   5 -10   2    1.21    0.26
  -4  10  -2    2.00    0.32
   4 -10   2    2.02    0.31
  -3  10  -2   11.16    0.62
   3 -10   2   10.52    0.54
  -2  10  -2    5.43    0.43
   2 -10   2    6.58    0.42
  -1  10  -2    9.69    0.56
   1 -10   2   10.03    0.51
   0  10  -2   13.18    0.66
   0 -10   2   13.06    0.59
   1  10  -2   -0.08    0.15
   1  10  -2    0.07    0.14
  -1 -10   2   -0.04    0.11
   2  10  -2    4.21    0.42
   2  10  -2    5.50    0.43
  -2 -10   2    4.36    0.39
   3  10  -2    8.06    0.54
   3  10  -2    7.04    0.49
  -3 -10   2    7.45    0.46
   4  10  -2    0.44    0.21
   4  10  -2    0.29    0.20
  -4 -10   2    0.08    0.15
   5  10  -2    2.77    0.40
  -5 -10   2    2.62    0.35
  -6  11  -1   15.66    0.80
   6 -11   1   14.77    0.77
  -5  11  -1    0.86    0.25
   5 -11   1    1.38    0.28
  -4  11  -1    0.88    0.24
   4 -11   1    0.51    0.22
  -3  11  -1    6.40    0.50
   3 -11   1    4.58    0.44
  -2  11  -1    2.58    0.36
   2 -11   1    2.14    0.31
  -1  11  -1    2.48    0.37
   1 -11   1    1.96    0.29
   0  11  -1    1.24    0.29
   0 -11   1    1.02    0.22
   1  11  -1    2.85    0.39
  -1 -11   1    2.78    0.34
   2  11  -1    1.29    0.28
   2  11  -1    1.71    0.33
  -2 -11   1    1.85    0.29
   3  11  -1    2.93    0.41
   3  11  -1    2.52    0.37
  -3 -11   1    2.12    0.30
  -4  12   0    2.69    0.41
   4 -12   0    2.56    0.38
  -3  12   0    8.36    0.60
   3 -12   0    7.21    0.52
  -2  12   0    5.37    0.55
   2 -12   0    4.35    0.45
  -1  12   0    1.50    0.33
   1 -12   0    1.72    0.31
   0  12   0    0.80    0.25
   0 -12   0    1.57    0.29
  -1  -2 -15    2.78    0.39
   1   2  15    2.41    0.33
   1   2  15    2.32    0.42
   0  -2 -15    8.00    0.58
   0   2  15    6.96    0.48
   1  -2 -15    2.95    0.41
  -1   2  15    3.14    0.38
   2  -2 -15   -0.13    0.17
  -2   2  15    0.06    0.16
   3  -2 -15   -0.03    0.19
  -3   2  15    0.21    0.19
  -4  -1 -14    1.44    0.30
   4   1  14    1.31    0.36
  -3  -1 -14    3.12    0.40
   3   1  14    2.35    0.33
   3   1  14    2.43    0.42
  -2  -1 -14    5.27    0.50
   2   1  14    5.47    0.41
   2   1  14    5.95    0.60
  -1  -1 -14    0.23    0.18
   1   1  14    0.03    0.16
   1   1  14    0.09    0.20
   0  -1 -14    4.80    0.47
   0   1  14    4.78    0.41
   0   1  14    5.52    0.53
   1  -1 -14    2.61    0.36
  -1   1  14    2.78    0.34
   2  -1 -14   -0.11    0.15
  -2   1  14    0.01    0.14
   3  -1 -14    0.43    0.23
  -3   1  14    0.44    0.19
   4  -1 -14    1.57    0.34
  -4   1  14    2.36    0.33
   5  -1 -14   10.81    0.69
  -5   1  14   10.13    0.57
  -5   0 -13    0.07    0.16
   5   0  13   -0.04    0.18
   5   0  13   -0.14    0.20
  -4   0 -13    2.07    0.31
   4   0  13    1.70    0.30
   4   0  13    1.79    0.35
  -3   0 -13   16.91    0.73
   3   0  13   17.28    0.71
   3   0  13   17.42    0.88
  -2   0 -13   10.01    0.56
   2   0  13   10.72    0.53
   2   0  13   11.07    0.66
  -1   0 -13    0.73    0.20
   1   0  13    0.48    0.22
   1   0  13    0.69    0.19
   0   0 -13    3.31    0.37
   0   0  13    3.93    0.36
   0   0  13    4.00    0.42
   1   0 -13    0.37    0.19
  -1   0  13    0.25    0.15
   2   0 -13   15.23    0.71
  -2   0  13   14.76    0.61
   3   0 -13   -0.14    0.16
  -3   0  13    0.01    0.14
   4   0 -13    0.75    0.26
  -4   0  13    1.06    0.22
   5   0 -13    1.61    0.34
  -5   0  13    0.98    0.23
   6   0 -13    0.50    0.27
  -6   0  13    1.05    0.25
  -6   1 -12    2.24    0.38
   6  -1  12    1.87    0.32
  -5   1 -12    2.66    0.32
   5  -1  12    2.63    0.35
  -4   1 -12   -0.03    0.12
   4  -1  12    0.00    0.15
   4  -1  12   -0.29    0.18
  -3   1 -12    2.32    0.30
   3  -1  12    2.19    0.29
   3  -1  12    1.71    0.33
  -2   1 -12    4.95    0.37
   2  -1  12    5.21    0.37
   2  -1  12    5.04    0.48
  -1   1 -12   12.79    0.60
   1  -1  12   12.57    0.55
   1  -1  12   14.00    0.67
   0   1 -12   -0.07    0.12
   0  -1  12    0.02    0.13
   0  -1  12    0.06    0.16
   1   1 -12    0.45    0.18
  -1  -1  12    0.24    0.14
   2   1 -12    7.58    0.48
  -2  -1  12    8.32    0.44
   3   1 -12    5.11    0.46
  -3  -1  12    4.84    0.36
   4   1 -12    0.14    0.18
  -4  -1  12   -0.04    0.12
   5   1 -12    0.09    0.21
  -5  -1  12    0.15    0.15
   6   1 -12    1.80    0.36
  -6  -1  12    2.55    0.32
   7   1 -12    0.39    0.29
  -7  -1  12    0.35    0.19
  -7   2 -11    5.65    0.57
   7  -2  11    5.21    0.51
  -6   2 -11   -0.20    0.16
   6  -2  11   -0.12    0.15
  -5   2 -11    0.05    0.18
   5  -2  11    0.04    0.15
  -4   2 -11    9.50    0.47
  -4   2 -11    9.69    0.58
   4  -2  11   10.52    0.55
  -3   2 -11    0.36    0.19
  -3   2 -11    0.26    0.14
   3  -2  11    0.42    0.18
  -2   2 -11    0.56    0.21
  -2   2 -11    0.74    0.18
   2  -2  11    0.66    0.18
  -1   2 -11   11.52    0.56
  -1   2 -11   10.60    0.50
   1  -2  11   11.09    0.49
   0   2 -11   22.31    0.78
   0   2 -11   22.43    0.78
   0  -2  11   21.52    0.72
   1   2 -11    0.23    0.15
   1   2 -11    0.36    0.15
  -1  -2  11    0.43    0.14
   2   2 -11    1.78    0.27
  -2  -2  11    1.39    0.21
   3   2 -11    1.97    0.30
  -3  -2  11    1.98    0.24
   4   2 -11    0.24    0.19
  -4  -2  11    0.06    0.12
   5   2 -11    2.66    0.37
  -5  -2  11    2.66    0.30
  -5  -2  11    2.90    0.29
   6   2 -11    0.67    0.27
  -6  -2  11    0.66    0.19
  -6  -2  11    0.88    0.20
   7   2 -11    5.07    0.55
  -7  -2  11    5.64    0.41
  -7  -2  11    5.61    0.41
   8   2 -11    0.29    0.26
  -8  -2  11    0.37    0.20
  -8  -2  11    0.34    0.19
  -8   3 -10    2.11    0.39
   8  -3  10    2.28    0.39
  -7   3 -10    1.72    0.34
   7  -3  10    1.11    0.28
  -6   3 -10    2.86    0.40
   6  -3  10    2.55    0.35
  -5   3 -10    3.85    0.43
   5  -3  10    3.90    0.41
  -4   3 -10    1.69    0.22
  -4   3 -10    1.19    0.27
   4  -3  10    1.19    0.22
  -3   3 -10   34.74    1.14
  -3   3 -10   35.10    0.97
   3  -3  10   34.78    1.03
  -2   3 -10    0.35    0.13
  -2   3 -10    0.03    0.13
   2  -3  10    0.28    0.14
  -1   3 -10    6.04    0.38
  -1   3 -10    4.51    0.32
   1  -3  10    5.04    0.32
   0   3 -10    6.04    0.38
   0   3 -10    5.84    0.36
   0  -3  10    6.29    0.36
   1   3 -10   32.23    0.91
   1   3 -10   30.31    0.96
  -1  -3  10   31.02    0.86
   2   3 -10   46.57    1.30
  -2  -3  10   45.92    1.16
  -2  -3  10   47.77    1.09
   3   3 -10    6.46    0.45
  -3  -3  10    6.94    0.34
  -3  -3  10    6.46    0.35
   4   3 -10    2.16    0.32
  -4  -3  10    2.62    0.26
  -4  -3  10    2.29    0.25
   5   3 -10    1.21    0.29
  -5  -3  10    1.19    0.21
  -5  -3  10    1.42    0.23
   6   3 -10    2.43    0.38
  -6  -3  10    2.25    0.30
  -6  -3  10    2.40    0.28
   7   3 -10    0.45    0.25
  -7  -3  10    0.93    0.23
  -7  -3  10    0.56    0.18
   8   3 -10    0.70    0.29
  -8  -3  10    0.95    0.25
  -8  -3  10    0.93    0.22
  -8   4  -9    1.02    0.30
   8  -4   9    0.50    0.25
  -7   4  -9    0.18    0.21
   7  -4   9    0.17    0.18
  -6   4  -9   15.10    0.76
   6  -4   9   15.75    0.72
  -5   4  -9    0.68    0.23
   5  -4   9    0.69    0.20
  -4   4  -9    2.33    0.32
   4  -4   9    2.87    0.31
  -3   4  -9    9.24    0.51
  -3   4  -9    9.61    0.40
   3  -4   9    9.40    0.46
  -2   4  -9   35.18    1.09
  -2   4  -9   37.47    0.97
   2  -4   9   36.74    1.00
  -1   4  -9    6.76    0.40
  -1   4  -9    6.04    0.34
   1  -4   9    6.37    0.35
   0   4  -9    2.07    0.25
   0   4  -9    1.46    0.21
   0  -4   9    1.82    0.21
   0  -4   9    1.60    0.15
   1   4  -9   35.98    1.03
   1   4  -9   35.18    0.97
  -1  -4   9   36.59    0.87
  -1  -4   9   34.87    0.93
   2   4  -9    7.03    0.42
   2   4  -9    6.71    0.35
  -2  -4   9    7.01    0.34
  -2  -4   9    6.53    0.31
   3   4  -9   14.90    0.66
  -3  -4   9   14.81    0.53
  -3  -4   9   14.90    0.53
   4   4  -9    0.54    0.23
  -4  -4   9    0.79    0.17
  -4  -4   9    0.71    0.16
   5   4  -9    0.36    0.23
  -5  -4   9    0.07    0.13
  -5  -4   9    0.14    0.13
   6   4  -9    1.84    0.33
  -6  -4   9    2.02    0.25
  -6  -4   9    1.33    0.25
   7   4  -9    0.18    0.22
  -7  -4   9    0.36    0.19
  -7  -4   9    0.16    0.15
   8   4  -9    1.58    0.34
  -8  -4   9    1.60    0.31
  -9   5  -8    6.24    0.61
   9  -5   8    5.64    0.57
  -8   5  -8    0.23    0.22
   8  -5   8    0.13    0.19
  -7   5  -8    0.16    0.20
   7  -5   8    0.62    0.23
  -6   5  -8    0.10    0.17
   6  -5   8   -0.02    0.15
  -5   5  -8   31.62    1.06
   5  -5   8   28.72    0.98
  -4   5  -8    0.86    0.22
   4  -5   8    0.83    0.15
   4  -5   8    1.15    0.23
  -3   5  -8    0.50    0.18
   3  -5   8    0.29    0.14
   3  -5   8    0.63    0.13
  -2   5  -8   22.44    0.65
  -2   5  -8   21.84    0.77
   2  -5   8   21.37    0.69
   2  -5   8   21.82    0.60
  -1   5  -8    0.01    0.12
  -1   5  -8    0.13    0.12
   1  -5   8    0.08    0.08
   1  -5   8    0.10    0.10
   0   5  -8   26.58    0.82
   0   5  -8   26.40    0.80
   0  -5   8   25.26    0.73
   0  -5   8   27.61    0.70
   1   5  -8   -0.09    0.12
   1   5  -8    0.18    0.14
  -1  -5   8    0.10    0.10
  -1  -5   8    0.05    0.10
   2   5  -8    9.46    0.40
   2   5  -8   10.14    0.51
  -2  -5   8    9.70    0.38
  -2  -5   8    9.82    0.40
   3   5  -8    4.81    0.42
  -3  -5   8    4.73    0.28
  -3  -5   8    4.08    0.29
   4   5  -8    2.12    0.32
  -4  -5   8    1.28    0.18
  -4  -5   8    1.63    0.23
   5   5  -8    0.24    0.19
  -5  -5   8    0.13    0.14
  -5  -5   8    0.18    0.12
   6   5  -8    0.22    0.21
  -6  -5   8    0.12    0.16
   7   5  -8    4.33    0.49
  -7  -5   8    4.19    0.42
   8   5  -8    0.19    0.22
  -8  -5   8    0.25    0.20
  -9   6  -7    0.01    0.26
   9  -6   7    0.59    0.25
  -8   6  -7    1.86    0.34
   8  -6   7    2.16    0.35
  -7   6  -7    0.78    0.26
   7  -6   7    0.68    0.23
  -6   6  -7   -0.37    0.14
   6  -6   7   -0.11    0.13
   6  -6   7   -0.11    0.11
  -5   6  -7   34.94    1.15
   5  -6   7   36.17    1.10
   5  -6   7   37.70    1.02
  -4   6  -7    5.81    0.44
   4  -6   7    5.89    0.40
   4  -6   7    5.25    0.31
  -3   6  -7   12.40    0.59
   3  -6   7   14.01    0.56
   3  -6   7   13.68    0.48
  -2   6  -7    1.76    0.26
  -2   6  -7    2.08    0.20
   2  -6   7    1.83    0.19
   2  -6   7    1.96    0.23
  -1   6  -7   25.30    0.73
  -1   6  -7   25.61    0.83
   1  -6   7   23.59    0.68
   1  -6   7   24.69    0.72
   0   6  -7    7.31    0.39
   0   6  -7    7.72    0.42
   0  -6   7    6.87    0.32
   0  -6   7    7.13    0.33
   1   6  -7   30.07    0.88
   1   6  -7   31.35    0.93
  -1  -6   7   31.61    0.80
  -1  -6   7   30.82    0.83
   2   6  -7    1.63    0.25
   2   6  -7    1.73    0.21
  -2  -6   7    1.51    0.21
  -2  -6   7    2.10    0.20
   3   6  -7    3.10    0.34
  -3  -6   7    2.85    0.27
  -3  -6   7    2.60    0.22
   4   6  -7    1.56    0.30
  -4  -6   7    1.45    0.23
   5   6  -7    6.80    0.50
  -5  -6   7    6.95    0.42
   6   6  -7    0.68    0.24
  -6  -6   7    0.46    0.19
   7   6  -7    0.05    0.21
  -7  -6   7   -0.40    0.14
   8   6  -7    0.03    0.21
  -8  -6   7    0.12    0.18
  -9   7  -6    0.34    0.31
   9  -7   6    0.79    0.27
   9  -7   6    1.37    0.29
  -8   7  -6    3.71    0.46
   8  -7   6    3.21    0.42
   8  -7   6    3.62    0.41
  -7   7  -6    9.15    0.61
   7  -7   6    9.30    0.57
   7  -7   6   10.46    0.55
  -6   7  -6   -0.06    0.19
   6  -7   6    0.00    0.14
   6  -7   6   -0.03    0.12
  -5   7  -6    6.68    0.48
   5  -7   6    6.16    0.38
   5  -7   6    6.85    0.43
  -4   7  -6    3.47    0.37
   4  -7   6    4.18    0.36
   4  -7   6    3.60    0.32
  -3   7  -6    4.44    0.42
   3  -7   6    4.66    0.33
   3  -7   6    4.89    0.30
  -2   7  -6   39.06    1.15
   2  -7   6   39.08    1.02
   2  -7   6   38.53    1.00
  -1   7  -6    7.22    0.35
  -1   7  -6    6.89    0.43
   1  -7   6    6.75    0.33
   1  -7   6    7.47    0.36
   0   7  -6    3.02    0.30
   0   7  -6    3.44    0.30
   0  -7   6    3.56    0.25
   0  -7   6    3.08    0.22
   1   7  -6    2.20    0.25
   1   7  -6    1.61    0.24
  -1  -7   6    2.00    0.22
   2   7  -6    0.17    0.12
   2   7  -6    0.20    0.16
  -2  -7   6    0.19    0.13
   3   7  -6    2.49    0.32
   3   7  -6    2.54    0.25
  -3  -7   6    2.61    0.27
   4   7  -6    1.39    0.28
  -4  -7   6    0.83    0.20
   5   7  -6    2.20    0.34
  -5  -7   6    1.85    0.27
   6   7  -6    0.10    0.19
  -6  -7   6   -0.04    0.16
   7   7  -6   -0.04    0.18
  -7  -7   6   -0.05    0.16
  -8   8  -5    7.17    0.57
   8  -8   5    6.70    0.59
   8  -8   5    7.57    0.53
  -7   8  -5    1.41    0.31
   7  -8   5    1.16    0.26
   7  -8   5    1.77    0.30
  -6   8  -5    1.13    0.29
   6  -8   5    0.88    0.22
   6  -8   5    1.55    0.26
  -5   8  -5    9.03    0.55
   5  -8   5    9.77    0.49
   5  -8   5    8.75    0.50
  -4   8  -5   26.26    0.96
   4  -8   5   27.66    0.89
   4  -8   5   28.95    0.89
  -3   8  -5    3.14    0.35
   3  -8   5    3.13    0.30
   3  -8   5    3.76    0.33
  -2   8  -5   14.89    0.65
   2  -8   5   14.56    0.56
   2  -8   5   15.76    0.55
  -1   8  -5    1.03    0.22
   1  -8   5    0.99    0.19
   0   8  -5    0.01    0.13
   0   8  -5    0.03    0.12
   0  -8   5    0.00    0.10
   1   8  -5    2.10    0.27
   1   8  -5    2.37    0.28
  -1  -8   5    2.59    0.28
   2   8  -5    0.01    0.13
   2   8  -5   -0.06    0.14
  -2  -8   5   -0.06    0.11
   3   8  -5   11.93    0.55
   3   8  -5   13.67    0.64
  -3  -8   5   13.16    0.56
   4   8  -5    0.06    0.16
  -4  -8   5   -0.18    0.12
   5   8  -5    3.08    0.41
  -5  -8   5    2.68    0.32
   6   8  -5    2.49    0.40
  -6  -8   5    1.88    0.30
   7   8  -5    0.50    0.25
  -7  -8   5    0.39    0.21
  -8   9  -4    8.60    0.59
  -8   9  -4    8.05    0.57
   8  -9   4    7.28    0.53
  -7   9  -4    3.41    0.42
   7  -9   4    3.65    0.41
  -6   9  -4   10.49    0.61
   6  -9   4   10.82    0.58
   6  -9   4   10.71    0.60
  -5   9  -4    0.92    0.25
   5  -9   4    0.55    0.19
   5  -9   4    1.01    0.23
  -4   9  -4    7.21    0.50
   4  -9   4    5.86    0.40
   4  -9   4    5.87    0.40
  -3   9  -4    2.07    0.31
   3  -9   4    2.01    0.26
  -2   9  -4    0.90    0.23
   2  -9   4    0.82    0.19
  -1   9  -4   26.92    0.94
   1  -9   4   27.27    0.86
   0   9  -4    5.25    0.35
   0   9  -4    4.98    0.38
   0  -9   4    5.77    0.35
   1   9  -4   15.47    0.66
   1   9  -4   15.83    0.65
  -1  -9   4   14.73    0.59
   2   9  -4    0.48    0.18
   2   9  -4    0.32    0.16
  -2  -9   4    0.55    0.17
   3   9  -4    1.72    0.31
   3   9  -4    2.29    0.30
  -3  -9   4    1.63    0.25
   4   9  -4    0.14    0.18
  -4  -9   4    0.20    0.16
   5   9  -4   -0.17    0.16
  -5  -9   4   -0.01    0.14
   6   9  -4    0.18    0.21
  -6  -9   4    0.31    0.19
  -7  10  -3    5.62    0.50
  -7  10  -3    5.24    0.52
   7 -10   3    5.49    0.52
  -6  10  -3    0.31    0.22
  -6  10  -3    0.53    0.20
   6 -10   3    0.02    0.14
  -5  10  -3    1.59    0.30
   5 -10   3    1.72    0.29
  -4  10  -3   22.20    0.91
   4 -10   3   21.30    0.84
  -3  10  -3    1.23    0.26
   3 -10   3    0.92    0.21
  -2  10  -3    3.93    0.41
   2 -10   3    2.95    0.32
  -1  10  -3   13.40    0.66
   1 -10   3   12.89    0.58
   0  10  -3    0.53    0.21
   0 -10   3    0.52    0.18
   1  10  -3    4.63    0.45
   1  10  -3    5.01    0.43
  -1 -10   3    4.50    0.39
   2  10  -3    0.56    0.21
   2  10  -3    0.41    0.19
  -2 -10   3    0.54    0.18
   3  10  -3    2.10    0.33
   3  10  -3    1.65    0.30
  -3 -10   3    1.59    0.27
   4  10  -3    0.25    0.19
  -4 -10   3    0.02    0.14
   5  10  -3    0.14    0.19
  -5 -10   3    0.16    0.18
  -6  11  -2    7.77    0.58
   6 -11   2    8.44    0.58
  -5  11  -2    1.53    0.31
   5 -11   2    1.59    0.30
  -4  11  -2    0.29    0.21
   4 -11   2    0.23    0.18
  -3  11  -2    4.85    0.49
   3 -11   2    4.90    0.44
  -2  11  -2    0.49    0.21
   2 -11   2    0.29    0.18
  -1  11  -2    0.41    0.20
   1 -11   2    0.28    0.16
   0  11  -2   -0.03    0.18
   0 -11   2   -0.13    0.13
   1  11  -2    2.50    0.37
  -1 -11   2    2.60    0.32
   2  11  -2    1.14    0.27
   2  11  -2    1.49    0.29
  -2 -11   2    0.90    0.22
   3  11  -2    4.96    0.51
   3  11  -2    5.97    0.56
  -3 -11   2    5.16    0.45
  -4  12  -1    0.12    0.20
   4 -12   1    0.17    0.19
  -3  12  -1    2.84    0.41
   3 -12   1    2.63    0.36
  -2  12  -1    0.99    0.29
   2 -12   1    0.45    0.20
  -1  12  -1    0.34    0.23
   1 -12   1   -0.09    0.14
   0  12  -1    0.03    0.20
   0 -12   1    0.30    0.17
   1  12  -1    0.91    0.28
  -1 -12   1    0.59    0.22
  -2  -1 -15    2.82    0.39
   2   1  15    1.43    0.36
   2   1  15    2.02    0.31
  -1  -1 -15    5.51    0.53
   1   1  15    7.41    0.49
   1   1  15    6.79    0.64
   0  -1 -15    3.28    0.42
   0   1  15    3.09    0.35
   1  -1 -15    1.60    0.33
  -1   1  15    2.13    0.31
   2  -1 -15    3.82    0.46
  -2   1  15    3.55    0.38
   3  -1 -15    0.48    0.25
  -3   1  15    0.24    0.19
   4  -1 -15    6.31    0.60
  -4   1  15    6.57    0.49
  -4   0 -14    1.42    0.28
   4   0  14    1.72    0.31
   4   0  14    1.28    0.34
  -3   0 -14    3.70    0.42
   3   0  14    3.17    0.45
   3   0  14    3.80    0.40
  -2   0 -14    0.11    0.16
   2   0  14    0.28    0.19
   2   0  14    0.34    0.23
  -1   0 -14    5.25    0.48
   1   0  14    4.74    0.51
   1   0  14    3.89    0.38
   0   0 -14    0.90    0.24
   0   0  14    1.14    0.24
   0   0  14    1.10    0.28
   1   0 -14    0.25    0.18
  -1   0  14   -0.17    0.15
   2   0 -14    0.79    0.23
  -2   0  14    0.57    0.19
   3   0 -14    4.12    0.46
  -3   0  14    4.92    0.43
   4   0 -14    3.13    0.43
  -4   0  14    2.93    0.35
   5   0 -14    0.20    0.22
  -5   0  14   -0.08    0.16
  -6   1 -13    1.66    0.36
   6  -1  13    2.31    0.37
  -5   1 -13    0.17    0.20
   5  -1  13    0.07    0.18
  -4   1 -13    0.36    0.17
   4  -1  13    0.30    0.20
  -3   1 -13    0.53    0.19
   3  -1  13    0.44    0.24
   3  -1  13    0.75    0.22
  -2   1 -13    1.96    0.29
   2  -1  13    1.71    0.27
   2  -1  13    2.44    0.38
  -1   1 -13    0.12    0.14
   1  -1  13    0.20    0.20
   1  -1  13    0.15    0.15
   0   1 -13    2.26    0.31
   0  -1  13    1.92    0.27
   1   1 -13    4.36    0.42
  -1  -1  13    4.09    0.36
   2   1 -13    1.66    0.29
  -2  -1  13    1.98    0.27
   3   1 -13    0.02    0.16
  -3  -1  13    0.13    0.15
   4   1 -13    0.16    0.19
  -4  -1  13    0.17    0.15
   5   1 -13    4.72    0.50
  -5  -1  13    4.55    0.40
   6   1 -13    0.58    0.28
  -6  -1  13    0.25    0.17
  -7   2 -12    5.80    0.61
   7  -2  12    6.29    0.59
  -6   2 -12    0.16    0.20
   6  -2  12    0.50    0.22
  -5   2 -12    1.98    0.35
   5  -2  12    1.81    0.31
  -4   2 -12    0.11    0.14
  -4   2 -12    0.01    0.17
   4  -2  12   -0.01    0.15
  -3   2 -12   11.16    0.55
  -3   2 -12   11.97    0.64
   3  -2  12   11.79    0.57
  -2   2 -12    1.52    0.28
  -2   2 -12    1.58    0.25
   2  -2  12    1.60    0.25
  -1   2 -12   18.81    0.72
  -1   2 -12   17.25    0.73
   1  -2  12   16.88    0.65
   0   2 -12    0.01    0.13
   0   2 -12    0.03    0.15
   0  -2  12    0.01    0.12
   1   2 -12    0.24    0.15
   1   2 -12    0.29    0.18
  -1  -2  12    0.36    0.16
   2   2 -12    7.37    0.47
  -2  -2  12    6.21    0.37
   3   2 -12    5.74    0.44
  -3  -2  12    5.55    0.38
   4   2 -12    0.53    0.23
  -4  -2  12    0.57    0.18
   5   2 -12    2.11    0.35
  -5  -2  12    2.18    0.29
   6   2 -12    0.61    0.28
  -6  -2  12    0.15    0.17
   7   2 -12    2.82    0.44
  -7  -2  12    2.55    0.33
  -7   3 -11    1.19    0.32
   7  -3  11    1.23    0.30
  -6   3 -11    0.26    0.20
   6  -3  11    0.06    0.17
  -5   3 -11    0.21    0.19
   5  -3  11    0.00    0.16
  -4   3 -11   22.32    0.92
   4  -3  11   23.71    0.85
  -3   3 -11    2.86    0.30
  -3   3 -11    2.51    0.34
   3  -3  11    2.86    0.32
  -2   3 -11   11.26    0.58
  -2   3 -11   11.50    0.52
   2  -3  11   11.75    0.53
  -1   3 -11   19.54    0.76
  -1   3 -11   19.28    0.70
   1  -3  11   19.16    0.68
   0   3 -11    1.13    0.23
   0   3 -11    1.16    0.22
   0  -3  11    1.32    0.21
   1   3 -11    3.14    0.30
   1   3 -11    3.14    0.34
  -1  -3  11    2.69    0.27
   2   3 -11    1.35    0.25
  -2  -3  11    1.31    0.20
   3   3 -11   71.03    1.87
  -3  -3  11   71.67    1.68
   4   3 -11    5.76    0.51
  -4  -3  11    5.47    0.36
  -4  -3  11    5.83    0.35
   5   3 -11    0.24    0.21
  -5  -3  11    0.06    0.14
  -5  -3  11    0.11    0.13
   6   3 -11    0.08    0.21
  -6  -3  11   -0.07    0.14
  -6  -3  11    0.18    0.16
   7   3 -11    0.23    0.24
  -7  -3  11    0.26    0.18
  -7  -3  11    0.18    0.17
  -8   4 -10    0.33    0.25
   8  -4  10    0.10    0.21
  -7   4 -10    4.12    0.49
   7  -4  10    4.34    0.46
  -6   4 -10    7.60    0.55
   6  -4  10    7.21    0.50
  -5   4 -10    4.86    0.48
   5  -4  10    3.65    0.39
  -4   4 -10    0.60    0.22
   4  -4  10    1.22    0.24
  -3   4 -10   12.47    0.62
  -3   4 -10   12.65    0.50
   3  -4  10   12.69    0.56
  -2   4 -10    1.66    0.21
  -2   4 -10    1.18    0.23
   2  -4  10    1.47    0.22
  -1   4 -10    6.90    0.42
  -1   4 -10    7.35    0.39
   1  -4  10    6.73    0.38
   0   4 -10   49.43    1.31
   0   4 -10   50.86    1.33
   0  -4  10   49.42    1.23
   1   4 -10    0.15    0.14
   1   4 -10    0.37    0.18
  -1  -4  10    0.42    0.12
  -1  -4  10    0.10    0.12
   2   4 -10   15.89    0.68
  -2  -4  10   15.38    0.55
  -2  -4  10   15.60    0.51
   3   4 -10    1.47    0.27
  -3  -4  10    1.47    0.20
  -3  -4  10    1.60    0.22
   4   4 -10    4.63    0.46
  -4  -4  10    4.35    0.31
  -4  -4  10    3.89    0.28
   5   4 -10    0.65    0.25
  -5  -4  10    0.84    0.21
  -5  -4  10    0.43    0.16
   6   4 -10    1.00    0.29
  -6  -4  10    1.22    0.21
  -6  -4  10    0.68    0.21
   7   4 -10    0.70    0.27
  -7  -4  10    0.64    0.19
  -7  -4  10    0.78    0.22
   8   4 -10   -0.35    0.21
  -8  -4  10    0.16    0.20
  -8   5  -9    0.31    0.24
   8  -5   9    0.15    0.22
  -7   5  -9    2.13    0.36
   7  -5   9    2.29    0.35
  -6   5  -9    6.88    0.51
   6  -5   9    7.15    0.50
  -5   5  -9    0.18    0.19
   5  -5   9    0.15    0.15
  -4   5  -9    1.64    0.29
   4  -5   9    1.73    0.26
  -3   5  -9   21.50    0.82
   3  -5   9   21.44    0.75
  -2   5  -9    1.97    0.22
  -2   5  -9    2.02    0.28
   2  -5   9    2.04    0.25
  -1   5  -9    2.92    0.28
  -1   5  -9    2.63    0.30
   1  -5   9    2.35    0.25
   1  -5   9    2.42    0.18
   0   5  -9    6.50    0.38
   0   5  -9    6.19    0.39
   0  -5   9    7.17    0.36
   0  -5   9    7.28    0.31
   1   5  -9    1.36    0.25
   1   5  -9    2.00    0.25
  -1  -5   9    2.37    0.22
  -1  -5   9    2.00    0.22
   2   5  -9    6.26    0.43
  -2  -5   9    7.14    0.35
  -2  -5   9    6.44    0.33
   3   5  -9    0.12    0.18
  -3  -5   9    0.07    0.12
  -3  -5   9    0.13    0.12
   4   5  -9    0.02    0.17
  -4  -5   9    0.15    0.13
  -4  -5   9    0.09    0.13
   5   5  -9    0.94    0.27
  -5  -5   9    0.61    0.15
  -5  -5   9    1.13    0.22
   6   5  -9    2.14    0.36
  -6  -5   9    1.92    0.28
   7   5  -9    6.74    0.62
  -7  -5   9    6.25    0.45
   8   5  -9    0.10    0.21
  -8  -5   9    0.07    0.19
  -8   6  -8    2.04    0.37
   8  -6   8    2.25    0.36
  -7   6  -8   -0.03    0.20
   7  -6   8    0.04    0.16
  -6   6  -8    3.18    0.40
   6  -6   8    2.93    0.36
  -5   6  -8    0.17    0.18
   5  -6   8    0.10    0.15
  -4   6  -8    0.59    0.22
   4  -6   8    0.37    0.17
   4  -6   8    0.54    0.14
  -3   6  -8    3.80    0.38
   3  -6   8    3.09    0.23
   3  -6   8    3.26    0.32
  -2   6  -8    2.80    0.32
   2  -6   8    1.98    0.24
   2  -6   8    2.80    0.21
  -1   6  -8   -0.04    0.12
  -1   6  -8   -0.05    0.16
   1  -6   8    0.08    0.11
   1  -6   8    0.04    0.09
   0   6  -8    4.90    0.33
   0   6  -8    4.50    0.36
   0  -6   8    5.26    0.28
   0  -6   8    5.55    0.31
   1   6  -8    6.15    0.37
   1   6  -8    5.88    0.39
  -1  -6   8    6.69    0.33
  -1  -6   8    6.57    0.32
   2   6  -8    0.50    0.19
   2   6  -8    0.24    0.13
  -2  -6   8    0.36    0.13
  -2  -6   8    0.17    0.13
   3   6  -8    4.75    0.43
  -3  -6   8    4.79    0.28
  -3  -6   8    4.69    0.31
   4   6  -8    3.83    0.41
  -4  -6   8    4.66    0.33
   5   6  -8    0.88    0.26
  -5  -6   8    1.22    0.23
   6   6  -8    1.31    0.30
  -6  -6   8    1.01    0.24
   7   6  -8    6.42    0.60
  -7  -6   8    6.22    0.45
  -8   7  -7    2.08    0.38
   8  -7   7    1.68    0.32
  -7   7  -7    0.61    0.25
   7  -7   7    0.48    0.22
   7  -7   7    0.20    0.17
  -6   7  -7   -0.07    0.20
   6  -7   7   -0.11    0.13
   6  -7   7    0.20    0.16
  -5   7  -7   18.99    0.82
   5  -7   7   21.18    0.72
   5  -7   7   19.59    0.78
  -4   7  -7    2.15    0.32
   4  -7   7    2.33    0.25
   4  -7   7    2.44    0.29
  -3   7  -7    8.94    0.52
   3  -7   7    9.76    0.47
   3  -7   7    8.77    0.40
  -2   7  -7    0.61    0.21
   2  -7   7    0.62    0.14
   2  -7   7    0.85    0.17
  -1   7  -7    1.30    0.19
  -1   7  -7    1.32    0.25
   1  -7   7    1.00    0.17
   1  -7   7    0.82    0.17
   0   7  -7    7.72    0.42
   0   7  -7    8.01    0.41
   0  -7   7    7.01    0.34
   0  -7   7    8.12    0.37
   1   7  -7    1.27    0.22
   1   7  -7    1.07    0.20
  -1  -7   7    1.09    0.17
  -1  -7   7    1.19    0.16
   2   7  -7    3.78    0.37
   2   7  -7    4.34    0.31
  -2  -7   7    3.38    0.30
   3   7  -7    1.16    0.26
  -3  -7   7    1.10    0.20
   4   7  -7    1.51    0.30
  -4  -7   7    0.92    0.20
   5   7  -7    0.77    0.25
  -5  -7   7    0.42    0.17
   6   7  -7    0.06    0.20
  -6  -7   7    0.07    0.17
   7   7  -7   -0.12    0.18
  -7  -7   7    0.26    0.21
  -8   8  -6    5.19    0.54
   8  -8   6    5.59    0.51
   8  -8   6    4.95    0.52
  -7   8  -6    0.24    0.24
   7  -8   6    0.39    0.19
   7  -8   6    0.51    0.23
  -6   8  -6    0.10    0.21
   6  -8   6    0.66    0.22
   6  -8   6    0.16    0.16
  -5   8  -6    0.46    0.23
   5  -8   6    0.24    0.15
   5  -8   6    0.34    0.17
  -4   8  -6   44.77    1.35
   4  -8   6   44.47    1.24
   4  -8   6   42.63    1.19
  -3   8  -6    2.56    0.35
   3  -8   6    3.62    0.32
   3  -8   6    3.07    0.31
  -2   8  -6    3.16    0.35
   2  -8   6    3.14    0.29
   2  -8   6    3.20    0.29
  -1   8  -6   -0.26    0.12
   1  -8   6    0.05    0.11
   1  -8   6   -0.09    0.10
   0   8  -6   -0.20    0.12
   0   8  -6   -0.07    0.12
   0  -8   6   -0.01    0.11
   1   8  -6    0.60    0.17
   1   8  -6    1.20    0.23
  -1  -8   6    1.15    0.20
   2   8  -6    4.17    0.32
   2   8  -6    4.91    0.42
  -2  -8   6    3.42    0.31
   3   8  -6    5.25    0.47
  -3  -8   6    4.87    0.36
   4   8  -6    1.55    0.30
  -4  -8   6    1.51    0.25
   5   8  -6   10.15    0.63
  -5  -8   6   10.88    0.55
   6   8  -6    2.97    0.43
  -6  -8   6    3.22    0.37
  -8   9  -5    0.01    0.23
   8  -9   5    0.11    0.20
  -7   9  -5    3.81    0.46
   7  -9   5    3.33    0.41
   7  -9   5    4.19    0.43
  -6   9  -5    0.04    0.20
   6  -9   5   -0.15    0.14
   6  -9   5    0.20    0.16
  -5   9  -5    3.94    0.44
   5  -9   5    3.86    0.38
   5  -9   5    4.38    0.41
  -4   9  -5   -0.03    0.18
   4  -9   5    0.06    0.14
   4  -9   5    0.25    0.16
  -3   9  -5    0.26    0.18
   3  -9   5    0.39    0.16
   3  -9   5    0.20    0.15
  -2   9  -5    8.02    0.50
   2  -9   5    7.66    0.43
  -1   9  -5    3.15    0.35
   1  -9   5    4.21    0.31
   0   9  -5    5.14    0.34
   0   9  -5    4.58    0.37
   0  -9   5    5.08    0.34
   1   9  -5    4.80    0.36
   1   9  -5    4.92    0.37
  -1  -9   5    4.88    0.34
   2   9  -5    0.71    0.19
   2   9  -5    0.52    0.21
  -2  -9   5    0.33    0.16
   3   9  -5   21.10    0.86
   3   9  -5   21.90    0.81
  -3  -9   5   21.27    0.77
   4   9  -5    4.96    0.48
  -4  -9   5    3.95    0.38
   5   9  -5   -0.06    0.18
  -5  -9   5    0.43    0.19
   6   9  -5    1.62    0.36
  -6  -9   5    1.32    0.28
  -7  10  -4    1.79    0.32
  -7  10  -4    2.02    0.36
   7 -10   4    2.30    0.35
  -6  10  -4    3.39    0.43
  -6  10  -4    4.20    0.42
   6 -10   4    3.78    0.42
  -5  10  -4    1.62    0.32
   5 -10   4    1.71    0.29
  -4  10  -4    1.95    0.32
   4 -10   4    1.46    0.26
  -3  10  -4    0.30    0.19
   3 -10   4    0.13    0.15
  -2  10  -4    9.90    0.57
   2 -10   4    9.43    0.50
  -1  10  -4    2.21    0.33
   1 -10   4    2.39    0.29
   0  10  -4    0.77    0.23
   0 -10   4    0.96    0.21
   1  10  -4   16.03    0.72
   1  10  -4   18.14    0.71
  -1 -10   4   15.95    0.66
   2  10  -4   -0.21    0.14
   2  10  -4    0.11    0.17
  -2 -10   4    0.11    0.14
   3  10  -4    1.82    0.30
   3  10  -4    2.22    0.35
  -3 -10   4    1.81    0.28
   4  10  -4    2.43    0.39
  -4 -10   4    1.91    0.29
   5  10  -4    7.58    0.66
  -5 -10   4    7.72    0.51
  -6  11  -3    0.68    0.25
   6 -11   3    0.53    0.22
  -5  11  -3    2.21    0.36
   5 -11   3    1.94    0.33
  -4  11  -3    1.20    0.28
   4 -11   3    0.48    0.20
  -3  11  -3    0.05    0.17
   3 -11   3   -0.08    0.13
  -2  11  -3    0.34    0.20
   2 -11   3    0.24    0.17
  -1  11  -3    0.27    0.18
   1 -11   3    0.03    0.13
   0  11  -3    2.20    0.34
   0 -11   3    2.66    0.33
   1  11  -3   -0.04    0.15
  -1 -11   3    0.16    0.16
   2  11  -3    1.78    0.30
   2  11  -3    2.54    0.37
  -2 -11   3    2.17    0.30
   3  11  -3    0.26    0.20
   3  11  -3    0.49    0.22
  -3 -11   3    0.08    0.17
  -4  12  -2    0.86    0.27
   4 -12   2    1.68    0.30
  -3  12  -2   -0.03    0.18
   3 -12   2   -0.07    0.15
  -2  12  -2   -0.02    0.17
   2 -12   2   -0.02    0.17
  -1  12  -2    8.30    0.59
   1 -12   2    8.47    0.54
   0  12  -2    1.11    0.30
   0 -12   2    1.18    0.25
   1  12  -2    0.12    0.22
  -1 -12   2    0.37    0.19
  -3   0 -15    5.66    0.53
   3   0  15    5.27    0.48
   3   0  15    5.45    0.60
  -2   0 -15    7.18    0.51
   2   0  15    6.34    0.47
   2   0  15    6.40    0.61
  -1   0 -15    0.01    0.17
   1   0  15    0.07    0.18
   1   0  15    0.00    0.21
   0   0 -15    0.64    0.23
   0   0  15    0.27    0.17
   1   0 -15    2.26    0.35
  -1   0  15    2.13    0.31
   2   0 -15    2.50    0.38
  -2   0  15    2.02    0.30
   3   0 -15    0.13    0.20
  -3   0  15    0.22    0.17
   4   0 -15    1.37    0.34
  -4   0  15    1.97    0.33
  -5   1 -14    5.38    0.58
   5  -1  14    5.91    0.53
  -4   1 -14    0.23    0.19
  -4   1 -14    0.11    0.20
   4  -1  14    0.48    0.23
  -3   1 -14    0.69    0.22
   3  -1  14    0.36    0.20
  -2   1 -14    4.00    0.42
   2  -1  14    3.81    0.39
  -1   1 -14    0.79    0.23
   1  -1  14    0.57    0.20
   0   1 -14    7.10    0.50
   0  -1  14    6.07    0.41
   1   1 -14    0.41    0.20
  -1  -1  14    0.49    0.19
   2   1 -14    0.47    0.21
  -2  -1  14    0.73    0.20
   3   1 -14    0.57    0.23
  -3  -1  14    0.45    0.20
   4   1 -14   -0.11    0.18
  -4  -1  14    0.04    0.15
   5   1 -14    1.86    0.38
  -5  -1  14    1.44    0.27
   6   1 -14    1.03    0.34
  -6  -1  14    0.72    0.22
  -6   2 -13    0.27    0.23
   6  -2  13    0.14    0.20
  -5   2 -13    3.01    0.43
   5  -2  13    3.64    0.42
  -4   2 -13    2.80    0.33
  -4   2 -13    2.16    0.36
   4  -2  13    2.38    0.34
  -3   2 -13    0.42    0.17
  -3   2 -13   -0.01    0.19
   3  -2  13    0.27    0.19
  -2   2 -13    2.52    0.36
  -2   2 -13    2.98    0.34
   2  -2  13    3.27    0.35
  -1   2 -13    1.55    0.28
  -1   2 -13    1.44    0.26
   1  -2  13    1.77    0.26
   0   2 -13    1.72    0.28
   0   2 -13    1.65    0.28
   0  -2  13    1.34    0.23
   1   2 -13    1.14    0.25
  -1  -2  13    1.13    0.22
   2   2 -13    0.89    0.24
  -2  -2  13    0.71    0.19
   3   2 -13    0.82    0.25
  -3  -2  13    0.72    0.20
   4   2 -13    0.73    0.25
  -4  -2  13    1.05    0.22
   5   2 -13    0.60    0.27
  -5  -2  13    0.76    0.21
   6   2 -13    0.36    0.26
  -6  -2  13    0.15    0.17
  -7   3 -12    0.70    0.30
   7  -3  12    1.28    0.33
  -6   3 -12    0.14    0.22
   6  -3  12    0.05    0.18
  -5   3 -12    2.29    0.37
   5  -3  12    1.74    0.31
  -4   3 -12    7.06    0.53
   4  -3  12    6.23    0.45
  -3   3 -12    0.74    0.24
  -3   3 -12    0.94    0.21
   3  -3  12    0.81    0.21
  -2   3 -12    0.45    0.21
  -2   3 -12    0.48    0.17
   2  -3  12    0.45    0.18
  -1   3 -12    0.80    0.23
  -1   3 -12    0.80    0.20
   1  -3  12    0.57    0.18
   0   3 -12   -0.05    0.13
   0   3 -12    0.27    0.17
   0  -3  12    0.01    0.12
   1   3 -12    0.73    0.21
  -1  -3  12    1.53    0.23
   2   3 -12    2.89    0.36
  -2  -3  12    2.90    0.29
   3   3 -12   13.10    0.66
  -3  -3  12   13.14    0.56
   4   3 -12    0.61    0.23
  -4  -3  12    0.18    0.15
   5   3 -12    0.13    0.20
  -5  -3  12    0.01    0.14
   6   3 -12    4.03    0.51
  -6  -3  12    4.10    0.38
   7   3 -12    0.52    0.30
  -7  -3  12    0.08    0.17
  -7  -3  12    0.17    0.18
  -7   4 -11    0.54    0.28
   7  -4  11    0.94    0.28
  -6   4 -11    6.68    0.53
   6  -4  11    6.87    0.52
  -5   4 -11    3.83    0.45
   5  -4  11    2.93    0.37
  -4   4 -11    0.59    0.23
   4  -4  11    0.61    0.20
  -3   4 -11    1.60    0.23
  -3   4 -11    1.66    0.29
   3  -4  11    1.84    0.27
  -2   4 -11    0.28    0.14
  -2   4 -11    0.43    0.19
   2  -4  11    0.12    0.14
  -1   4 -11    5.42    0.39
  -1   4 -11    5.57    0.36
   1  -4  11    5.00    0.34
   0   4 -11   14.97    0.62
   0   4 -11   14.78    0.62
   1   4 -11    1.32    0.22
   1   4 -11    1.49    0.26
  -1  -4  11    1.18    0.21
   2   4 -11   17.43    0.73
  -2  -4  11   18.67    0.64
   3   4 -11    3.99    0.42
  -3  -4  11    4.27    0.30
  -3  -4  11    3.43    0.32
   4   4 -11    1.19    0.28
  -4  -4  11    1.45    0.22
  -4  -4  11    1.58    0.22
   5   4 -11    3.66    0.45
  -5  -4  11    4.55    0.34
  -5  -4  11    4.54    0.33
   6   4 -11    1.83    0.36
  -6  -4  11    1.42    0.26
  -6  -4  11    1.38    0.24
   7   4 -11    0.35    0.26
  -7  -4  11    0.33    0.20
  -7  -4  11    0.07    0.15
  -8   5 -10   -0.01    0.22
   8  -5  10    0.08    0.21
  -7   5 -10   -0.11    0.19
   7  -5  10    0.24    0.21
  -6   5 -10    0.00    0.18
   6  -5  10   -0.16    0.14
  -5   5 -10    3.18    0.40
   5  -5  10    3.18    0.37
  -4   5 -10    1.68    0.29
   4  -5  10    1.36    0.26
  -3   5 -10    0.53    0.21
   3  -5  10    0.48    0.18
  -2   5 -10    4.48    0.41
  -2   5 -10    4.65    0.32
   2  -5  10    5.19    0.35
  -1   5 -10    1.27    0.21
  -1   5 -10    1.13    0.24
   1  -5  10    0.73    0.18
   0   5 -10   10.27    0.50
   0   5 -10    9.90    0.49
   0  -5  10    9.49    0.45
   1   5 -10    6.23    0.41
   1   5 -10    5.76    0.38
  -1  -5  10    5.82    0.30
  -1  -5  10    6.11    0.34
   2   5 -10    0.90    0.24
  -2  -5  10    1.00    0.17
  -2  -5  10    1.50    0.21
   3   5 -10    0.16    0.19
  -3  -5  10    0.45    0.15
  -3  -5  10    0.34    0.13
   4   5 -10    3.06    0.39
  -4  -5  10    3.73    0.33
  -4  -5  10    3.47    0.31
   5   5 -10    0.65    0.25
  -5  -5  10    0.80    0.18
  -5  -5  10    1.10    0.22
   6   5 -10   13.73    0.76
  -6  -5  10   13.25    0.62
   7   5 -10    1.20    0.32
  -7  -5  10    1.14    0.25
  -8   6  -9    1.71    0.38
   8  -6   9    2.06    0.37
  -7   6  -9   10.87    0.67
   7  -6   9   10.86    0.65
  -6   6  -9   -0.02    0.18
   6  -6   9    0.30    0.18
  -5   6  -9    5.18    0.50
   5  -6   9    5.04    0.46
  -4   6  -9    0.32    0.21
   4  -6   9   -0.14    0.13
  -3   6  -9    0.91    0.23
   3  -6   9    0.79    0.19
  -2   6  -9    2.25    0.31
   2  -6   9    1.69    0.24
   2  -6   9    1.76    0.19
  -1   6  -9    0.12    0.18
  -1   6  -9    0.24    0.15
   1  -6   9    0.27    0.11
   1  -6   9    0.45    0.15
   0   6  -9    1.01    0.23
   0   6  -9    0.82    0.21
   0  -6   9    0.89    0.15
   0  -6   9    0.92    0.18
   1   6  -9    1.14    0.24
   1   6  -9    2.02    0.26
  -1  -6   9    2.20    0.23
  -1  -6   9    2.35    0.23
   2   6  -9    0.68    0.23
  -2  -6   9    0.83    0.17
  -2  -6   9    0.95    0.18
   3   6  -9   16.15    0.73
  -3  -6   9   17.92    0.63
  -3  -6   9   18.64    0.59
   4   6  -9    1.99    0.33
  -4  -6   9    2.21    0.27
   5   6  -9    6.09    0.55
  -5  -6   9    7.29    0.45
   6   6  -9    7.02    0.62
  -6  -6   9    7.57    0.48
   7   6  -9    1.52    0.35
  -7  -6   9    1.66    0.30
  -8   7  -8    1.97    0.38
   8  -7   8    1.85    0.34
  -7   7  -8    5.55    0.55
   7  -7   8    5.43    0.52
  -6   7  -8   -0.04    0.19
   6  -7   8   -0.05    0.15
  -5   7  -8    8.46    0.57
   5  -7   8    9.64    0.47
   5  -7   8    9.57    0.53
  -4   7  -8    0.17    0.19
   4  -7   8   -0.01    0.10
   4  -7   8   -0.02    0.13
  -3   7  -8   19.40    0.81
   3  -7   8   21.67    0.66
   3  -7   8   20.53    0.74
  -2   7  -8   12.23    0.61
   2  -7   8   12.65    0.47
   2  -7   8   11.76    0.50
  -1   7  -8    0.00    0.14
  -1   7  -8    0.10    0.18
   1  -7   8    0.01    0.10
   1  -7   8    0.02    0.12
   0   7  -8    5.01    0.38
   0   7  -8    5.15    0.36
   0  -7   8    4.62    0.28
   0  -7   8    5.24    0.31
   1   7  -8    0.09    0.13
   1   7  -8   -0.06    0.15
  -1  -7   8    0.21    0.12
  -1  -7   8    0.10    0.12
   2   7  -8    0.30    0.19
   2   7  -8    0.28    0.14
  -2  -7   8    0.27    0.14
   3   7  -8   14.10    0.67
  -3  -7   8   14.67    0.58
   4   7  -8    1.34    0.28
  -4  -7   8    1.06    0.22
   5   7  -8    0.04    0.18
  -5  -7   8   -0.03    0.14
   6   7  -8    3.20    0.43
  -6  -7   8    3.00    0.38
   7   7  -8    8.70    0.65
  -7  -7   8    7.25    0.53
  -8   8  -7    3.61    0.48
   8  -8   7    2.45    0.39
  -7   8  -7    0.51    0.29
   7  -8   7    0.92    0.24
   7  -8   7    1.36    0.29
  -6   8  -7   -0.05    0.23
   6  -8   7    0.13    0.15
   6  -8   7    0.17    0.18
  -5   8  -7   -0.25    0.17
   5  -8   7   -0.15    0.14
   5  -8   7    0.15    0.13
  -4   8  -7    1.18    0.29
   4  -8   7    1.18    0.24
   4  -8   7    1.28    0.22
  -3   8  -7    9.36    0.55
   3  -8   7    9.62    0.45
   3  -8   7   10.39    0.50
  -2   8  -7    0.00    0.16
   2  -8   7    0.18    0.13
   2  -8   7   -0.08    0.09
  -1   8  -7    1.65    0.27
   1  -8   7    1.94    0.23
   1  -8   7    1.99    0.23
   0   8  -7    5.94    0.38
   0   8  -7    6.20    0.42
   0  -8   7    6.31    0.35
   1   8  -7   17.73    0.68
   1   8  -7   18.24    0.69
  -1  -8   7   15.99    0.61
   2   8  -7    0.46    0.19
   2   8  -7    0.68    0.18
  -2  -8   7    0.27    0.15
   3   8  -7    0.66    0.22
  -3  -8   7    0.27    0.16
   4   8  -7   19.82    0.85
  -4  -8   7   19.28    0.74
   5   8  -7    0.28    0.22
  -5  -8   7    0.01    0.14
   6   8  -7   10.87    0.69
  -6  -8   7   11.06    0.59
  -8   9  -6    0.20    0.27
   8  -9   6    0.11    0.20
   8  -9   6    0.01    0.18
  -7   9  -6    0.40    0.26
   7  -9   6    0.16    0.18
   7  -9   6    0.10    0.17
  -6   9  -6    0.18    0.20
   6  -9   6   -0.01    0.17
   6  -9   6    0.16    0.17
  -5   9  -6    1.49    0.30
   5  -9   6    1.29    0.26
   5  -9   6    1.58    0.27
  -4   9  -6    4.90    0.47
   4  -9   6    4.86    0.37
   4  -9   6    4.10    0.38
  -3   9  -6    2.19    0.33
   3  -9   6    2.10    0.27
   3  -9   6    2.11    0.27
  -2   9  -6    3.91    0.40
   2  -9   6    3.71    0.33
  -1   9  -6    5.98    0.43
   1  -9   6    6.55    0.38
   0   9  -6    2.42    0.31
   0  -9   6    2.60    0.28
   1   9  -6   13.02    0.59
   1   9  -6   13.81    0.62
  -1  -9   6   12.49    0.55
   2   9  -6    4.01    0.37
   2   9  -6    3.62    0.39
  -2  -9   6    3.48    0.33
   3   9  -6    1.79    0.32
  -3  -9   6    1.69    0.26
   4   9  -6    1.21    0.29
  -4  -9   6    0.57    0.19
   5   9  -6   12.24    0.72
  -5  -9   6   13.87    0.67
   6   9  -6    5.92    0.60
  -6  -9   6    4.62    0.46
  -7  10  -5   -0.17    0.19
   7 -10   5    0.13    0.17
  -6  10  -5    0.07    0.20
   6 -10   5    0.06    0.18
   6 -10   5   -0.09    0.15
  -5  10  -5    0.85    0.26
   5 -10   5    0.71    0.22
   5 -10   5    1.31    0.26
  -4  10  -5    0.86    0.26
   4 -10   5    0.61    0.20
  -3  10  -5    0.38    0.22
   3 -10   5    0.43    0.19
  -2  10  -5    6.04    0.46
   2 -10   5    6.73    0.42
  -1  10  -5   56.99    1.62
   1 -10   5   55.89    1.48
   0  10  -5   13.63    0.67
   0 -10   5   13.38    0.60
   1  10  -5    1.42    0.26
   1  10  -5    1.43    0.26
  -1 -10   5    1.31    0.23
   2  10  -5    8.75    0.52
   2  10  -5    9.52    0.54
  -2 -10   5    9.98    0.52
   3  10  -5    2.65    0.34
   3  10  -5    2.72    0.38
  -3 -10   5    2.99    0.34
   4  10  -5   11.74    0.69
  -4 -10   5   13.54    0.64
   5  10  -5    6.19    0.60
  -5 -10   5    6.53    0.47
  -6  11  -4    0.23    0.23
   6 -11   4    0.05    0.18
  -5  11  -4    2.40    0.37
   5 -11   4    2.24    0.34
  -4  11  -4    3.14    0.42
   4 -11   4    2.29    0.34
  -3  11  -4    1.04    0.26
   3 -11   4    1.38    0.27
  -2  11  -4    0.39    0.20
   2 -11   4    0.03    0.15
  -1  11  -4   14.98    0.74
   1 -11   4   15.47    0.68
   0  11  -4    0.38    0.21
   0 -11   4    0.14    0.15
   1  11  -4    2.57    0.36
  -1 -11   4    2.35    0.31
   2  11  -4    4.88    0.47
   2  11  -4    4.81    0.48
  -2 -11   4    3.79    0.38
   3  11  -4    1.72    0.31
   3  11  -4    1.67    0.32
  -3 -11   4    1.73    0.29
  -5  12  -3    0.41    0.24
   5 -12   3    0.03    0.18
  -4  12  -3    7.61    0.59
   4 -12   3    7.15    0.53
  -3  12  -3    1.70    0.33
   3 -12   3    1.47    0.29
  -2  12  -3    2.76    0.39
   2 -12   3    2.50    0.34
  -1  12  -3   10.58    0.65
   1 -12   3    9.25    0.55
   0  12  -3    5.29    0.53
   0 -12   3    5.76    0.43
   1  12  -3   10.57    0.67
  -1 -12   3    9.55    0.57
  -1   0 -16    3.28    0.42
   1   0  16    2.73    0.44
   1   0  16    3.72    0.41
   0   0 -16    4.82    0.52
   0   0  16    4.87    0.45
   1   0 -16    0.85    0.28
  -1   0  16    1.21    0.27
   2   0 -16    2.28    0.40
  -2   0  16    1.93    0.32
  -4   1 -15    2.07    0.38
  -4   1 -15    2.11    0.35
   4  -1  15    1.68    0.33
  -3   1 -15    0.23    0.19
  -3   1 -15    0.29    0.22
   3  -1  15    0.19    0.19
  -2   1 -15    2.85    0.38
  -2   1 -15    3.80    0.46
   2  -1  15    2.64    0.35
  -1   1 -15    0.22    0.19
  -1   1 -15    0.06    0.16
   1  -1  15   -0.04    0.16
   0   1 -15    0.50    0.23
   0  -1  15    0.84    0.23
   1   1 -15    0.62    0.23
  -1  -1  15    0.86    0.23
   2   1 -15    1.83    0.34
  -2  -1  15    2.23    0.31
   3   1 -15    0.55    0.25
  -3  -1  15    0.27    0.19
   4   1 -15    1.68    0.36
  -4  -1  15    2.54    0.35
   5   1 -15   -0.28    0.21
  -5  -1  15   -0.20    0.15
  -5   2 -14    2.96    0.45
   5  -2  14    2.96    0.40
  -4   2 -14    0.15    0.22
   4  -2  14   -0.05    0.17
  -3   2 -14    0.04    0.14
  -3   2 -14   -0.07    0.19
   3  -2  14   -0.09    0.16
  -2   2 -14   -0.07    0.15
  -2   2 -14    0.36    0.23
   2  -2  14    0.42    0.19
  -1   2 -14    0.18    0.17
  -1   2 -14    0.07    0.17
   1  -2  14    0.12    0.16
   0   2 -14    2.08    0.32
   0   2 -14    1.93    0.31
   0  -2  14    1.50    0.26
   1   2 -14    0.71    0.23
  -1  -2  14    0.43    0.18
   2   2 -14    0.09    0.17
  -2  -2  14    0.29    0.15
   3   2 -14    0.51    0.23
  -3  -2  14    0.46    0.19
   4   2 -14    0.18    0.22
  -4  -2  14    0.07    0.16
   5   2 -14   -0.05    0.23
  -5  -2  14    0.36    0.19
   6   2 -14    0.09    0.24
  -6  -2  14    0.17    0.18
  -6   3 -13    1.01    0.30
   6  -3  13    1.10    0.30
  -5   3 -13    2.03    0.37
   5  -3  13    1.33    0.29
  -4   3 -13    3.40    0.45
   4  -3  13    3.70    0.41
  -3   3 -13    0.09    0.14
  -3   3 -13    0.37    0.21
   3  -3  13    0.13    0.17
  -2   3 -13    7.48    0.51
  -2   3 -13    7.08    0.45
   2  -3  13    6.67    0.45
  -1   3 -13    0.85    0.24
  -1   3 -13    0.83    0.21
   1  -3  13    0.76    0.20
   0   3 -13    2.76    0.34
   0   3 -13    2.38    0.32
   0  -3  13    2.75    0.31
   1   3 -13    3.99    0.42
  -1  -3  13    3.69    0.35
   2   3 -13    1.51    0.30
  -2  -3  13    1.91    0.26
   3   3 -13    0.55    0.23
  -3  -3  13    0.44    0.17
   4   3 -13   13.44    0.73
  -4  -3  13   14.60    0.63
   5   3 -13    3.23    0.45
  -5  -3  13    4.38    0.39
   6   3 -13    0.62    0.30
  -6  -3  13    0.96    0.23
  -7   4 -12    0.89    0.31
   7  -4  12    1.46    0.33
  -6   4 -12   -0.15    0.20
   6  -4  12    0.02    0.18
  -5   4 -12   10.36    0.66
   5  -4  12   11.74    0.64
  -4   4 -12    5.10    0.51
   4  -4  12    5.24    0.46
  -3   4 -12    3.78    0.42
   3  -4  12    3.79    0.39
  -2   4 -12    0.75    0.19
  -2   4 -12    0.16    0.19
   2  -4  12    0.50    0.18
  -1   4 -12    0.18    0.16
  -1   4 -12    0.33    0.19
   1  -4  12    0.06    0.14
   0   4 -12    1.45    0.25
   0   4 -12    1.15    0.24
   0  -4  12    0.78    0.19
   1   4 -12    0.24    0.19
  -1  -4  12    0.31    0.17
   2   4 -12   11.32    0.61
  -2  -4  12   10.32    0.49
   3   4 -12    0.19    0.20
  -3  -4  12    0.11    0.14
   4   4 -12    1.00    0.28
  -4  -4  12    1.18    0.22
   5   4 -12    1.05    0.30
  -5  -4  12    1.26    0.23
   6   4 -12    3.42    0.47
  -6  -4  12    3.46    0.35
  -6  -4  12    4.20    0.40
   7   4 -12    1.92    0.41
  -7  -4  12    3.01    0.35
  -7  -4  12    2.85    0.36
  -7   5 -11    2.70    0.42
   7  -5  11    1.81    0.34
  -6   5 -11    0.31    0.22
   6  -5  11    0.38    0.21
  -5   5 -11    4.22    0.47
   5  -5  11    3.16    0.38
  -4   5 -11    1.02    0.26
   4  -5  11    0.72    0.22
  -3   5 -11    0.89    0.24
   3  -5  11    1.16    0.24
  -2   5 -11    2.43    0.34
  -2   5 -11    2.13    0.27
   2  -5  11    1.70    0.25
  -1   5 -11   12.36    0.54
  -1   5 -11   12.00    0.60
   1  -5  11   11.67    0.53
   0   5 -11    0.61    0.21
   0   5 -11    1.19    0.24
   0  -5  11    1.13    0.21
   1   5 -11    1.20    0.23
   1   5 -11    0.97    0.23
  -1  -5  11    1.23    0.20
   2   5 -11    1.32    0.27
  -2  -5  11    1.28    0.22
   3   5 -11   13.66    0.69
  -3  -5  11   13.40    0.55
  -3  -5  11   14.31    0.53
   4   5 -11    1.09    0.28
  -4  -5  11    1.18    0.21
  -4  -5  11    1.01    0.21
   5   5 -11    0.92    0.29
  -5  -5  11    1.01    0.21
  -5  -5  11    1.49    0.25
   6   5 -11    6.57    0.63
  -6  -5  11    8.32    0.50
  -6  -5  11    7.96    0.45
   7   5 -11   -0.14    0.21
  -7  -5  11    0.30    0.20
  -8   6 -10    0.30    0.25
   8  -6  10   -0.12    0.19
  -7   6 -10   -0.27    0.17
   7  -6  10    0.21    0.19
  -6   6 -10    2.84    0.42
   6  -6  10    3.07    0.40
  -5   6 -10   -0.16    0.17
   5  -6  10   -0.04    0.15
  -4   6 -10    1.00    0.26
   4  -6  10    1.31    0.25
  -3   6 -10    0.15    0.18
   3  -6  10    0.44    0.17
  -2   6 -10    2.92    0.36
   2  -6  10    3.43    0.34
  -1   6 -10    2.73    0.30
  -1   6 -10    2.69    0.33
   1  -6  10    2.03    0.26
   0   6 -10   18.37    0.72
   0   6 -10   18.31    0.69
   0  -6  10   18.22    0.63
   0  -6  10   17.27    0.56
   1   6 -10    0.12    0.18
   1   6 -10   -0.04    0.16
  -1  -6  10    0.13    0.11
  -1  -6  10   -0.01    0.11
   2   6 -10    2.41    0.34
  -2  -6  10    2.33    0.25
  -2  -6  10    1.95    0.23
   3   6 -10    2.15    0.33
  -3  -6  10    2.29    0.26
  -3  -6  10    2.26    0.24
   4   6 -10    0.97    0.27
  -4  -6  10    0.87    0.18
  -4  -6  10    0.48    0.17
   5   6 -10    3.80    0.47
  -5  -6  10    3.29    0.35
   6   6 -10    0.14    0.21
  -6  -6  10    0.20    0.18
   7   6 -10    2.06    0.39
  -7  -6  10    1.77    0.31
  -8   7  -9    1.67    0.39
   8  -7   9    1.22    0.31
  -7   7  -9    0.25    0.25
   7  -7   9    0.78    0.24
  -6   7  -9    2.33    0.38
   6  -7   9    2.21    0.34
  -5   7  -9    2.47    0.37
   5  -7   9    2.30    0.34
  -4   7  -9    5.32    0.49
   4  -7   9    5.39    0.45
  -3   7  -9    0.22    0.21
   3  -7   9    0.21    0.12
   3  -7   9    0.19    0.15
  -2   7  -9    0.06    0.18
   2  -7   9   -0.03    0.13
   2  -7   9    0.05    0.10
  -1   7  -9    8.07    0.50
  -1   7  -9    7.46    0.41
   1  -7   9    7.33    0.36
   1  -7   9    7.22    0.39
   0   7  -9   12.56    0.56
   0   7  -9   12.54    0.59
   0  -7   9   12.24    0.50
   0  -7   9   12.06    0.47
   1   7  -9    0.68    0.20
   1   7  -9    1.45    0.26
  -1  -7   9    1.09    0.18
  -1  -7   9    1.01    0.18
   2   7  -9   12.26    0.61
  -2  -7   9   11.29    0.46
  -2  -7   9   11.23    0.49
   3   7  -9    4.90    0.47
  -3  -7   9    4.25    0.32
   4   7  -9    2.69    0.38
  -4  -7   9    3.22    0.33
   5   7  -9    0.75    0.27
  -5  -7   9    0.24    0.17
   6   7  -9   14.17    0.80
  -6  -7   9   14.28    0.68
  -8   8  -8    0.00    0.28
   8  -8   8    0.02    0.20
  -7   8  -8    1.28    0.34
   7  -8   8    0.35    0.21
  -6   8  -8    6.41    0.58
   6  -8   8    6.50    0.48
   6  -8   8    6.13    0.42
  -5   8  -8    0.01    0.20
   5  -8   8    0.47    0.16
   5  -8   8    0.25    0.17
  -4   8  -8   -0.07    0.20
   4  -8   8    0.01    0.14
   4  -8   8    0.19    0.13
  -3   8  -8   19.56    0.81
   3  -8   8   17.60    0.64
   3  -8   8   18.82    0.71
  -2   8  -8    1.03    0.26
   2  -8   8    1.09    0.21
   2  -8   8    1.35    0.20
  -1   8  -8    1.26    0.26
   1  -8   8    1.50    0.22
   1  -8   8    1.31    0.21
   0   8  -8    6.43    0.43
   0   8  -8    6.33    0.40
   0  -8   8    6.60    0.36
   0  -8   8    6.68    0.35
   1   8  -8   24.70    0.85
   1   8  -8   25.85    0.89
  -1  -8   8   26.39    0.81
   2   8  -8    0.54    0.22
   2   8  -8    0.22    0.14
  -2  -8   8    0.16    0.14
   3   8  -8    6.63    0.49
  -3  -8   8    5.83    0.39
   4   8  -8    6.74    0.50
  -4  -8   8    6.25    0.41
   5   8  -8    0.31    0.21
  -5  -8   8   -0.14    0.14
   6   8  -8    3.98    0.49
  -6  -8   8    3.11    0.37
  -7   9  -7    0.44    0.28
   7  -9   7    0.31    0.21
   7  -9   7    0.20    0.19
  -6   9  -7   -0.21    0.20
   6  -9   7    0.29    0.18
   6  -9   7   -0.12    0.14
  -5   9  -7    5.92    0.55
   5  -9   7    5.59    0.48
   5  -9   7    5.98    0.41
  -4   9  -7    0.70    0.26
   4  -9   7    0.43    0.16
   4  -9   7    0.47    0.19
  -3   9  -7    7.78    0.52
   3  -9   7    8.62    0.45
   3  -9   7    7.53    0.44
  -2   9  -7   12.80    0.64
   2  -9   7   12.11    0.53
  -1   9  -7    3.41    0.38
   1  -9   7    3.45    0.32
   0   9  -7   12.55    0.60
   0  -9   7   13.24    0.55
   1   9  -7    6.96    0.44
   1   9  -7    6.84    0.43
  -1  -9   7    6.87    0.40
   2   9  -7    2.35    0.33
   2   9  -7    1.80    0.27
  -2  -9   7    1.56    0.24
   3   9  -7   10.70    0.62
  -3  -9   7   10.89    0.53
   4   9  -7   13.12    0.71
  -4  -9   7   13.14    0.62
   5   9  -7    1.36    0.33
  -5  -9   7    1.12    0.26
  -7  10  -6    0.51    0.25
   7 -10   6    0.35    0.20
   7 -10   6    0.11    0.22
  -6  10  -6    0.15    0.20
   6 -10   6    0.06    0.16
   6 -10   6    0.16    0.19
  -5  10  -6    2.33    0.36
   5 -10   6    2.21    0.31
   5 -10   6    2.45    0.34
  -4  10  -6    0.97    0.26
   4 -10   6    0.97    0.22
   3 -10   6    5.92    0.40
  -2  10  -6   -0.03    0.17
   2 -10   6    0.40    0.17
  -1  10  -6    7.32    0.50
   1 -10   6    7.93    0.45
   0  10  -6    2.88    0.35
   0 -10   6    3.69    0.36
   1  10  -6    2.20    0.30
   1  10  -6    2.41    0.33
  -1 -10   6    1.82    0.27
   2  10  -6    0.36    0.18
   2  10  -6    0.30    0.18
  -2 -10   6   -0.31    0.10
   3  10  -6    8.94    0.57
  -3 -10   6    8.08    0.49
   4  10  -6    7.57    0.55
  -4 -10   6    8.58    0.52
   5  10  -6    0.21    0.22
  -5 -10   6    0.16    0.19
  -6  11  -5    2.67    0.42
   6 -11   5    1.91    0.33
  -5  11  -5    1.62    0.34
   5 -11   5    1.73    0.30
  -4  11  -5    0.18    0.19
   4 -11   5    0.30    0.19
  -3  11  -5    0.75    0.25
   3 -11   5    0.97    0.24
  -2  11  -5   15.90    0.77
   2 -11   5   16.66    0.72
  -1  11  -5    1.77    0.32
   1 -11   5    1.86    0.28
   0  11  -5    0.17    0.19
   0 -11   5    0.25    0.16
   1  11  -5   10.27    0.60
  -1 -11   5   10.41    0.54
   2  11  -5    1.84    0.32
   2  11  -5    1.29    0.27
  -2 -11   5    1.57    0.27
   3  11  -5    2.98    0.41
  -3 -11   5    3.52    0.40
  -5  12  -4    4.01    0.50
   5 -12   4    4.58    0.48
  -4  12  -4    2.43    0.39
   4 -12   4    1.89    0.33
  -3  12  -4    1.22    0.31
   3 -12   4    0.94    0.24
  -2  12  -4   14.52    0.78
   2 -12   4   14.46    0.72
  -1  12  -4    1.06    0.28
   1 -12   4    0.90    0.24
   0  12  -4    2.31    0.38
   0 -12   4    2.22    0.32
   1  12  -4    0.63    0.25
  -1 -12   4    0.12    0.18
  -2   1 -16    0.16    0.19
  -2   1 -16    0.26    0.23
   2  -1  16   -0.28    0.15
  -1   1 -16    2.29    0.37
  -1   1 -16    2.39    0.38
   1  -1  16    2.67    0.36
   0   1 -16    0.09    0.20
   0  -1  16    0.01    0.17
   1   1 -16    4.78    0.52
  -1  -1  16    4.08    0.42
   2   1 -16    1.89    0.35
  -2  -1  16    2.59    0.36
   3   1 -16    0.59    0.27
  -3  -1  16    0.95    0.25
  -4   2 -15    0.07    0.23
   4  -2  15    0.22    0.21
  -3   2 -15    1.71    0.31
  -3   2 -15    2.35    0.40
   3  -2  15    2.07    0.33
  -2   2 -15   15.24    0.74
  -2   2 -15   16.38    0.83
   2  -2  15   17.00    0.75
  -1   2 -15    1.03    0.28
  -1   2 -15    0.59    0.23
   1  -2  15    0.94    0.24
   0   2 -15   -0.12    0.17
   0  -2  15    0.24    0.18
   1   2 -15   -0.14    0.17
  -1  -2  15   -0.03    0.17
   2   2 -15    2.35    0.38
  -2  -2  15    2.02    0.30
   3   2 -15    6.49    0.60
  -3  -2  15    6.35    0.44
   4   2 -15    0.73    0.30
  -4  -2  15    0.91    0.25
   5   2 -15    2.87    0.48
  -5  -2  15    2.46    0.35
  -5   3 -14    0.43    0.25
   5  -3  14    0.65    0.24
  -4   3 -14    1.12    0.31
   4  -3  14    0.47    0.22
  -3   3 -14    6.78    0.53
  -3   3 -14    6.68    0.46
   3  -3  14    5.58    0.49
  -2   3 -14    0.11    0.16
  -2   3 -14    0.26    0.21
   2  -3  14    0.04    0.15
  -1   3 -14    2.22    0.32
  -1   3 -14    2.35    0.35
   1  -3  14    3.18    0.34
   0   3 -14    6.55    0.48
   0   3 -14    7.88    0.51
   0  -3  14    7.10    0.44
   1   3 -14    0.03    0.16
  -1  -3  14    0.28    0.16
   2   3 -14    1.87    0.33
  -2  -3  14    2.28    0.30
   3   3 -14    0.07    0.20
  -3  -3  14    0.13    0.16
   4   3 -14   15.90    0.83
  -4  -3  14   15.45    0.68
   5   3 -14    0.64    0.28
  -5  -3  14    0.26    0.19
  -6   4 -13   -0.19    0.20
   6  -4  13   -0.17    0.17
  -5   4 -13    2.44    0.41
   5  -4  13    2.46    0.36
  -4   4 -13   12.27    0.72
   4  -4  13   11.93    0.64
  -3   4 -13   -0.15    0.17
   3  -4  13   -0.01    0.14
  -2   4 -13    5.56    0.50
  -2   4 -13    6.02    0.41
   2  -4  13    5.70    0.41
  -1   4 -13   -0.21    0.13
  -1   4 -13    0.35    0.20
   1  -4  13    0.03    0.14
   0   4 -13    0.32    0.18
   0   4 -13    0.79    0.22
   0  -4  13    0.35    0.16
   1   4 -13    2.27    0.33
  -1  -4  13    2.52    0.29
   2   4 -13    4.37    0.46
  -2  -4  13    3.64    0.35
   3   4 -13    0.44    0.24
  -3  -4  13    0.66    0.19
   4   4 -13    0.21    0.23
  -4  -4  13    0.35    0.18
   5   4 -13    1.42    0.35
  -5  -4  13    1.05    0.24
   6   4 -13    0.76    0.30
  -6  -4  13    0.30    0.19
  -7   5 -12   -0.27    0.19
   7  -5  12    0.12    0.20
  -6   5 -12    0.87    0.29
   6  -5  12    1.08    0.28
  -5   5 -12    0.57    0.24
   5  -5  12    0.87    0.25
  -4   5 -12    0.13    0.20
   4  -5  12    0.14    0.17
  -3   5 -12   -0.44    0.15
   3  -5  12   -0.01    0.14
  -2   5 -12   19.31    0.82
  -2   5 -12   20.18    0.73
   2  -5  12   19.36    0.74
  -1   5 -12   16.02    0.70
  -1   5 -12   15.86    0.66
   1  -5  12   14.24    0.61
   0   5 -12    5.47    0.42
   0   5 -12    6.45    0.44
   0  -5  12    6.14    0.39
   1   5 -12   -0.13    0.16
  -1  -5  12    0.13    0.14
   2   5 -12   11.88    0.63
  -2  -5  12   11.89    0.53
   3   5 -12    1.46    0.32
  -3  -5  12    2.04    0.26
   4   5 -12    2.42    0.40
  -4  -5  12    2.56    0.29
   5   5 -12    6.08    0.58
  -5  -5  12    7.17    0.44
  -5  -5  12    7.66    0.45
   6   5 -12    0.10    0.22
  -6  -5  12   -0.03    0.15
  -6  -5  12    0.02    0.17
  -7   6 -11    0.23    0.25
   7  -6  11    0.26    0.23
  -6   6 -11    0.14    0.21
   6  -6  11    0.20    0.20
  -5   6 -11    1.39    0.32
   5  -6  11    1.06    0.27
  -4   6 -11    3.25    0.41
   4  -6  11    2.30    0.32
  -3   6 -11    0.90    0.27
   3  -6  11    1.30    0.25
  -2   6 -11   -0.03    0.17
   2  -6  11   -0.20    0.13
  -1   6 -11   18.87    0.76
  -1   6 -11   17.54    0.69
   1  -6  11   17.82    0.67
   0   6 -11    5.35    0.44
   0   6 -11    5.65    0.43
   0  -6  11    5.24    0.35
   1   6 -11    0.02    0.18
   1   6 -11   -0.02    0.18
  -1  -6  11    0.37    0.16
   2   6 -11    4.34    0.45
  -2  -6  11    4.68    0.31
  -2  -6  11    4.99    0.35
   3   6 -11    0.43    0.22
  -3  -6  11    0.00    0.13
  -3  -6  11    0.12    0.13
   4   6 -11    1.15    0.30
  -4  -6  11    1.50    0.24
  -4  -6  11    1.32    0.22
   5   6 -11    0.84    0.27
  -5  -6  11    0.70    0.21
   6   6 -11   -0.08    0.21
  -6  -6  11    0.22    0.18
  -7   7 -10    1.03    0.31
   7  -7  10    1.10    0.29
  -6   7 -10    0.15    0.22
   6  -7  10    0.31    0.21
  -5   7 -10   -0.04    0.19
   5  -7  10   -0.01    0.17
  -4   7 -10   35.79    1.22
   4  -7  10   35.11    1.13
  -3   7 -10    0.19    0.20
   3  -7  10    0.14    0.15
  -2   7 -10    3.19    0.39
   2  -7  10    2.96    0.32
  -1   7 -10    7.60    0.51
   1  -7  10    7.89    0.43
   1  -7  10    7.46    0.37
   0   7 -10    6.91    0.43
   0   7 -10    6.51    0.44
   0  -7  10    6.86    0.34
   0  -7  10    6.83    0.39
   1   7 -10   11.67    0.59
   1   7 -10   12.25    0.56
  -1  -7  10   12.10    0.50
  -1  -7  10   12.04    0.48
   2   7 -10    2.99    0.37
  -2  -7  10    2.63    0.27
  -2  -7  10    2.83    0.27
   3   7 -10   11.25    0.64
  -3  -7  10   12.12    0.53
   4   7 -10    2.46    0.37
  -4  -7  10    2.31    0.29
   5   7 -10    0.82    0.28
  -5  -7  10    0.58    0.19
   6   7 -10    0.04    0.20
  -6  -7  10    0.18    0.19
  -7   8  -9    3.14    0.46
   7  -8   9    3.23    0.42
  -6   8  -9    6.13    0.59
   6  -8   9    6.76    0.50
  -5   8  -9    0.86    0.28
   5  -8   9    1.30    0.26
  -4   8  -9    2.56    0.39
   4  -8   9    2.93    0.34
   4  -8   9    2.59    0.28
  -3   8  -9   13.86    0.69
   3  -8   9   14.26    0.62
   3  -8   9   13.48    0.54
  -2   8  -9    0.22    0.21
   2  -8   9    0.10    0.14
   2  -8   9    0.02    0.11
  -1   8  -9    0.03    0.17
   1  -8   9    0.19    0.15
   1  -8   9    0.05    0.11
   0   8  -9   22.52    0.79
   0   8  -9   22.54    0.82
   0  -8   9   22.43    0.72
   0  -8   9   22.27    0.72
   1   8  -9    0.35    0.20
   1   8  -9    0.30    0.18
  -1  -8   9    0.08    0.13
   2   8  -9    0.18    0.18
  -2  -8   9    0.46    0.16
   3   8  -9    0.32    0.20
  -3  -8   9    0.03    0.13
   4   8  -9    0.17    0.22
  -4  -8   9    0.40    0.19
   5   8  -9    3.58    0.46
  -5  -8   9    3.29    0.37
   6   8  -9    1.13    0.32
  -6  -8   9    0.39    0.22
  -7   9  -8    0.31    0.30
   7  -9   8    0.70    0.25
  -6   9  -8    1.85    0.36
   6  -9   8    1.36    0.27
   6  -9   8    1.21    0.28
  -5   9  -8    1.55    0.33
   5  -9   8    1.51    0.26
   5  -9   8    1.83    0.31
  -4   9  -8    5.09    0.50
   4  -9   8    5.06    0.37
   4  -9   8    4.99    0.44
  -3   9  -8   11.95    0.65
   3  -9   8   10.99    0.52
   3  -9   8   10.91    0.55
  -2   9  -8    0.76    0.23
   2  -9   8    0.48    0.17
   2  -9   8    0.64    0.19
  -1   9  -8    3.76    0.40
   1  -9   8    3.19    0.31
   0   9  -8    0.06    0.17
   0  -9   8   -0.04    0.11
   1   9  -8    1.33    0.25
   1   9  -8    1.59    0.27
  -1  -9   8    1.98    0.26
   2   9  -8    1.49    0.28
  -2  -9   8    1.12    0.22
   3   9  -8    0.17    0.18
  -3  -9   8    0.01    0.13
   4   9  -8    1.23    0.31
  -4  -9   8    0.96    0.23
   5   9  -8    0.11    0.20
  -5  -9   8    0.39    0.21
  -7  10  -7    0.28    0.26
   7 -10   7    0.33    0.21
   7 -10   7    0.32    0.23
  -6  10  -7    4.29    0.50
   6 -10   7    4.94    0.47
   6 -10   7    4.73    0.48
  -5  10  -7   17.72    0.85
   5 -10   7   18.83    0.79
   5 -10   7   18.09    0.76
  -4  10  -7    2.47    0.37
   4 -10   7    2.62    0.33
  -3  10  -7    0.86    0.26
   3 -10   7    0.44    0.17
  -2  10  -7    0.56    0.23
   2 -10   7    0.72    0.20
  -1  10  -7    0.25    0.20
   1 -10   7    0.07    0.13
   0  10  -7    1.62    0.28
   0 -10   7    1.66    0.25
   1  10  -7    4.67    0.44
  -1 -10   7    3.85    0.36
   2  10  -7    1.10    0.24
   2  10  -7    1.21    0.26
  -2 -10   7    1.02    0.23
   3  10  -7   -0.01    0.16
  -3 -10   7   -0.03    0.14
   4  10  -7    6.54    0.59
  -4 -10   7    7.84    0.50
  -6  11  -6    4.98    0.55
   6 -11   6    4.74    0.48
  -5  11  -6    2.06    0.36
   5 -11   6    2.32    0.34
  -4  11  -6    1.37    0.31
   4 -11   6    1.08    0.25
  -3  11  -6   18.66    0.85
   3 -11   6   18.10    0.76
  -2  11  -6    1.81    0.33
   2 -11   6    1.85    0.29
  -1  11  -6    0.64    0.24
   1 -11   6    0.50    0.19
   0  11  -6    7.39    0.52
   0 -11   6    6.83    0.45
   1  11  -6    3.06    0.39
  -1 -11   6    2.44    0.31
   2  11  -6    2.69    0.37
   2  11  -6    2.48    0.35
  -2 -11   6    2.42    0.32
   3  11  -6    2.47    0.38
  -3 -11   6    1.98    0.31
  -4  12  -5    3.66    0.47
   4 -12   5    3.12    0.39
  -3  12  -5    8.16    0.60
   3 -12   5    6.32    0.48
  -2  12  -5    0.81    0.27
   2 -12   5    0.69    0.23
  -1  12  -5    0.25    0.20
   1 -12   5    0.12    0.16
   0  12  -5    3.79    0.45
   0 -12   5    3.54    0.40
   1  12  -5    1.00    0.28
  -1 -12   5    1.54    0.28
  -2   2 -16    0.19    0.24
  -2   2 -16    0.18    0.21
   2  -2  16   -0.01    0.18
  -1   2 -16    0.32    0.24
  -1   2 -16    0.50    0.24
   1  -2  16    0.42    0.22
   0   2 -16    2.23    0.36
   0  -2  16    2.07    0.33
   1   2 -16    0.25    0.22
  -1  -2  16    0.46    0.21
   2   2 -16    1.50    0.33
  -2  -2  16    1.44    0.29
   3   2 -16    0.06    0.24
  -3  -2  16   -0.13    0.15
  -4   3 -15    0.26    0.24
   4  -3  15    0.28    0.22
  -3   3 -15    3.53    0.46
   3  -3  15    3.21    0.41
  -2   3 -15    0.19    0.22
  -2   3 -15    0.17    0.18
   2  -3  15   -0.10    0.16
  -1   3 -15    0.72    0.23
  -1   3 -15    0.10    0.20
   1  -3  15    0.28    0.19
   0   3 -15    1.64    0.30
   0  -3  15    1.39    0.26
   1   3 -15    4.26    0.47
  -1  -3  15    5.24    0.45
   2   3 -15    1.31    0.32
  -2  -3  15    1.17    0.26
   3   3 -15   -0.25    0.20
  -3  -3  15    0.25    0.17
   4   3 -15    0.19    0.25
  -4  -3  15    0.03    0.16
  -5   4 -14    1.72    0.38
   5  -4  14    3.09    0.41
  -4   4 -14    1.07    0.30
   4  -4  14    0.98    0.27
  -3   4 -14    1.90    0.36
   3  -4  14    2.70    0.37
  -2   4 -14   10.15    0.56
  -2   4 -14   11.34    0.66
   2  -4  14   10.44    0.56
  -1   4 -14   -0.17    0.15
  -1   4 -14    0.01    0.19
   1  -4  14   -0.23    0.11
   0   4 -14    4.28    0.43
   0  -4  14    3.99    0.38
   1   4 -14    0.48    0.23
  -1  -4  14    0.26    0.17
   2   4 -14    2.60    0.39
  -2  -4  14    1.84    0.29
   3   4 -14    3.72    0.46
  -3  -4  14    4.03    0.38
   4   4 -14    6.26    0.60
  -4  -4  14    6.34    0.43
   5   4 -14    2.08    0.40
  -5  -4  14    2.56    0.33
  -6   5 -13    0.08    0.25
   6  -5  13   -0.15    0.17
  -5   5 -13    8.95    0.63
   5  -5  13    8.53    0.57
  -4   5 -13   -0.09    0.19
   4  -5  13    0.00    0.17
  -3   5 -13    0.05    0.20
   3  -5  13   -0.08    0.16
  -2   5 -13    4.55    0.47
   2  -5  13    5.14    0.44
  -1   5 -13    5.41    0.49
  -1   5 -13    5.42    0.42
   1  -5  13    5.55    0.40
   0   5 -13    0.01    0.16
   0   5 -13   -0.11    0.17
   0  -5  13    0.07    0.14
   1   5 -13    0.81    0.25
  -1  -5  13    0.26    0.16
   2   5 -13    3.10    0.39
  -2  -5  13    2.40    0.30
   3   5 -13    0.20    0.22
  -3  -5  13    0.33    0.17
   4   5 -13    2.55    0.42
  -4  -5  13    3.23    0.34
   5   5 -13    0.83    0.30
  -5  -5  13    0.82    0.23
   6   5 -13   -0.07    0.24
  -6  -5  13    0.10    0.16
  -6   6 -12   -0.02    0.21
   6  -6  12    0.31    0.22
  -5   6 -12    0.51    0.26
   5  -6  12    0.34    0.21
  -4   6 -12   17.56    0.84
   4  -6  12   17.01    0.75
  -3   6 -12    0.86    0.28
   3  -6  12    0.75    0.23
  -2   6 -12   10.33    0.61
   2  -6  12    9.31    0.51
  -1   6 -12   -0.18    0.17
  -1   6 -12   -0.02    0.16
   1  -6  12    0.01    0.14
   0   6 -12    1.17    0.26
   0   6 -12    1.59    0.29
   0  -6  12    1.09    0.21
   1   6 -12   10.52    0.59
  -1  -6  12   10.64    0.50
   2   6 -12    0.01    0.20
  -2  -6  12   -0.16    0.12
   3   6 -12    0.95    0.28
  -3  -6  12    0.93    0.20
   4   6 -12    0.37    0.24
  -4  -6  12   -0.09    0.13
  -4  -6  12    0.11    0.15
   5   6 -12    0.34    0.24
  -5  -6  12    0.28    0.17
   6   6 -12    1.34    0.35
  -6  -6  12    0.74    0.23
  -7   7 -11    1.99    0.40
   7  -7  11    1.46    0.34
  -6   7 -11    0.18    0.24
   6  -7  11   -0.28    0.15
  -5   7 -11    0.70    0.26
   5  -7  11    0.55    0.23
  -4   7 -11    6.69    0.51
   4  -7  11    6.63    0.47
  -3   7 -11    3.54    0.44
   3  -7  11    4.67    0.42
  -2   7 -11   26.26    0.99
   2  -7  11   28.68    0.93
  -1   7 -11    1.21    0.29
   1  -7  11    1.26    0.23
   0   7 -11    6.81    0.46
   0   7 -11    5.31    0.46
   0  -7  11    5.96    0.39
   1   7 -11    0.03    0.18
  -1  -7  11   -0.05    0.10
  -1  -7  11   -0.07    0.13
   2   7 -11    7.71    0.54
  -2  -7  11    8.52    0.42
  -2  -7  11    9.21    0.45
   3   7 -11    0.33    0.22
  -3  -7  11    0.35    0.16
   4   7 -11    1.30    0.31
  -4  -7  11    1.17    0.24
   5   7 -11    0.20    0.22
  -5  -7  11    0.19    0.16
   6   7 -11    3.06    0.47
  -6  -7  11    3.22    0.38
  -7   8 -10   -0.29    0.23
   7  -8  10   -0.03    0.20
  -6   8 -10    4.88    0.53
   6  -8  10    3.99    0.45
  -5   8 -10   -0.10    0.23
   5  -8  10   -0.10    0.17
  -4   8 -10    5.05    0.52
   4  -8  10    4.90    0.45
  -3   8 -10   -0.04    0.21
   3  -8  10    0.06    0.16
  -2   8 -10   -0.09    0.20
   2  -8  10   -0.17    0.13
   2  -8  10   -0.05    0.10
  -1   8 -10    9.08    0.55
   1  -8  10    9.70    0.44
   1  -8  10    9.52    0.48
   0   8 -10    0.94    0.23
   0   8 -10    0.96    0.24
   0  -8  10    0.56    0.16
   0  -8  10    0.68    0.17
   1   8 -10   -0.15    0.14
   1   8 -10   -0.03    0.17
  -1  -8  10    0.13    0.14
   2   8 -10    1.11    0.27
  -2  -8  10    0.87    0.20
   3   8 -10    1.73    0.33
  -3  -8  10    1.97    0.27
   4   8 -10    6.05    0.57
  -4  -8  10    6.77    0.44
   5   8 -10    0.47    0.27
  -5  -8  10    0.15    0.18
  -7   9  -9    0.72    0.34
   7  -9   9    1.10    0.30
  -6   9  -9    1.05    0.34
   6  -9   9    0.71    0.25
  -5   9  -9   -0.43    0.18
   5  -9   9    0.19    0.19
  -4   9  -9    4.98    0.51
   4  -9   9    5.13    0.37
   4  -9   9    5.20    0.47
  -3   9  -9    8.70    0.60
   3  -9   9    9.42    0.51
   3  -9   9    9.75    0.48
  -2   9  -9    0.07    0.19
   2  -9   9    0.34    0.17
   2  -9   9    0.31    0.15
  -1   9  -9    0.82    0.24
   1  -9   9    0.17    0.14
   0   9  -9    0.24    0.18
   0  -9   9    0.27    0.14
   1   9  -9    2.21    0.32
   1   9  -9    2.06    0.30
  -1  -9   9    2.48    0.29
   2   9  -9    0.08    0.17
  -2  -9   9    0.34    0.15
   3   9  -9   -0.18    0.15
  -3  -9   9    0.33    0.16
   4   9  -9    0.36    0.22
  -4  -9   9    0.38    0.20
   5   9  -9   -0.15    0.20
  -5  -9   9    0.44    0.22
  -6  10  -8    3.58    0.50
   6 -10   8    3.98    0.45
   6 -10   8    3.96    0.41
  -5  10  -8    0.41    0.24
   5 -10   8    0.25    0.20
   5 -10   8    0.02    0.16
  -4  10  -8   -0.07    0.19
   4 -10   8    0.15    0.15
   4 -10   8    0.30    0.19
  -3  10  -8    0.23    0.22
   3 -10   8    0.31    0.16
  -2  10  -8    0.14    0.20
   2 -10   8    0.13    0.14
  -1  10  -8    1.54    0.30
   1 -10   8    2.07    0.27
   0  10  -8   -0.02    0.15
   0 -10   8   -0.23    0.10
   1  10  -8    2.71    0.35
  -1 -10   8    2.72    0.31
   2  10  -8    6.42    0.48
  -2 -10   8    5.64    0.41
   3  10  -8    1.20    0.28
  -3 -10   8    1.03    0.23
   4  10  -8   16.57    0.85
  -4 -10   8   17.46    0.75
  -6  11  -7    3.67    0.49
   6 -11   7    4.13    0.45
  -5  11  -7    0.32    0.23
   5 -11   7    0.21    0.19
  -4  11  -7    0.00    0.19
   4 -11   7    0.17    0.17
  -3  11  -7    3.30    0.43
   3 -11   7    3.33    0.37
  -2  11  -7    0.71    0.24
   2 -11   7    0.45    0.19
  -1  11  -7    4.81    0.48
   1 -11   7    5.17    0.44
   0  11  -7    0.20    0.20
   0 -11   7    0.01    0.14
   1  11  -7   -0.01    0.16
  -1 -11   7    0.15    0.15
  -2 -11   7    0.08    0.16
   3  11  -7    0.32    0.21
  -3 -11   7    0.75    0.23
  -4  12  -6    0.41    0.24
   4 -12   6    0.43    0.21
  -3  12  -6    0.10    0.19
   3 -12   6    0.07    0.17
  -2  12  -6    0.02    0.20
   2 -12   6    0.08    0.17
  -1  12  -6    0.88    0.25
   1 -12   6    1.28    0.26
   0  12  -6    0.04    0.19
   0 -12   6    0.08    0.16
   1  12  -6    1.40    0.30
  -1 -12   6    1.44    0.28
  -3   3 -16    0.18    0.25
   3  -3  16    0.09    0.20
  -2   3 -16    1.27    0.30
  -2   3 -16    1.70    0.36
   2  -3  16    2.27    0.34
  -1   3 -16   -0.22    0.16
   1  -3  16    0.46    0.20
   0   3 -16    7.18    0.53
   0  -3  16    6.59    0.48
   1   3 -16    1.35    0.32
  -1  -3  16    1.34    0.28
   2   3 -16    1.62    0.36
  -2  -3  16    1.75    0.31
   3   3 -16    0.57    0.29
  -3  -3  16    1.09    0.26
  -4   4 -15    0.68    0.29
   4  -4  15    1.03    0.28
  -3   4 -15    8.72    0.63
   3  -4  15    7.02    0.51
  -2   4 -15    0.11    0.18
  -2   4 -15   -0.07    0.21
   2  -4  15    0.22    0.18
  -1   4 -15    2.60    0.39
  -1   4 -15    2.46    0.35
   1  -4  15    2.14    0.32
   0   4 -15    4.03    0.45
   0  -4  15    3.82    0.39
   1   4 -15   -0.05    0.20
  -1  -4  15   -0.21    0.15
   2   4 -15    0.43    0.25
  -2  -4  15    0.14    0.18
   3   4 -15    0.84    0.29
  -3  -4  15    0.22    0.18
   4   4 -15   13.78    0.81
  -4  -4  15   13.01    0.65
  -5   5 -14    3.59    0.48
   5  -5  14    3.06    0.42
  -4   5 -14    0.55    0.27
   4  -5  14    0.64    0.24
  -3   5 -14    1.04    0.30
   3  -5  14    0.75    0.24
  -2   5 -14    2.61    0.38
   2  -5  14    1.87    0.30
  -1   5 -14    1.38    0.30
  -1   5 -14    0.97    0.27
   1  -5  14    1.30    0.26
   0   5 -14    2.57    0.35
   0  -5  14    2.49    0.33
   1   5 -14    2.70    0.37
  -1  -5  14    2.86    0.33
   2   5 -14   -0.11    0.21
  -2  -5  14   -0.14    0.13
   3   5 -14    0.81    0.28
  -3  -5  14    1.48    0.26
   4   5 -14    5.37    0.57
  -4  -5  14    5.01    0.44
   5   5 -14    0.19    0.28
  -5  -5  14    0.16    0.17
  -6   6 -13    0.32    0.25
   6  -6  13    0.20    0.22
  -5   6 -13    0.55    0.28
   5  -6  13    0.22    0.21
  -4   6 -13    1.09    0.32
   4  -6  13    1.00    0.26
  -3   6 -13    0.01    0.20
   3  -6  13   -0.06    0.15
  -2   6 -13   -0.12    0.18
   2  -6  13    0.24    0.17
  -1   6 -13    0.14    0.21
  -1   6 -13    0.17    0.18
   1  -6  13    0.01    0.14
   0   6 -13    0.19    0.20
   0   6 -13    0.27    0.21
   0  -6  13    0.36    0.17
   1   6 -13    2.28    0.35
  -1  -6  13    2.00    0.28
   2   6 -13    0.23    0.22
  -2  -6  13    0.17    0.16
   3   6 -13    1.99    0.37
  -3  -6  13    2.39    0.30
   4   6 -13    1.12    0.34
  -4  -6  13    1.70    0.27
   5   6 -13    2.51    0.44
  -6   7 -12    0.35    0.28
   6  -7  12    0.39    0.24
  -5   7 -12   -0.19    0.19
   5  -7  12    0.00    0.18
  -4   7 -12    1.29    0.32
   4  -7  12    1.83    0.31
  -3   7 -12    1.80    0.34
   3  -7  12    1.32    0.27
  -2   7 -12    3.36    0.42
   2  -7  12    3.81    0.39
  -1   7 -12   -0.02    0.19
   1  -7  12    0.47    0.18
   0   7 -12    1.20    0.26
   0   7 -12    1.73    0.31
   0  -7  12    1.72    0.26
   1   7 -12    2.22    0.35
  -1  -7  12    1.85    0.27
   2   7 -12    0.03    0.20
  -2  -7  12    0.28    0.16
   3   7 -12    0.52    0.25
  -3  -7  12    0.24    0.15
   4   7 -12    0.59    0.28
  -4  -7  12    0.26    0.17
   5   7 -12    2.15    0.41
  -5  -7  12    1.74    0.28
  -6   8 -11    1.53    0.36
   6  -8  11    0.82    0.28
  -5   8 -11    1.26    0.34
   5  -8  11    1.03    0.27
  -4   8 -11   13.69    0.75
   4  -8  11   13.91    0.68
  -3   8 -11    7.40    0.55
   3  -8  11    6.74    0.47
  -2   8 -11    0.35    0.24
   2  -8  11    0.43    0.19
  -1   8 -11    3.17    0.40
   1  -8  11    3.04    0.34
   0   8 -11   -0.22    0.18
   0  -8  11    0.13    0.15
   1   8 -11   -0.10    0.18
  -1  -8  11   -0.16    0.11
  -1  -8  11   -0.04    0.13
   2   8 -11    2.15    0.36
  -2  -8  11    1.89    0.25
   3   8 -11    0.09    0.20
  -3  -8  11    0.16    0.14
   4   8 -11    1.70    0.36
  -4  -8  11    2.09    0.30
   5   8 -11   -0.18    0.20
  -5  -8  11    0.22    0.19
  -6   9 -10   -0.08    0.25
   6  -9  10    0.02    0.19
  -5   9 -10    0.22    0.26
   5  -9  10    0.48    0.23
  -4   9 -10    0.21    0.24
   4  -9  10    0.12    0.17
  -3   9 -10   10.68    0.64
   3  -9  10   10.74    0.57
  -2   9 -10    0.85    0.28
   2  -9  10    0.63    0.17
   2  -9  10    0.77    0.20
  -1   9 -10    3.52    0.41
   1  -9  10    3.19    0.31
   0   9 -10    0.49    0.21
   0  -9  10    0.20    0.14
   1   9 -10    7.30    0.46
   1   9 -10    6.59    0.47
  -1  -9  10    6.20    0.39
   2   9 -10   -0.04    0.18
  -2  -9  10   -0.10    0.12
   3   9 -10    4.23    0.47
  -3  -9  10    3.78    0.36
   4   9 -10    6.49    0.60
  -4  -9  10    5.01    0.45
   5   9 -10    6.57    0.63
  -5  -9  10    6.70    0.48
  -6  10  -9    0.24    0.27
   6 -10   9    0.53    0.25
  -5  10  -9    0.30    0.26
   5 -10   9   -0.07    0.18
   5 -10   9    0.30    0.16
  -4  10  -9    6.03    0.58
   4 -10   9    7.20    0.49
   4 -10   9    7.38    0.46
  -3  10  -9    0.93    0.29
   3 -10   9    0.81    0.20
  -2  10  -9    0.44    0.22
   2 -10   9    0.10    0.15
  -1  10  -9    1.10    0.28
   1 -10   9    1.35    0.23
   0  10  -9    4.33    0.45
   0 -10   9    4.28    0.38
   1  10  -9    6.00    0.45
  -1 -10   9    6.56    0.42
   2  10  -9    1.80    0.33
  -2 -10   9    2.02    0.29
   3  10  -9    1.07    0.29
  -3 -10   9    0.80    0.21
   4  10  -9    1.70    0.36
  -4 -10   9    2.03    0.31
  -5  11  -8    0.04    0.22
   5 -11   8    0.22    0.18
  -4  11  -8    1.47    0.33
   4 -11   8    1.56    0.28
  -3  11  -8    0.23    0.22
   3 -11   8    0.25    0.16
  -2  11  -8    0.60    0.26
   2 -11   8    0.73    0.22
  -1  11  -8   12.44    0.69
   1 -11   8   11.45    0.58
   0  11  -8    6.62    0.50
   0 -11   8    6.05    0.43
   1  11  -8   -0.06    0.16
  -1 -11   8    0.01    0.14
  -2 -11   8    0.72    0.22
   3  11  -8    4.55    0.51
  -3 -11   8    4.72    0.44
  -4  12  -7    1.72    0.34
   4 -12   7    2.12    0.34
  -3  12  -7    2.72    0.42
   3 -12   7    2.06    0.32
  -2  12  -7    0.36    0.22
   2 -12   7    0.22    0.17
  -1  12  -7   -0.09    0.17
   1 -12   7   -0.18    0.14
   0  12  -7    2.84    0.40
   0 -12   7    1.96    0.32
   1  12  -7    2.10    0.35
  -1 -12   7    1.75    0.30
  -3   4 -16   -0.06    0.22
   3  -4  16    0.39    0.22
  -2   4 -16    1.17    0.34
   2  -4  16    0.92    0.26
  -1   4 -16    0.33    0.21
   1  -4  16    0.09    0.19
   0   4 -16    0.38    0.25
   0  -4  16    0.36    0.20
   1   4 -16    0.22    0.23
  -1  -4  16    0.40    0.20
   2   4 -16    0.52    0.26
  -2  -4  16    0.64    0.22
   3   4 -16    0.23    0.26
  -3  -4  16    0.31    0.21
  -4   5 -15    3.12    0.46
   4  -5  15    3.48    0.44
  -3   5 -15   -0.09    0.23
   3  -5  15   -0.14    0.16
  -2   5 -15   -0.03    0.20
   2  -5  15    0.06    0.17
  -1   5 -15    1.01    0.29
  -1   5 -15    0.90    0.26
   1  -5  15    1.13    0.25
   0   5 -15   -0.06    0.18
   0  -5  15    0.07    0.16
   1   5 -15    3.22    0.43
  -1  -5  15    2.74    0.34
   2   5 -15    0.27    0.25
  -2  -5  15    0.55    0.21
   3   5 -15    8.14    0.61
  -3  -5  15    8.82    0.54
   4   5 -15    2.03    0.42
  -4  -5  15    1.95    0.31
  -5   6 -14    0.83    0.31
   5  -6  14    1.22    0.31
  -4   6 -14    1.90    0.38
   4  -6  14    2.11    0.34
  -3   6 -14    0.24    0.23
   3  -6  14    0.07    0.18
  -2   6 -14    1.99    0.38
   2  -6  14    1.47    0.28
  -1   6 -14    1.14    0.30
   1  -6  14    0.93    0.24
   0   6 -14    0.24    0.20
   0  -6  14    0.50    0.19
   1   6 -14    0.14    0.20
  -1  -6  14    0.11    0.15
   2   6 -14    3.19    0.43
  -2  -6  14    2.49    0.31
   3   6 -14    0.47    0.27
  -3  -6  14    0.35    0.20
   4   6 -14    1.19    0.34
  -4  -6  14    1.30    0.26
  -5   7 -13    0.14    0.27
   5  -7  13    0.17    0.22
  -4   7 -13    0.27    0.24
   4  -7  13   -0.01    0.18
  -3   7 -13    1.17    0.30
   3  -7  13    0.84    0.24
  -2   7 -13   -0.11    0.22
   2  -7  13    0.28    0.18
  -1   7 -13    0.16    0.23
   1  -7  13    0.77    0.21
   0   7 -13    0.87    0.26
   0  -7  13    1.41    0.26
   1   7 -13    1.99    0.35
  -1  -7  13    2.65    0.31
   2   7 -13    0.19    0.22
  -2  -7  13    0.13    0.15
   3   7 -13   -0.15    0.20
  -3  -7  13   -0.05    0.15
   4   7 -13    6.15    0.60
  -6   8 -12   -0.20    0.23
   6  -8  12    0.03    0.20
  -5   8 -12    0.04    0.24
   5  -8  12   -0.26    0.16
  -4   8 -12   -0.35    0.22
   4  -8  12    0.13    0.18
  -3   8 -12    0.94    0.32
   3  -8  12    0.80    0.24
  -2   8 -12    0.26    0.26
   2  -8  12   -0.02    0.17
  -1   8 -12    1.25    0.30
   1  -8  12    1.42    0.26
   0   8 -12    0.36    0.23
   0  -8  12    0.25    0.17
   1   8 -12    8.62    0.56
  -1  -8  12    8.27    0.47
   2   8 -12    0.38    0.24
   3   8 -12    0.21    0.23
  -3  -8  12    0.13    0.15
   4   8 -12    3.79    0.47
  -4  -8  12    2.42    0.32
  -6   9 -11    0.53    0.31
   6  -9  11    0.87    0.27
  -5   9 -11    1.28    0.34
   5  -9  11    0.74    0.26
  -4   9 -11    2.25    0.40
   4  -9  11    2.95    0.38
  -3   9 -11    0.65    0.29
   3  -9  11    0.71    0.22
  -2   9 -11   11.04    0.65
   2  -9  11   11.24    0.56
  -1   9 -11   -0.09    0.19
   1  -9  11    0.12    0.15
   0   9 -11    1.30    0.27
   0  -9  11    1.21    0.21
  -1  -9  11    0.36    0.16
   2   9 -11   16.94    0.80
  -2  -9  11   16.13    0.66
   3   9 -11    0.59    0.26
  -3  -9  11    0.15    0.17
   4   9 -11    0.48    0.27
  -4  -9  11    0.03    0.17
  -5  10 -10    0.10    0.25
   5 -10  10    0.48    0.22
  -4  10 -10    7.22    0.65
   4 -10  10    8.61    0.55
  -3  10 -10    0.65    0.26
   3 -10  10    0.60    0.18
  -2  10 -10    0.26    0.22
   2 -10  10   -0.02    0.13
  -1  10 -10   16.83    0.80
   1 -10  10   17.50    0.69
   0  10 -10    1.46    0.30
   0 -10  10    1.55    0.26
  -1 -10  10    0.95    0.21
   2  10 -10   14.48    0.73
  -2 -10  10   12.73    0.62
   3  10 -10    1.75    0.34
  -3 -10  10    1.99    0.30
  -5  11  -9    0.32    0.25
   5 -11   9    0.42    0.21
  -4  11  -9   -0.06    0.21
   4 -11   9    0.13    0.17
  -3  11  -9    0.36    0.23
   3 -11   9    0.24    0.16
  -2  11  -9    1.42    0.32
   2 -11   9    1.09    0.24
  -1  11  -9    3.22    0.42
   1 -11   9    3.55    0.36
   0  11  -9   16.07    0.78
   0 -11   9   17.35    0.72
   1  11  -9    4.55    0.46
  -1 -11   9    3.05    0.34
  -2 -11   9    0.78    0.23
  -3  12  -8    1.51    0.34
   3 -12   8    1.74    0.31
  -2  12  -8    0.06    0.21
   2 -12   8    0.29    0.18
  -1  12  -8    0.15    0.21
   1 -12   8    0.25    0.18
   0  12  -8    0.70    0.26
   0 -12   8    1.19    0.27
  -2   5 -16    2.84    0.44
   2  -5  16    1.93    0.34
  -1   5 -16    0.02    0.20
   1  -5  16    0.53    0.22
   0   5 -16    0.52    0.25
   0  -5  16    0.25    0.19
   1   5 -16   -0.35    0.18
  -1  -5  16    0.02    0.18
   2   5 -16    0.18    0.27
  -2  -5  16    0.04    0.18
  -4   6 -15    0.14    0.27
   4  -6  15    0.32    0.22
  -3   6 -15    4.50    0.54
   3  -6  15    3.59    0.43
  -2   6 -15    0.27    0.26
   2  -6  15    0.32    0.20
  -1   6 -15    0.81    0.29
   1  -6  15    0.63    0.24
   0   6 -15    3.80    0.45
   0  -6  15    4.35    0.43
   1   6 -15    0.20    0.24
  -1  -6  15    0.09    0.17
   2   6 -15   -0.01    0.22
  -2  -6  15    0.21    0.19
   3   6 -15    0.81    0.31
  -3  -6  15    0.65    0.23
  -4   7 -14    0.02    0.26
   4  -7  14    0.47    0.24
  -3   7 -14    2.97    0.44
   3  -7  14    2.17    0.35
  -2   7 -14    0.21    0.24
   2  -7  14    0.08    0.17
  -1   7 -14   -0.20    0.21
   1  -7  14    0.02    0.15
   0  -7  14    0.03    0.18
   1   7 -14    1.90    0.37
  -1  -7  14    2.40    0.32
   2   7 -14    0.14    0.22
  -2  -7  14    0.18    0.18
   3   7 -14    4.67    0.54
  -3  -7  14    5.65    0.41
   4   7 -14    0.22    0.26
  -5   8 -13    2.76    0.45
   5  -8  13    2.99    0.42
  -4   8 -13    0.04    0.26
   4  -8  13    0.24    0.21
  -3   8 -13   17.41    0.86
   3  -8  13   17.16    0.77
  -2   8 -13    4.28    0.49
   2  -8  13    4.61    0.46
  -1   8 -13   -0.38    0.21
   1  -8  13    0.11    0.17
   0  -8  13    7.14    0.46
   1   8 -13    0.94    0.29
  -1  -8  13    1.25    0.25
   2   8 -13    0.63    0.27
   3   8 -13    4.78    0.53
   4   8 -13    3.44    0.48
  -5   9 -12    7.81    0.71
   5  -9  12    7.54    0.64
  -4   9 -12    0.53    0.31
   4  -9  12    0.54    0.24
  -3   9 -12    4.66    0.53
   3  -9  12    4.37    0.45
  -2   9 -12    4.33    0.49
   2  -9  12    3.75    0.40
  -1   9 -12    1.11    0.31
   1  -9  12    0.84    0.22
   0   9 -12    0.35    0.22
   2   9 -12    1.80    0.33
  -2  -9  12    1.43    0.25
   3   9 -12   -0.10    0.21
  -3  -9  12    0.55    0.20
  -5  10 -11    0.27    0.29
   5 -10  11    0.52    0.24
  -4  10 -11    1.98    0.39
   4 -10  11    2.07    0.34
  -3  10 -11    0.14    0.27
   3 -10  11    0.19    0.20
  -2  10 -11    3.33    0.43
  -1  10 -11    0.90    0.28
   1 -10  11    0.63    0.19
   0  10 -11    0.43    0.22
   0 -10  11    0.10    0.16
  -1 -10  11    1.19    0.24
  -2 -10  11    0.59    0.20
   3  10 -11    0.83    0.28
  -3 -10  11    0.17    0.18
  -4  11 -10    2.50    0.41
  -3  11 -10    1.21    0.31
   3 -11  10    0.23    0.18
  -2  11 -10    3.11    0.43
   2 -11  10    2.64    0.34
  -1  11 -10    1.41    0.32
   1 -11  10    1.93    0.29
   0  11 -10    5.59    0.53
   0 -11  10    5.39    0.40
  -1 -11  10    0.60    0.19
  -2 -11  10    0.43    0.19
  -2  12  -9    1.36    0.33
   2 -12   9    1.14    0.26
  -1  12  -9    3.18    0.43
   1 -12   9    2.72    0.35
   0  12  -9    0.12    0.22
   0 -12   9    0.24    0.18
  -2   6 -16   -0.12    0.24
   2  -6  16    0.01    0.21
   1  -6  16    4.77    0.48
   0   6 -16    0.60    0.27
   0  -6  16    0.41    0.21
   1   6 -16    0.24    0.27
  -1  -6  16    0.25    0.20
  -3   7 -15    3.98    0.51
   3  -7  15    3.70    0.45
  -2   7 -15    0.29    0.25
   2  -7  15    0.52    0.22
   1  -7  15    0.09    0.18
   0  -7  15    3.54    0.40
   1   7 -15   -0.13    0.24
  -1  -7  15    0.18    0.17
   2   7 -15    1.89    0.39
  -2  -7  15    1.42    0.28
  -4   8 -14    0.40    0.30
   4  -8  14    0.91    0.27
  -3   8 -14    9.67    0.70
   3  -8  14   10.15    0.62
  -2   8 -14   -0.34    0.22
   2  -8  14    0.14    0.19
  -1   8 -14    3.40    0.46
   1  -8  14    3.51    0.40
   0  -8  14    0.25    0.18
   1   8 -14    3.42    0.45
   2   8 -14    5.77    0.58
   3   8 -14    0.46    0.29
  -4   9 -13    1.10    0.39
   4  -9  13    1.59    0.32
  -3   9 -13   -0.22    0.27
   3  -9  13    0.05    0.19
  -2   9 -13    5.94    0.58
   2  -9  13    6.49    0.47
  -1   9 -13   -0.12    0.23
   1  -9  13   -0.15    0.16
   2   9 -13    0.18    0.23
  -4  10 -12    0.60    0.32
   4 -10  12    0.69    0.24
  -3  10 -12    0.68    0.29
   3 -10  12    0.93    0.26
  -2  10 -12    3.08    0.43
  -1  10 -12    0.09    0.22
  -2 -10  12    0.06    0.16
  -3  11 -11    2.45    0.40
  -2  11 -11   -0.01    0.22
  -1  11 -11    0.57    0.25
   1 -11  11    0.19    0.16
   0  11 -11    0.29    0.22
   0 -11  11    0.11    0.17
  -1 -11  11    0.96    0.23
  -2   8 -15    0.77    0.33
   2  -8  15    0.89    0.26
   1  -8  15    1.65    0.31
   0  -8  15    0.01    0.17
  -1  -8  15    0.13    0.18
  -2   9 -14    0.61    0.32
   2  -9  14    1.04    0.27
  -1   9 -14    0.54    0.29
   1  -9  14    0.49    0.21
  -2  10 -13    3.61    0.49
  -1  10 -13    0.22    0.24
   0   0   0    0.00    0.00
;
_shelx_hkl_checksum     80143
_shelx_res_file
;
TITL fuji_maru_ikd_mdic2p2_01_0ma in P-1
CELL 0.71073 8.5016 10.1996 13.4724 104.368 91.416 99.030
ZERR 1.00 0.0011 0.0016 0.0016 0.001 0.001 0.001
LATT 1
SFAC C  H  N  S  Cl
UNIT 50  44  4  2  4
L.S. 8
ACTA
BOND $H
FMAP 2
PLAN 1
mpla C20 C21 C22 C23 C24 C25
mpla C1 C2 C3 C4 C5 C6 C7 C8 C9 C10 C11 C12 C13 S1 N1 N2
mpla 16 C1 C2 C3 C4 C5 C6 C7 C8 C9 C10 C11 C12 C13 S1 N1 N2 N2_$1
mpla 16 C1 C2 C3 C4 C5 C6 C7 C8 C9 C10 C11 C12 C13 S1 N1 N2 C13_$1 S1_$1 N1_$1
mpla 16 C1 C2 C3 C4 C5 C6 C7 C8 C9 C10 C11 C12 C13 S1 N1 N2 C10_$1 C11_$1 C12_$1
mpla 16 C1 C2 C3 C4 C5 C6 C7 C8 C9 C10 C11 C12 C13 S1 N1 N2 C7_$1 C8_$1 C9_$1
mpla 16 C1 C2 C3 C4 C5 C6 C7 C8 C9 C10 C11 C12 C13 S1 N1 N2 C4_$1 C5_$1 C6_$1
mpla 16 C1 C2 C3 C4 C5 C6 C7 C8 C9 C10 C11 C12 C13 S1 N1 N2 C1_$1 C2_$1 C3_$1
htab N1 N2
eqiv $1 1-x, -y, 1-z
CONF
SIZE 0.02 0.04 0.12
TEMP -73.000
WGHT    0.040900
FVAR       0.18295
C1    1    0.831982    0.427609    0.572816    11.00000    0.02300    0.02035 =
         0.02626    0.00325   -0.00295    0.00173
C2    1    0.898377    0.310394    0.554209    11.00000    0.02189    0.02450 =
         0.02936    0.00481   -0.00262    0.00412
AFIX  43
H2    2    1.004176    0.308255    0.577365    11.00000   -1.20000
AFIX   0
C3    1    0.793707    0.193736    0.497331    11.00000    0.02861    0.01782 =
         0.03173    0.00160    0.00035    0.00587
AFIX  43
H3    2    0.821628    0.104661    0.478414    11.00000   -1.20000
AFIX   0
C4    1    0.647259    0.221178    0.471826    11.00000    0.02705    0.01619 =
         0.02685    0.00173    0.00036    0.00241
C5    1    0.513248    0.128328    0.412085    11.00000    0.02422    0.01988 =
         0.02749    0.00329   -0.00028    0.00228
C6    1    0.495444   -0.012147    0.366377    11.00000    0.02568    0.01983 =
         0.03082    0.00294   -0.00043    0.00390
AFIX  43
H6    2    0.572776   -0.068882    0.370241    11.00000   -1.20000
AFIX   0
C7    1    0.345637   -0.055486    0.314158    11.00000    0.02747    0.01855 =
         0.02622    0.00323    0.00265    0.00041
C8    1    0.270067    0.061986    0.329112    11.00000    0.02344    0.01753 =
         0.02613    0.00048   -0.00135   -0.00144
C9    1    0.119412    0.084396    0.293059    11.00000    0.02375    0.02038 =
         0.02294    0.00189    0.00124   -0.00037
C10   1    0.072894    0.212063    0.309794    11.00000    0.02474    0.01841 =
         0.02610    0.00245   -0.00113   -0.00090
C11   1   -0.073388    0.253107    0.276615    11.00000    0.02345    0.02220 =
         0.02422    0.00376   -0.00074    0.00009
C12   1   -0.054270    0.391435    0.316034    11.00000    0.02580    0.02315 =
         0.02989    0.00597   -0.00216    0.00455
AFIX  43
H12   2   -0.128706    0.449110    0.308125    11.00000   -1.20000
AFIX   0
C13   1    0.098401    0.434194    0.371574    11.00000    0.02520    0.01960 =
         0.02514    0.00383   -0.00077    0.00156
C14   1    0.294284   -0.200879    0.249579    11.00000    0.02728    0.01531 =
         0.03415    0.00132   -0.00251    0.00121
AFIX  23
H14A  2    0.176245   -0.221486    0.241520    11.00000   -1.20000
H14B  2    0.330887   -0.265098    0.285857    11.00000   -1.20000
AFIX   0
C15   1    0.360334   -0.224717    0.143660    11.00000    0.03881    0.02522 =
         0.03623   -0.00026    0.00250    0.00458
AFIX  23
H15A  2    0.315834   -0.166636    0.104943    11.00000   -1.20000
H15B  2    0.477715   -0.196185    0.151557    11.00000   -1.20000
AFIX   0
C16   1    0.320567   -0.374377    0.082436    11.00000    0.07589    0.03149 =
         0.04892   -0.01119    0.00292    0.00556
AFIX 137
H16A  2    0.360509   -0.432785    0.121663    11.00000   -1.50000
H16B  2    0.371032   -0.385594    0.016914    11.00000   -1.50000
H16C  2    0.204595   -0.400957    0.069375    11.00000   -1.50000
AFIX   0
C17   1   -0.217646    0.166968    0.212347    11.00000    0.02596    0.02309 =
         0.02981    0.00250   -0.00283   -0.00085
AFIX  23
H17A  2   -0.267196    0.098488    0.247995    11.00000   -1.20000
H17B  2   -0.183221    0.116296    0.146134    11.00000   -1.20000
AFIX   0
C18   1   -0.341819    0.250286    0.191096    11.00000    0.02905    0.03030 =
         0.04119    0.00749   -0.00919    0.00049
AFIX  23
H18A  2   -0.292225    0.319533    0.156124    11.00000   -1.20000
H18B  2   -0.377693    0.299911    0.257181    11.00000   -1.20000
AFIX   0
C19   1   -0.485898    0.161909    0.124879    11.00000    0.03465    0.04548 =
         0.05375    0.01359   -0.01585   -0.00409
AFIX 137
H19A  2   -0.451852    0.115841    0.058068    11.00000   -1.50000
H19B  2   -0.563380    0.219963    0.114868    11.00000   -1.50000
H19C  2   -0.535381    0.092928    0.158994    11.00000   -1.50000
AFIX   0
C20   1    0.007563   -0.041031    0.234836    11.00000    0.02146    0.01693 =
         0.03032    0.00136   -0.00143    0.00279
C21   1   -0.091879   -0.117511    0.288146    11.00000    0.02444    0.02070 =
         0.02954    0.00295   -0.00079    0.00479
AFIX  43
H21   2   -0.092227   -0.087916    0.360779    11.00000   -1.20000
AFIX   0
C22   1   -0.189830   -0.236458    0.234847    11.00000    0.02053    0.02112 =
         0.03861    0.00756    0.00314    0.00295
C23   1   -0.191573   -0.283586    0.129334    11.00000    0.02756    0.02211 =
         0.03758   -0.00006   -0.00559   -0.00325
AFIX  43
H23   2   -0.259004   -0.366040    0.093497    11.00000   -1.20000
AFIX   0
C24   1   -0.091955   -0.206703    0.077849    11.00000    0.03465    0.02623 =
         0.02822   -0.00034   -0.00276    0.00161
C25   1    0.006932   -0.085785    0.128689    11.00000    0.02710    0.02242 =
         0.03021    0.00444   -0.00032   -0.00050
AFIX  43
H25   2    0.073463   -0.034178    0.091325    11.00000   -1.20000
AFIX   0
CL1   5   -0.314188   -0.331195    0.302251    11.00000    0.02928    0.02660 =
         0.05359    0.01337    0.00722   -0.00007
CL2   5   -0.088799   -0.263695   -0.054681    11.00000    0.06371    0.04434 =
         0.02941   -0.00378   -0.00272   -0.01227
H1N   2    0.352545    0.251605    0.402799    11.00000    0.04958
N1    3    0.376879    0.170560    0.389873    11.00000    0.02473    0.01625 =
         0.03347    0.00004   -0.00482    0.00241
N2    3    0.174936    0.329969    0.368019    11.00000    0.02521    0.01685 =
         0.03065    0.00118   -0.00266    0.00043
S1    4    0.638659    0.393343    0.519409    11.00000    0.02357    0.01742 =
         0.04138   -0.00045   -0.00734    0.00337
HKLF 4 1 1 0 0 0 1 0 0 0 1
REM  fuji_maru_ikd_mdic2p2_01_0ma in P-1
REM R1 =  0.0340 for    3696 Fo > 4sig(Fo)  and  0.0454 for all    4534 data
REM    277 parameters refined using      0 restraints
END
WGHT      0.0411      0.2950
REM Highest difference peak  0.249,  deepest hole -0.317,  1-sigma level  0.046
Q1    1   0.7555  0.4210  0.5398  11.00000  0.05    0.25
;
_shelx_res_checksum     74725
_shelxl_version_number        2.014
