# Supplementary material for: (31 E,32 Z,71 E,72 Z)-4,8-Bis(3,5-di­chloro­phen­yl)-14,33,53,73-tetra­propyl-11 H,32 H,51 H,72 H-1,5(2,5),3,7(5,2)-tetra­pyrrola-2,6(2,5)-di­thiophena­cyclo­octa­phane
Source: IUCrdata. 2023 Sep 8;8(Pt 9):x230766. doi: 10.1107/S2414314623007666 (PMC10561226; doi:10.1107/S2414314623007666)
Supplement: Supplementary file 2 [file x-08-x230766-Isup2.hkl]

data_I                                                                          
_shelx_title ' fuji_maru_ikd_mdic2p2_01_0ma in P-1'                             
_shelx_refln_list_code          4                                               
_shelx_F_calc_maximum      178.33                                               
_exptl_crystal_F_000       472.00                                               
_reflns_d_resolution_high  0.8000                                               
                                                                                
loop_                                                                           
 _space_group_symop_operation_xyz                                               
 'x, y, z'                                                                      
 '-x, -y, -z'                                                                   
                                                                                
_cell_length_a     8.5016                                                       
_cell_length_b    10.1996                                                       
_cell_length_c    13.4724                                                       
_cell_angle_alpha 104.368                                                       
_cell_angle_beta   91.416                                                       
_cell_angle_gamma  99.030                                                       
                                                                                
_shelx_F_squared_multiplier     1.000                                           
                                                                                
loop_                                                                           
 _refln_index_h                                                                 
 _refln_index_k                                                                 
 _refln_index_l                                                                 
 _refln_F_squared_calc                                                          
 _refln_F_squared_meas                                                          
 _refln_F_squared_sigma                                                         
 _refln_observed_status                                                         
   1   0   0       1073.75       1110.49        11.13 o                         
   2   0   0        119.70        128.43         2.93 o                         
   3   0   0       1322.88       1287.17        16.73 o                         
   4   0   0       1772.73       1781.05        19.75 o                         
   5   0   0       1093.06       1104.03        14.04 o                         
   6   0   0        535.57        545.81         9.14 o                         
   7   0   0       1397.42       1355.96        35.25 o                         
   8   0   0          2.05          3.54         2.47 o                         
   9   0   0         16.58         25.58         4.96 o                         
  10   0   0        121.58        120.64         9.19 o                         
 -10   1   0         66.50         78.74         9.11 o                         
  -9   1   0        369.42        387.12        19.27 o                         
  -8   1   0        351.13        322.17        35.55 o                         
  -7   1   0          1.14          1.27         2.13 o                         
  -6   1   0        421.45        401.37         8.48 o                         
  -5   1   0         53.22         57.20         3.03 o                         
  -4   1   0       1864.07       1831.44        20.12 o                         
  -3   1   0          6.61          3.49         1.21 o                         
  -2   1   0      12431.39      12603.55       139.73 o                         
  -1   1   0         59.26         58.28         1.38 o                         
   0   1   0        707.42        671.26         8.27 o                         
   1   1   0          7.10          9.84         0.80 o                         
   2   1   0        906.71        887.14        10.02 o                         
   3   1   0       1041.37        985.21        11.63 o                         
   4   1   0        776.43        846.07        11.04 o                         
   5   1   0         90.08        103.38         4.14 o                         
   6   1   0        214.17        233.20         5.78 o                         
   7   1   0         48.75         47.15         4.06 o                         
   8   1   0         56.41         54.28         5.68 o                         
   9   1   0        527.69        557.97        15.84 o                         
  10   1   0         48.40         62.74         9.86 o                         
 -10   2   0        258.07        264.40        14.94 o                         
  -9   2   0         86.74         83.09         7.39 o                         
  -8   2   0        362.52        333.74        24.05 o                         
  -7   2   0         11.04          8.80         3.06 o                         
  -6   2   0        418.02        429.16         7.79 o                         
  -5   2   0         19.18         16.18         1.84 o                         
  -4   2   0       1675.20       1832.61        22.71 o                         
  -3   2   0       1644.16       1727.64        21.30 o                         
  -2   2   0       1089.89       1134.91        12.31 o                         
  -1   2   0        348.27        365.11         6.69 o                         
   0   2   0      10851.70      10563.76       100.43 o                         
   1   2   0        270.14        285.75         8.52 o                         
   2   2   0        657.05        649.84         8.01 o                         
   3   2   0       2115.46       2316.34        24.32 o                         
   4   2   0        226.91        230.12         5.66 o                         
   5   2   0        521.05        485.29        10.35 o                         
   6   2   0         30.44         34.21         4.44 o                         
   7   2   0       1650.63       1680.91        24.65 o                         
   8   2   0        385.84        395.88        18.82 o                         
   9   2   0        159.49        150.59         9.57 o                         
  10   2   0         13.65         14.64         6.27 o                         
 -10   3   0         40.61         36.67         5.92 o                         
  -9   3   0          0.58          4.07         4.48 o                         
  -8   3   0         29.42         32.45         4.96 o                         
  -7   3   0         12.01         12.19         3.48 o                         
  -6   3   0          6.34         20.91         4.78 o                         
  -5   3   0         18.34         19.75         2.85 o                         
  -4   3   0          0.12          3.94         1.35 o                         
  -3   3   0        204.73        217.22         7.04 o                         
  -2   3   0        547.24        551.58         8.09 o                         
  -1   3   0        270.93        255.54         4.85 o                         
   0   3   0        357.35        362.62         5.41 o                         
   1   3   0        715.00        738.69        10.78 o                         
   2   3   0          9.54          8.72         1.12 o                         
   3   3   0       2133.11       2056.96        22.09 o                         
   4   3   0         38.01         40.86         2.41 o                         
   5   3   0        254.99        241.76         5.59 o                         
   6   3   0       1136.14       1174.83        19.16 o                         
   7   3   0        334.56        315.89        11.27 o                         
   8   3   0        103.36        109.13         8.02 o                         
   9   3   0         22.73         14.00         4.38 o                         
 -10   4   0         10.65         14.34         6.87 o                         
  -9   4   0          2.64         -0.42         4.03 o                         
  -8   4   0         28.92         18.72         4.23 o                         
  -7   4   0        230.51        228.05        17.18 o                         
  -6   4   0        203.70        229.27        12.09 o                         
  -5   4   0        235.73        222.76         6.66 o                         
  -4   4   0         12.72         20.35         3.95 o                         
  -3   4   0       1659.36       1761.55        19.25 o                         
  -2   4   0          5.09          3.82         1.05 o                         
  -1   4   0       7262.71       7334.86        70.31 o                         
   0   4   0         36.64         35.01         1.67 o                         
   1   4   0        595.46        667.45        10.66 o                         
   2   4   0        397.95        372.10         9.40 o                         
   3   4   0        150.18        184.82         3.94 o                         
   4   4   0          0.07         -0.05         1.62 o                         
   5   4   0         32.65         29.65         3.27 o                         
   6   4   0         89.70         84.07         5.21 o                         
   7   4   0        354.11        351.93        12.08 o                         
   8   4   0         75.52         61.46         6.51 o                         
   9   4   0         10.86          9.88         4.54 o                         
 -10   5   0        148.66        155.67        10.96 o                         
  -9   5   0         71.18         62.53         6.86 o                         
  -8   5   0          2.84          4.86         3.48 o                         
  -7   5   0       1349.67       1322.92        21.71 o                         
  -6   5   0          2.56          0.57         2.12 o                         
  -5   5   0       1278.80       1263.67        19.43 o                         
  -4   5   0        528.56        478.35         9.77 o                         
  -3   5   0        480.08        472.70         8.88 o                         
  -2   5   0       1034.25       1063.04        12.89 o                         
  -1   5   0        976.00       1061.10        15.83 o                         
   0   5   0        547.00        608.47         8.08 o                         
   1   5   0        365.65        354.04        13.10 o                         
   2   5   0       1361.92       1423.13        20.37 o                         
   3   5   0         48.82         54.18         3.74 o                         
   4   5   0          0.10         -1.76         1.76 o                         
   5   5   0         59.45         52.16         4.29 o                         
   6   5   0         57.86         52.03         5.52 o                         
   7   5   0         15.68         16.51         4.12 o                         
   8   5   0        143.68        173.52        11.95 o                         
 -10   6   0         88.70         74.31         9.11 o                         
  -9   6   0         34.78         61.35         7.17 o                         
  -8   6   0          1.74         -2.10         3.06 o                         
  -7   6   0         22.11         25.62         3.79 o                         
  -6   6   0         33.07         29.46         3.66 o                         
  -5   6   0        143.20        140.54         5.80 o                         
  -4   6   0         80.80         74.75         4.46 o                         
  -3   6   0        278.43        261.09         6.81 o                         
  -2   6   0         28.37         39.13         2.41 o                         
  -1   6   0       3227.66       3393.14        35.07 o                         
   0   6   0        466.83        554.75        10.19 o                         
   1   6   0          3.05          2.71         1.71 o                         
   2   6   0        826.09        801.74        16.16 o                         
   3   6   0          0.60          2.87         2.79 o                         
   4   6   0       1212.98       1202.99        19.71 o                         
   5   6   0        259.97        269.41         8.33 o                         
   6   6   0        494.42        494.55        36.90 o                         
   7   6   0        125.48        130.96         9.10 o                         
   8   6   0        179.87        192.33        10.97 o                         
  -9   7   0         11.15          9.31         4.30 o                         
  -8   7   0         24.45         16.58         4.65 o                         
  -7   7   0         13.16         13.99         3.20 o                         
  -6   7   0         31.39         27.84         3.70 o                         
  -5   7   0        409.32        401.68        10.66 o                         
  -4   7   0        356.14        337.82         8.66 o                         
  -3   7   0        572.23        586.38        11.38 o                         
  -2   7   0        527.85        526.10         9.49 o                         
  -1   7   0        429.40        384.10         8.52 o                         
   0   7   0        131.69        149.97        12.11 o                         
   1   7   0        243.50        254.80         7.21 o                         
   2   7   0       2751.13       2692.89        35.85 o                         
   3   7   0        692.08        656.10        13.32 o                         
   4   7   0        169.33        167.39         6.89 o                         
   5   7   0        251.62        231.66         8.16 o                         
   6   7   0        153.72        151.71         9.04 o                         
   7   7   0        262.50        268.53        11.66 o                         
  -9   8   0         15.93         12.93         7.62 o                         
  -8   8   0         72.20         88.84        19.12 o                         
  -7   8   0        496.03        493.55        12.75 o                         
  -6   8   0          0.02          1.74         2.69 o                         
  -5   8   0          6.17          1.53         2.52 o                         
  -4   8   0        171.37        178.02         9.85 o                         
  -3   8   0         15.89         15.38         3.73 o                         
  -2   8   0        306.23        319.09        14.64 o                         
  -1   8   0        517.71        495.64        10.98 o                         
   0   8   0         18.26         26.31         3.87 o                         
   1   8   0         93.50        100.19         5.65 o                         
   2   8   0        189.68        162.96         6.45 o                         
   3   8   0          5.48          6.85         2.55 o                         
   4   8   0          0.41         -1.61         2.35 o                         
   5   8   0         54.28         60.25         5.44 o                         
   6   8   0         10.52          9.33         4.08 o                         
  -8   9   0         91.74        104.32         8.98 o                         
  -7   9   0         57.01         58.42         5.46 o                         
  -6   9   0         67.66         72.51         5.75 o                         
  -5   9   0        324.47        329.66        10.45 o                         
  -4   9   0          8.20          6.75         3.88 o                         
  -3   9   0        225.40        181.80         8.75 o                         
  -2   9   0          0.49          0.14         2.99 o                         
  -1   9   0         44.83         48.66         5.15 o                         
   0   9   0          1.84          3.62         2.47 o                         
   1   9   0          0.02          4.62         2.37 o                         
   2   9   0         46.03         49.96         4.51 o                         
   3   9   0         29.55         21.54         3.64 o                         
   4   9   0         31.22         33.54         4.40 o                         
   5   9   0        132.90        162.58         8.26 o                         
  -7  10   0          0.02          4.56         3.16 o                         
  -6  10   0          0.57          0.14         3.48 o                         
  -5  10   0          1.60         -1.14         3.06 o                         
  -4  10   0          5.49          3.50         3.44 o                         
  -3  10   0          8.31          6.91         3.57 o                         
  -2  10   0          0.40          2.27         3.15 o                         
  -1  10   0         30.90         26.59         8.81 o                         
   0  10   0         13.61         15.35         3.25 o                         
   1  10   0         87.02         78.88         8.03 o                         
   2  10   0         30.36         35.93         4.33 o                         
   3  10   0         37.60         43.70         5.47 o                         
   4  10   0        116.21        134.03         8.08 o                         
  -6  11   0         75.31         71.53         8.12 o                         
  -5  11   0         83.93         88.10         8.66 o                         
  -4  11   0          4.43          3.37         3.69 o                         
  -3  11   0        111.06        106.32         8.65 o                         
  -2  11   0        291.81        279.73        12.08 o                         
  -1  11   0         97.71        111.49         8.96 o                         
   0  11   0         82.31         97.49         8.08 o                         
   1  11   0        503.94        497.95        18.21 o                         
   2  11   0         63.24         70.07         6.02 o                         
   3  11   0         80.62         89.95         8.18 o                         
  -4  12   0         67.85         78.33         8.33 o                         
  -3  12   0        193.63        231.41        17.18 o                         
  -2  12   0        125.06        143.76        15.24 o                         
  -1  12   0         35.58         48.53         6.75 o                         
   0  12   0         33.20         37.55        11.50 o                         
  -1 -12   1         24.89         22.02         5.17 o                         
   0 -12   1          0.03          5.26         4.03 o                         
   1 -12   1          7.64          2.17         6.42 o                         
   2 -12   1         17.46         20.54         8.07 o                         
   3 -12   1         89.14         81.43         8.08 o                         
   4 -12   1          1.19          4.35         4.12 o                         
  -3 -11   1         73.20         74.15         6.05 o                         
  -2 -11   1         49.50         48.98         5.14 o                         
  -1 -11   1         98.49         83.98         7.66 o                         
   0 -11   1         35.28         33.18         5.24 o                         
   1 -11   1         68.43         65.35         7.77 o                         
   2 -11   1         71.62         70.14         7.02 o                         
   3 -11   1        158.62        165.10        27.19 o                         
   4 -11   1         18.89         21.08         5.53 o                         
   5 -11   1         42.02         34.41         7.77 o                         
   6 -11   1        422.82        454.47        16.58 o                         
  -4 -10   1        234.63        242.95         9.30 o                         
  -3 -10   1         50.38         59.78         5.57 o                         
  -2 -10   1         12.94         14.13         3.33 o                         
  -1 -10   1        166.98        164.56         7.41 o                         
   0 -10   1        832.48        866.14        21.01 o                         
   1 -10   1         25.02         29.28         4.63 o                         
   2 -10   1         20.38         19.35         4.33 o                         
   3 -10   1         89.67         91.41         7.53 o                         
   4 -10   1          6.83         11.48         4.00 o                         
   5 -10   1         58.93         58.63         7.17 o                         
   6 -10   1         13.82         20.28         4.93 o                         
   7 -10   1         53.27         55.36         5.62 o                         
  -6  -9   1         99.94         87.35         8.25 o                         
  -5  -9   1         54.02         59.78         6.81 o                         
  -4  -9   1        497.06        505.03        12.67 o                         
  -3  -9   1        282.19        248.08         8.50 o                         
  -2  -9   1         66.49         56.54         4.81 o                         
  -1  -9   1        272.94        261.46         8.39 o                         
   0  -9   1          7.80          5.31         2.42 o                         
   1  -9   1         77.67         80.86         6.54 o                         
   2  -9   1        217.51        199.62         8.96 o                         
   3  -9   1        465.56        438.90        13.48 o                         
   4  -9   1         37.84         31.88         4.93 o                         
   5  -9   1         36.28         34.74         4.10 o                         
   6  -9   1        121.33        126.17         7.41 o                         
   7  -9   1         24.62         24.80         4.18 o                         
   8  -9   1         44.65         50.28         6.84 o                         
  -6  -8   1        107.66        118.49         8.75 o                         
  -5  -8   1         59.09         58.88         5.30 o                         
  -4  -8   1        154.83        158.17         7.08 o                         
  -3  -8   1         45.19         43.50         5.25 o                         
  -2  -8   1        609.11        566.30        17.00 o                         
  -1  -8   1        210.79        207.37         6.91 o                         
   0  -8   1        626.45        611.19        12.16 o                         
   1  -8   1       1014.55        991.24        20.62 o                         
   2  -8   1         51.50         48.61         4.93 o                         
   3  -8   1        535.84        513.32        11.27 o                         
   4  -8   1         15.69         14.17         2.89 o                         
   5  -8   1        238.54        241.79         8.04 o                         
   6  -8   1          3.10          2.37         4.08 o                         
   7  -8   1         21.10         21.20         3.85 o                         
   8  -8   1        234.51        253.30        17.03 o                         
   9  -8   1         32.55         38.12         6.38 o                         
  -7  -7   1         18.49         21.83         6.12 o                         
  -6  -7   1          4.38          3.89         3.23 o                         
  -5  -7   1         71.07         74.47         7.59 o                         
  -4  -7   1         54.75         57.00         4.59 o                         
  -3  -7   1          2.99         -0.09         2.17 o                         
  -2  -7   1        498.84        512.92        10.88 o                         
  -1  -7   1        143.55        147.50         7.35 o                         
   0  -7   1        172.24        167.83         5.55 o                         
   1  -7   1        114.77        108.67         5.06 o                         
   2  -7   1         13.52         22.45         2.04 o                         
   3  -7   1        954.25        954.00        15.63 o                         
   4  -7   1         99.21        102.63         5.46 o                         
   5  -7   1       1198.09       1173.44        19.54 o                         
   6  -7   1        241.96        235.56         9.61 o                         
   7  -7   1         52.25         47.89         4.77 o                         
   8  -7   1         10.21         16.03         6.27 o                         
   9  -7   1         34.60         37.40         6.23 o                         
  -8  -6   1         48.16         43.92         6.44 o                         
  -7  -6   1          6.36          7.87         3.90 o                         
  -6  -6   1         19.43         13.13         4.00 o                         
  -5  -6   1        298.87        293.95        13.16 o                         
  -4  -6   1        309.50        302.98        11.56 o                         
  -3  -6   1          1.53          5.77         2.12 o                         
  -2  -6   1        294.91        270.08         7.11 o                         
  -1  -6   1        443.76        421.38        12.30 o                         
   0  -6   1        579.58        553.13         7.92 o                         
   1  -6   1        404.92        404.50         9.48 o                         
   2  -6   1        867.59        877.60        13.50 o                         
   3  -6   1         22.58         23.30         4.18 o                         
   4  -6   1         91.15        108.72        16.13 o                         
   5  -6   1        105.77        109.58         5.75 o                         
   6  -6   1        133.17        121.24         6.64 o                         
   7  -6   1         24.68         18.56         3.50 o                         
   8  -6   1        110.59         95.31         7.92 o                         
   9  -6   1          1.01          0.01         3.88 o                         
  10  -6   1         12.93         11.79         4.75 o                         
  -8  -5   1        132.99        130.11        15.54 o                         
  -7  -5   1        275.68        267.28        10.89 o                         
  -6  -5   1        431.26        431.28        20.62 o                         
  -5  -5   1       1962.56       1942.29        36.61 o                         
  -4  -5   1         32.44         31.05         3.27 o                         
  -3  -5   1          0.96         -1.43         1.53 o                         
  -2  -5   1       1264.46       1239.26        18.13 o                         
  -1  -5   1         63.80         59.11         3.44 o                         
   0  -5   1        367.63        415.13         6.24 o                         
   1  -5   1        205.42        234.91         5.30 o                         
   2  -5   1        426.10        432.09         7.23 o                         
   3  -5   1        242.26        216.80         4.13 o                         
   4  -5   1        149.21        163.52         5.57 o                         
   5  -5   1       2492.01       2609.71        50.94 o                         
   6  -5   1        313.97        322.00        11.04 o                         
   7  -5   1        375.40        355.31         9.83 o                         
   8  -5   1        160.09        151.20         9.72 o                         
   9  -5   1         41.89         42.29         5.90 o                         
  10  -5   1         57.76         63.21         7.48 o                         
  -9  -4   1         74.43         83.54         8.21 o                         
  -8  -4   1         57.32         57.65         6.42 o                         
  -7  -4   1         13.42         12.86         3.95 o                         
  -6  -4   1        231.24        216.43        10.01 o                         
  -5  -4   1          1.39          0.05         2.62 o                         
  -4  -4   1        270.89        245.95         5.18 o                         
  -3  -4   1        558.06        612.51        10.65 o                         
  -2  -4   1        319.22        368.26         5.48 o                         
  -1  -4   1        842.80        827.75        12.35 o                         
   0  -4   1        133.62        120.16         2.89 o                         
   1  -4   1         95.16         99.66         2.85 o                         
   2  -4   1         42.95         65.13         2.80 o                         
   3  -4   1        104.55        103.16         8.61 o                         
   4  -4   1       1985.93       1895.25        25.41 o                         
   5  -4   1          8.97         18.18         3.23 o                         
   6  -4   1         39.12         33.80         3.61 o                         
   7  -4   1        254.87        253.96         8.16 o                         
   8  -4   1         18.31         16.29         4.33 o                         
   9  -4   1        123.28        109.20         8.98 o                         
  10  -4   1         85.21         71.55         7.71 o                         
  -9  -3   1         98.98        109.54         8.63 o                         
  -8  -3   1        109.76        104.31        12.55 o                         
  -7  -3   1         89.06         79.57         6.59 o                         
  -6  -3   1        227.61        211.04         6.58 o                         
  -5  -3   1        946.08        931.58        12.81 o                         
  -4  -3   1         25.39         31.30         2.22 o                         
  -3  -3   1        135.87        157.88         3.64 o                         
  -2  -3   1       2264.18       2192.88        22.67 o                         
  -1  -3   1          0.88          1.01         0.70 o                         
   0  -3   1        422.33        431.53         5.65 o                         
   1  -3   1          0.43          0.87         0.90 o                         
   2  -3   1      12378.41      12593.87       138.04 o                         
   3  -3   1       1933.82       1912.29        24.37 o                         
   4  -3   1        561.69        579.44         8.13 o                         
   5  -3   1        327.61        308.85         6.73 o                         
   6  -3   1          4.15         -0.89         2.01 o                         
   7  -3   1        480.03        455.27        10.57 o                         
   8  -3   1         29.54         30.10         5.08 o                         
   9  -3   1          1.75          6.12         3.80 o                         
  10  -3   1          2.97          3.92         4.03 o                         
 -10  -2   1          2.04         -0.30         4.78 o                         
  -9  -2   1        115.25        104.87        12.25 o                         
  -8  -2   1        110.17        118.39         9.21 o                         
  -7  -2   1         62.08         59.99         4.44 o                         
  -6  -2   1        758.32        720.59        13.01 o                         
  -5  -2   1         53.95         48.53         2.86 o                         
  -4  -2   1        310.26        296.69         5.55 o                         
  -3  -2   1        629.88        594.55         8.01 o                         
  -2  -2   1       2783.93       2706.92        27.10 o                         
  -1  -2   1         55.68         54.18         1.65 o                         
   0  -2   1        244.23        240.95         3.46 o                         
   1  -2   1      11221.16      11146.89       105.79 o                         
   2  -2   1       1300.27       1315.34        16.67 o                         
   3  -2   1          0.12         -0.06         0.96 o                         
   4  -2   1         27.79         19.13         1.81 o                         
   5  -2   1        342.70        346.12         6.73 o                         
   6  -2   1          4.22          5.51         1.70 o                         
   7  -2   1         40.69         39.34         3.79 o                         
   8  -2   1         22.64         19.15         4.08 o                         
   9  -2   1         36.01         46.06         5.90 o                         
  10  -2   1         25.35         19.84         4.85 o                         
 -10  -1   1          3.01          5.98         5.38 o                         
  -9  -1   1          4.37          4.64         2.85 o                         
  -8  -1   1        735.97        755.71        14.99 o                         
  -7  -1   1          2.09          1.64         2.01 o                         
  -6  -1   1        562.49        561.04        11.14 o                         
  -5  -1   1         66.14         67.09         5.13 o                         
  -4  -1   1         11.16          6.39         1.41 o                         
  -3  -1   1       2070.07       2112.75        22.12 o                         
  -2  -1   1        500.78        490.52         7.13 o                         
  -1  -1   1       1064.26       1074.72        11.03 o                         
   0  -1   1        398.38        403.52         4.46 o                         
   1  -1   1       2054.78       2074.03        27.55 o                         
   2  -1   1      12100.60      11946.73       113.94 o                         
   3  -1   1        356.21        353.83         5.89 o                         
   4  -1   1       1293.94       1415.10        16.38 o                         
   5  -1   1        103.41         81.33         3.36 o                         
   6  -1   1          0.67          1.52         1.55 o                         
   7  -1   1        862.24        843.55        12.84 o                         
   8  -1   1         83.34         73.33        10.16 o                         
   9  -1   1         35.79         29.89         4.93 o                         
  10  -1   1        400.26        427.85        14.79 o                         
 -10   0   1          0.27          0.73         3.44 o                         
  -9   0   1        301.06        304.61        11.83 o                         
  -8   0   1          0.03          2.11         3.30 o                         
  -7   0   1         13.93         13.76         2.77 o                         
  -6   0   1        344.07        372.98        18.07 o                         
  -5   0   1        234.54        237.80         5.16 o                         
  -4   0   1        475.31        520.55         7.64 o                         
  -3   0   1        155.48        157.97         3.56 o                         
  -2   0   1        367.62        375.67         4.98 o                         
  -1   0   1       1423.48       1435.13        20.06 o                         
   0   0   1       3339.35       3452.04        67.82 o                         
   1   0   1       1298.00       1285.79        12.97 o                         
   2   0   1        581.90        634.69         7.79 o                         
   3   0   1        718.13        679.51         8.85 o                         
   4   0   1        528.25        558.33         9.79 o                         
   5   0   1          1.00          4.72         1.56 o                         
   6   0   1        236.98        223.45         6.82 o                         
   7   0   1        837.92        821.91        14.78 o                         
   8   0   1        233.53        231.35         7.76 o                         
   9   0   1         43.83         35.12         5.38 o                         
  10   0   1        113.98        101.98         8.44 o                         
 -10   1   1         18.66         12.90         4.54 o                         
  -9   1   1        122.09        117.27         8.66 o                         
  -8   1   1        188.80        176.13         8.77 o                         
  -7   1   1         77.91         83.11         5.90 o                         
  -6   1   1        927.65        954.15        13.11 o                         
  -5   1   1         39.16         43.47         2.60 o                         
  -4   1   1        200.72        203.29         4.34 o                         
  -3   1   1       3816.02       3733.00        46.23 o                         
  -2   1   1        334.54        358.36         4.96 o                         
  -1   1   1       2098.11       2080.90        20.42 o                         
   0   1   1        504.12        514.46         5.64 o                         
   1   1   1       1133.58       1114.07        11.60 o                         
   2   1   1       2231.95       2166.73        22.06 o                         
   3   1   1        148.50        131.15         3.32 o                         
   4   1   1       1522.04       1609.63        18.53 o                         
   5   1   1         37.12         45.95         3.33 o                         
   6   1   1        363.80        356.75         7.34 o                         
   7   1   1        164.68        176.22        11.49 o                         
   8   1   1          1.03          1.52         3.03 o                         
   9   1   1         29.93         35.55         7.17 o                         
  10   1   1         24.83         13.74         6.57 o                         
 -10   2   1         82.77         86.18        13.74 o                         
  -9   2   1        134.86        164.27        10.24 o                         
  -8   2   1         15.40         12.72         4.00 o                         
  -7   2   1        752.49        726.44        42.58 o                         
  -6   2   1        242.24        227.47         7.88 o                         
  -5   2   1        823.13        878.90        12.36 o                         
  -4   2   1         23.03         19.78         2.91 o                         
  -3   2   1        439.54        365.57         5.68 o                         
  -2   2   1        671.11        657.94         9.07 o                         
  -1   2   1       2861.47       2906.06        28.39 o                         
   0   2   1       3654.24       3584.74        34.64 o                         
   1   2   1        209.62        203.74         4.44 o                         
   2   2   1        152.16        148.87         3.14 o                         
   3   2   1       2209.03       2452.41        25.78 o                         
   4   2   1         74.81         68.76         3.76 o                         
   5   2   1        535.16        514.23        10.00 o                         
   6   2   1        148.03        154.01         5.68 o                         
   7   2   1         92.29        103.35         7.62 o                         
   8   2   1          2.81         -0.75         2.96 o                         
   9   2   1        158.65        145.51        17.18 o                         
 -10   3   1         98.67        107.07         8.87 o                         
  -9   3   1        594.03        593.78        17.53 o                         
  -8   3   1         10.26          9.26         3.59 o                         
  -7   3   1         24.69         22.93         7.02 o                         
  -6   3   1        242.56        247.09         7.14 o                         
  -5   3   1          2.81          0.45         1.43 o                         
  -4   3   1       1643.71       1722.69        19.34 o                         
  -3   3   1        273.35        293.37         6.86 o                         
  -2   3   1         13.08         19.84         2.98 o                         
  -1   3   1         35.14         37.67         1.77 o                         
   0   3   1         24.59         31.76         3.75 o                         
   1   3   1       1386.12       1366.27        19.78 o                         
   2   3   1       1171.50       1197.67        13.53 o                         
   3   3   1        768.85        906.72        14.73 o                         
   4   3   1        684.39        678.47         9.78 o                         
   5   3   1        424.43        432.85         7.86 o                         
   6   3   1        510.17        493.14        11.01 o                         
   7   3   1         54.08         43.89         5.27 o                         
   8   3   1          0.29          2.80         3.88 o                         
   9   3   1        250.78        254.38        11.17 o                         
 -10   4   1         22.76         27.51         5.60 o                         
  -9   4   1         20.57         23.86         4.85 o                         
  -8   4   1         27.44         25.55         4.65 o                         
  -7   4   1        829.94        794.37        19.11 o                         
  -6   4   1         16.01         13.43         4.08 o                         
  -5   4   1        209.99        223.84         6.59 o                         
  -4   4   1          5.93          4.88         1.35 o                         
  -3   4   1       2251.33       2368.85        25.13 o                         
  -2   4   1        506.37        545.56         7.64 o                         
  -1   4   1          5.14          6.86         1.22 o                         
   0   4   1       4684.28       4701.89        52.13 o                         
   1   4   1        445.16        542.32         9.29 o                         
   2   4   1         72.48        116.28         4.34 o                         
   3   4   1         77.77         70.57         2.93 o                         
   4   4   1       1391.57       1409.16        22.22 o                         
   5   4   1        600.93        606.48        16.63 o                         
   6   4   1        249.41        215.06         7.44 o                         
   7   4   1        129.36        126.44         8.66 o                         
   8   4   1         23.48         22.48         4.72 o                         
   9   4   1        128.03        133.47         9.66 o                         
 -10   5   1          3.28          1.64         4.00 o                         
  -9   5   1        121.36        137.60         9.82 o                         
  -8   5   1          0.10          0.31         5.53 o                         
  -7   5   1        443.98        443.58        13.92 o                         
  -6   5   1          4.70          7.43         2.54 o                         
  -5   5   1         17.97         21.85         2.90 o                         
  -4   5   1       1412.95       1325.75        19.43 o                         
  -3   5   1        667.63        665.11         9.35 o                         
  -2   5   1         25.26         26.99         1.95 o                         
  -1   5   1       1084.96       1077.12        12.96 o                         
   0   5   1        655.94        593.68        10.07 o                         
   1   5   1       1182.94       1221.42        18.95 o                         
   2   5   1        260.52        264.37         7.45 o                         
   3   5   1       1163.75       1182.27        18.32 o                         
   4   5   1         50.33         41.77         3.69 o                         
   5   5   1        526.76        532.93        11.90 o                         
   6   5   1        103.47        105.06         9.41 o                         
   7   5   1          2.91          0.75         3.44 o                         
   8   5   1         29.80         28.99         7.32 o                         
  -9   6   1         42.56         50.63         6.75 o                         
  -8   6   1         42.32         40.62         5.81 o                         
  -7   6   1         18.01         21.22         4.21 o                         
  -6   6   1       1243.45       1216.27        25.15 o                         
  -5   6   1          9.94          6.47         2.41 o                         
  -4   6   1        193.02        189.25         6.21 o                         
  -3   6   1        300.79        286.68         5.82 o                         
  -2   6   1         88.25         92.20         3.39 o                         
  -1   6   1        839.58        825.59        11.03 o                         
   0   6   1          3.32          3.28         1.75 o                         
   1   6   1        148.28        155.12         7.73 o                         
   2   6   1         16.94         16.51         2.59 o                         
   3   6   1          2.24          4.72         2.27 o                         
   4   6   1         75.97         76.04         5.01 o                         
   5   6   1        125.26        110.04        10.12 o                         
   6   6   1         74.68         68.97         5.49 o                         
   7   6   1          0.04         -4.24         7.77 o                         
   8   6   1        111.45        123.72         9.86 o                         
  -9   7   1         23.06         27.70         5.70 o                         
  -8   7   1         65.70         57.45        12.55 o                         
  -7   7   1          2.23         -0.08         3.15 o                         
  -6   7   1         52.41         51.29         4.58 o                         
  -5   7   1         80.95         73.36         6.59 o                         
  -4   7   1         39.84         40.62         3.72 o                         
  -3   7   1         98.54        117.81         5.22 o                         
  -2   7   1         63.70         52.53         2.95 o                         
  -1   7   1        439.77        426.77        11.03 o                         
   0   7   1        214.32        192.50         8.12 o                         
   1   7   1        812.23        796.94        14.20 o                         
   2   7   1        159.84        141.33         6.12 o                         
   3   7   1        843.63        798.09        16.28 o                         
   4   7   1         46.78         36.44         4.04 o                         
   5   7   1        411.86        417.84        18.77 o                         
   6   7   1         79.14         91.03         7.66 o                         
   7   7   1          1.16         -3.15         3.15 o                         
  -9   8   1         21.23         20.76         7.17 o                         
  -8   8   1          5.96          7.14         4.00 o                         
  -7   8   1        136.75        121.46         9.08 o                         
  -6   8   1          5.41         10.38         4.91 o                         
  -5   8   1         34.28         37.58         4.01 o                         
  -4   8   1         10.77          9.01         2.50 o                         
  -3   8   1        237.37        226.36         9.29 o                         
  -2   8   1        226.69        229.27         9.17 o                         
  -1   8   1        497.68        471.77        10.56 o                         
   0   8   1          0.45          1.57         2.01 o                         
   1   8   1        190.88        169.06         7.68 o                         
   2   8   1         29.48         20.57         3.37 o                         
   3   8   1        179.28        176.68         7.07 o                         
   4   8   1        141.68        125.01         7.03 o                         
   5   8   1         89.37        108.12         6.89 o                         
   6   8   1         46.15         49.80         6.38 o                         
  -8   9   1        226.61        224.93        17.93 o                         
  -7   9   1         44.82         43.79        10.76 o                         
  -6   9   1          0.55          0.03         2.53 o                         
  -5   9   1        675.87        712.48        23.30 o                         
  -4   9   1        337.74        361.55        22.26 o                         
  -3   9   1        260.97        247.70        10.35 o                         
  -2   9   1        267.41        261.85        10.76 o                         
  -1   9   1        490.92        512.18        11.77 o                         
   0   9   1         57.32         59.35         5.61 o                         
   1   9   1         15.77          9.19         3.68 o                         
   2   9   1        362.08        350.45        12.06 o                         
   3   9   1         17.20         13.66         3.61 o                         
   4   9   1          1.43         -2.85         2.85 o                         
   5   9   1          3.41         -0.80         3.04 o                         
  -7  10   1        145.84        133.85        14.64 o                         
  -6  10   1         51.00         46.66         6.57 o                         
  -5  10   1         54.17         44.64         8.81 o                         
  -4  10   1         21.93         25.18         4.86 o                         
  -3  10   1         10.78         13.88         4.08 o                         
  -2  10   1        126.69        149.11         9.44 o                         
  -1  10   1          8.52         11.53         3.66 o                         
   0  10   1          7.18          8.10         3.09 o                         
   1  10   1          7.05          1.66         3.49 o                         
   2  10   1          1.02          0.68         3.68 o                         
   3  10   1         41.54         39.44         5.45 o                         
   4  10   1         65.48         65.27         6.79 o                         
  -6  11   1          0.01         -1.37         4.00 o                         
  -5  11   1        149.61        160.53        10.88 o                         
  -4  11   1          0.01          0.34         3.48 o                         
  -3  11   1         27.40         23.65         5.02 o                         
  -2  11   1         85.18         85.82         7.95 o                         
  -1  11   1        306.17        305.17        13.30 o                         
   0  11   1        519.05        552.38        17.10 o                         
   1  11   1         82.51         96.16         6.89 o                         
   2  11   1         95.42         99.29         7.16 o                         
  -3  12   1          6.83         13.66         7.32 o                         
  -2  12   1        589.23        641.03        29.73 o                         
  -1  12   1         67.31         80.61         8.13 o                         
  -1 -12   2          8.02          7.59         4.30 o                         
   0 -12   2         31.72         34.43         5.74 o                         
   1 -12   2        252.76        250.77        11.90 o                         
   2 -12   2          0.00         -0.60         3.59 o                         
   3 -12   2          3.16         -1.55         3.44 o                         
   4 -12   2         35.64         40.71        12.25 o                         
  -3 -11   2        149.92        159.62         8.64 o                         
  -2 -11   2         28.83         35.06         4.39 o                         
  -1 -11   2         73.55         76.43         7.23 o                         
   0 -11   2          0.14         -2.63         3.15 o                         
   1 -11   2          6.58         10.09         3.73 o                         
   2 -11   2          9.45         11.42         4.08 o                         
   3 -11   2        142.97        145.74         9.78 o                         
   4 -11   2          7.29          7.70         4.08 o                         
   5 -11   2         52.10         46.66         6.44 o                         
   6 -11   2        192.00        242.57        12.25 o                         
  -5 -10   2         60.50         80.28         7.87 o                         
  -4 -10   2          4.48          7.42         3.11 o                         
  -3 -10   2        195.81        224.16         8.51 o                         
  -2 -10   2        133.31        141.28        11.68 o                         
  -1 -10   2          0.87         -0.52         2.24 o                         
   0 -10   2        370.20        391.80        13.14 o                         
   1 -10   2        304.73        295.15        11.27 o                         
   2 -10   2        181.30        181.46        17.18 o                         
   3 -10   2        342.84        322.84        12.17 o                         
   4 -10   2         56.60         60.06         6.65 o                         
   5 -10   2         37.36         33.90         5.60 o                         
   6 -10   2        128.62        114.69        10.01 o                         
   7 -10   2        105.58        128.91         8.02 o                         
  -6  -9   2         29.01         33.80         5.90 o                         
  -5  -9   2          0.38         -0.13         3.27 o                         
  -4  -9   2         60.78         60.76         5.26 o                         
  -3  -9   2        698.61        670.32        22.36 o                         
  -2  -9   2        386.91        348.38         9.79 o                         
  -1  -9   2        172.59        152.11         6.32 o                         
   0  -9   2         84.08         85.98         5.39 o                         
   1  -9   2        155.31        171.97        12.25 o                         
   2  -9   2       1724.72       1557.68        41.83 o                         
   3  -9   2         23.50         15.12         3.90 o                         
   4  -9   2        196.36        202.60         9.44 o                         
   5  -9   2        107.09        127.12         6.93 o                         
   6  -9   2         25.63         28.99         4.25 o                         
   7  -9   2          1.38          1.45         3.07 o                         
   8  -9   2          6.36          8.25         3.73 o                         
  -7  -8   2        155.19        152.47        10.68 o                         
  -6  -8   2         57.21         70.52         9.71 o                         
  -5  -8   2         86.26         95.17         7.78 o                         
  -4  -8   2         81.33         83.68         5.66 o                         
  -3  -8   2        407.83        367.13        14.84 o                         
  -2  -8   2         57.93         57.79         4.48 o                         
  -1  -8   2          8.53          1.45         2.12 o                         
   0  -8   2        638.26        589.45        11.75 o                         
   1  -8   2        135.84        124.97         5.47 o                         
   2  -8   2          2.97          7.47         4.18 o                         
   3  -8   2          0.02          1.70         2.72 o                         
   4  -8   2          1.04          2.21         2.31 o                         
   5  -8   2          6.26          5.37         2.54 o                         
   6  -8   2         61.28         47.07         4.82 o                         
   7  -8   2         77.58         83.00         6.21 o                         
   8  -8   2        183.01        173.76         8.61 o                         
   9  -8   2         27.33         33.48         6.12 o                         
  -7  -7   2         11.23         18.27         9.86 o                         
  -6  -7   2         16.51         11.05         4.01 o                         
  -5  -7   2          0.66         -0.32         2.94 o                         
  -4  -7   2        754.25        741.96        20.73 o                         
  -3  -7   2         98.91         93.94         5.44 o                         
  -2  -7   2        483.19        470.11        10.95 o                         
  -1  -7   2         87.27         79.96         4.53 o                         
   0  -7   2        474.75        499.20        10.08 o                         
   1  -7   2         44.88         47.68         2.74 o                         
   2  -7   2        509.50        459.11        11.17 o                         
   3  -7   2         32.53         31.83         3.84 o                         
   4  -7   2          9.53          9.75         2.62 o                         
   5  -7   2       1470.85       1353.68        81.71 o                         
   6  -7   2        636.13        606.23        14.44 o                         
   7  -7   2         38.75         37.22         6.31 o                         
   8  -7   2         89.88         81.33         6.27 o                         
   9  -7   2        126.81        129.54        10.02 o                         
  -8  -6   2          1.06          0.90         5.68 o                         
  -7  -6   2         17.10         19.69         4.59 o                         
  -6  -6   2         25.78         17.02         8.96 o                         
  -5  -6   2          5.70          3.28         3.27 o                         
  -4  -6   2        267.62        242.38         8.75 o                         
  -3  -6   2       1223.11       1217.16        18.93 o                         
  -2  -6   2        163.68        144.26         5.29 o                         
  -1  -6   2        149.69        128.52         4.76 o                         
   0  -6   2        847.61        790.50        10.44 o                         
   1  -6   2        312.14        321.82         5.95 o                         
   2  -6   2       1104.89       1051.40        17.47 o                         
   3  -6   2        174.04        159.19         5.59 o                         
   4  -6   2         17.52         17.66         2.68 o                         
   5  -6   2        820.40        835.96        21.76 o                         
   6  -6   2         24.19         31.21         6.72 o                         
   7  -6   2          9.20          5.09         4.30 o                         
   8  -6   2         86.06         80.47         6.03 o                         
   9  -6   2         13.58         11.51         7.77 o                         
  10  -6   2          1.65         -3.19         3.79 o                         
  -8  -5   2        330.03        352.82        13.44 o                         
  -7  -5   2        144.16        147.17        12.40 o                         
  -6  -5   2        432.15        428.17        13.30 o                         
  -5  -5   2         95.80         92.77         5.31 o                         
  -4  -5   2       3958.08       3908.36        48.55 o                         
  -3  -5   2        386.14        410.17         8.77 o                         
  -2  -5   2          8.37         11.18         1.21 o                         
  -1  -5   2       2023.35       2040.66        21.79 o                         
   0  -5   2        384.50        390.10         6.13 o                         
   1  -5   2         55.32         80.48         2.82 o                         
   2  -5   2        588.16        634.35         8.62 o                         
   3  -5   2       1622.04       1667.52        28.86 o                         
   4  -5   2         55.89         55.30         3.86 o                         
   5  -5   2         65.96         63.37         6.42 o                         
   6  -5   2         64.95         60.40         4.76 o                         
   7  -5   2        130.26        131.00         6.83 o                         
   8  -5   2         24.71         28.87         5.17 o                         
   9  -5   2         20.48         15.54         4.44 o                         
  10  -5   2         97.70        114.44        33.46 o                         
  -9  -4   2         35.67         34.76         6.03 o                         
  -8  -4   2         34.96         33.95         5.48 o                         
  -7  -4   2        161.32        168.94         8.72 o                         
  -6  -4   2       1382.56       1395.85        30.33 o                         
  -5  -4   2       1312.89       1298.45        23.66 o                         
  -4  -4   2        156.32        157.17         4.06 o                         
  -3  -4   2        212.73        231.39         5.46 o                         
  -2  -4   2        380.09        415.21         6.64 o                         
  -1  -4   2        782.37        739.15         9.12 o                         
   0  -4   2        152.97        125.78         3.88 o                         
   1  -4   2        128.35        121.91         2.99 o                         
   2  -4   2         38.40         49.81         1.85 o                         
   3  -4   2        259.16        302.90         6.93 o                         
   4  -4   2        691.30        736.36        12.76 o                         
   5  -4   2       1721.42       1620.86        23.40 o                         
   6  -4   2         81.85         80.09         5.05 o                         
   7  -4   2         75.95         71.73        15.39 o                         
   8  -4   2        179.27        182.41        16.28 o                         
   9  -4   2        187.97        204.19        10.24 o                         
  10  -4   2         23.59         25.62         5.28 o                         
  -9  -3   2         65.15         54.65         6.59 o                         
  -8  -3   2         47.31         56.41         6.21 o                         
  -7  -3   2        552.17        533.12        37.35 o                         
  -6  -3   2        174.81        154.86         5.70 o                         
  -5  -3   2        139.55        141.39         4.15 o                         
  -4  -3   2        363.64        346.02         6.18 o                         
  -3  -3   2        219.84        222.91         4.32 o                         
  -2  -3   2        402.25        401.89         5.78 o                         
  -1  -3   2       1026.62       1023.36        13.53 o                         
   0  -3   2        351.65        362.57         7.37 o                         
   1  -3   2       3278.47       3104.31        30.65 o                         
   2  -3   2          0.54          4.20         1.47 o                         
   3  -3   2       3547.18       3650.52        43.03 o                         
   4  -3   2       4143.63       4346.31        51.43 o                         
   5  -3   2        516.16        489.96         9.32 o                         
   6  -3   2          0.37         -1.85         1.93 o                         
   7  -3   2         37.26         38.39         4.86 o                         
   8  -3   2        111.32        133.75        15.24 o                         
   9  -3   2         33.79         35.36         5.57 o                         
  10  -3   2         10.06         16.74         6.72 o                         
 -10  -2   2         28.54         44.52         8.66 o                         
  -9  -2   2        107.72        117.72        12.85 o                         
  -8  -2   2        135.30        146.24         7.08 o                         
  -7  -2   2         87.03         82.60         5.03 o                         
  -6  -2   2         98.73         94.29         5.02 o                         
  -5  -2   2       1099.81       1115.77        14.27 o                         
  -4  -2   2        501.14        530.37         7.92 o                         
  -3  -2   2        238.61        228.34         4.83 o                         
  -2  -2   2        916.35        936.18        10.62 o                         
  -1  -2   2       4451.58       4364.98        52.83 o                         
   0  -2   2        451.80        444.87         5.61 o                         
   1  -2   2        617.04        614.97         7.15 o                         
   2  -2   2       9106.12       8955.21       149.25 o                         
   3  -2   2        788.77        850.04        14.08 o                         
   4  -2   2       1668.59       1633.38        18.46 o                         
   5  -2   2        410.13        396.91         7.02 o                         
   6  -2   2          5.29          1.17         1.52 o                         
   7  -2   2          0.67          1.34         2.54 o                         
   8  -2   2        611.36        581.57        26.59 o                         
   9  -2   2          2.24          2.75         4.03 o                         
  10  -2   2          5.23          9.99         4.12 o                         
 -10  -1   2          1.96         -4.18         4.78 o                         
  -9  -1   2         30.35         35.17         5.12 o                         
  -8  -1   2        369.26        366.15         9.94 o                         
  -7  -1   2        238.03        221.50         7.28 o                         
  -6  -1   2          3.49          2.13         1.92 o                         
  -5  -1   2       2436.69       2397.83        30.73 o                         
  -4  -1   2         50.84         62.47         2.59 o                         
  -3  -1   2        101.29        102.85         2.68 o                         
  -2  -1   2         39.96         45.40         1.98 o                         
  -1  -1   2         22.36         25.53         1.42 o                         
   0  -1   2       6488.77       6410.80        61.55 o                         
   1  -1   2       1311.77       1387.55        14.12 o                         
   2  -1   2          0.86          0.17         0.91 o                         
   3  -1   2         43.52         51.05         3.97 o                         
   4  -1   2       1555.40       1715.28        19.33 o                         
   5  -1   2          1.00          0.37         1.32 o                         
   6  -1   2         87.75         84.28         3.99 o                         
   7  -1   2          0.80          0.37         1.98 o                         
   8  -1   2        108.68        119.49         8.13 o                         
   9  -1   2         13.30          4.11         3.48 o                         
  10  -1   2         36.44         42.62         7.47 o                         
 -10   0   2          0.61          0.44         3.23 o                         
  -9   0   2         35.18         36.56         5.27 o                         
  -8   0   2        331.18        347.02         9.53 o                         
  -7   0   2         80.18         83.39         5.12 o                         
  -6   0   2        173.31        156.32         5.68 o                         
  -5   0   2        654.03        678.66         9.70 o                         
  -4   0   2          7.16          9.56         1.90 o                         
  -3   0   2        135.92        149.78         3.06 o                         
  -2   0   2         28.67         44.47         2.28 o                         
  -1   0   2       3238.66       3311.58        31.77 o                         
   0   0   2       1013.54       1003.86        12.11 o                         
   1   0   2        115.61        119.23         5.70 o                         
   2   0   2       1641.81       1713.71        17.85 o                         
   3   0   2        492.74        539.95         7.59 o                         
   4   0   2       3534.75       3541.81        36.49 o                         
   5   0   2          0.03         -0.83         1.38 o                         
   6   0   2         16.37         17.63         2.62 o                         
   7   0   2        524.17        520.41        13.20 o                         
   8   0   2        213.67        248.62         9.81 o                         
   9   0   2          2.36          4.80         3.57 o                         
  10   0   2        257.11        292.80        23.16 o                         
 -10   1   2          3.16          3.95         3.69 o                         
  -9   1   2        120.23        117.96        12.40 o                         
  -8   1   2         30.27         24.88         4.38 o                         
  -7   1   2         71.25         77.16         5.65 o                         
  -6   1   2          1.00          0.83         1.82 o                         
  -5   1   2       1102.08       1078.95        13.65 o                         
  -4   1   2         19.02         19.15         3.11 o                         
  -3   1   2         13.60         13.91         1.33 o                         
  -2   1   2       2596.37       2593.44        25.92 o                         
  -1   1   2       1331.05       1350.79        13.92 o                         
   0   1   2       1003.30        999.12        10.51 o                         
   1   1   2       1460.14       1502.63        17.67 o                         
   2   1   2       1971.72       1907.89        19.84 o                         
   3   1   2       1253.77       1311.14        15.04 o                         
   4   1   2        338.93        311.27         5.95 o                         
   5   1   2          9.13          9.46         1.78 o                         
   6   1   2          5.61          4.46         1.86 o                         
   7   1   2        162.14        163.21         5.41 o                         
   8   1   2        170.99        177.78         8.24 o                         
   9   1   2         67.54         72.90         9.26 o                         
 -10   2   2          0.90          5.42         7.17 o                         
  -9   2   2         10.39          9.20         6.27 o                         
  -8   2   2         50.31         59.63         6.08 o                         
  -7   2   2        172.46        163.23         7.82 o                         
  -6   2   2        902.06        861.73        14.64 o                         
  -5   2   2        544.47        553.72         8.53 o                         
  -4   2   2         34.54         36.23         2.50 o                         
  -3   2   2        316.10        258.69         5.27 o                         
  -2   2   2       4372.95       4221.19        41.33 o                         
  -1   2   2         10.97         10.66         1.14 o                         
   0   2   2        234.31        215.98         3.84 o                         
   1   2   2       3306.91       3274.12        36.84 o                         
   2   2   2        188.78        197.64         3.82 o                         
   3   2   2       2046.04       1989.96        21.65 o                         
   4   2   2         11.33         16.14         1.87 o                         
   5   2   2        427.50        442.78         7.98 o                         
   6   2   2          0.17         -1.55         1.55 o                         
   7   2   2         41.59         40.76         4.07 o                         
   8   2   2         13.40         11.76         7.62 o                         
   9   2   2         47.97         59.35         7.92 o                         
 -10   3   2        144.71        152.70        10.67 o                         
  -9   3   2         46.37         43.24         6.02 o                         
  -8   3   2        271.77        281.79        11.09 o                         
  -7   3   2        170.68        173.19         8.23 o                         
  -6   3   2        390.70        332.72        10.56 o                         
  -5   3   2          0.31          1.54         1.39 o                         
  -4   3   2          0.30          1.27         1.27 o                         
  -3   3   2        493.83        454.92         7.58 o                         
  -2   3   2         80.58         75.55         2.51 o                         
  -1   3   2         72.61         59.17         2.85 o                         
   0   3   2         46.04         46.97         1.88 o                         
   1   3   2       3365.32       3621.23        40.93 o                         
   2   3   2        638.03        646.71         8.55 o                         
   3   3   2        244.11        247.88         7.84 o                         
   4   3   2          3.01          5.39         1.46 o                         
   5   3   2        632.09        629.70        12.18 o                         
   6   3   2        480.87        476.29        18.04 o                         
   7   3   2         90.73         88.64        13.30 o                         
   8   3   2         10.42         12.10         3.80 o                         
   9   3   2        110.68        120.70        13.44 o                         
 -10   4   2         36.95         41.28         6.34 o                         
  -9   4   2        144.57        145.80         9.92 o                         
  -8   4   2         55.78         62.98         9.56 o                         
  -7   4   2         82.76         75.35         6.65 o                         
  -6   4   2        372.04        386.41        14.11 o                         
  -5   4   2         27.05         27.05         2.36 o                         
  -4   4   2         29.15         30.32         3.45 o                         
  -3   4   2        299.36        319.79         5.80 o                         
  -2   4   2          1.11          5.28         1.29 o                         
  -1   4   2        640.30        669.79         8.81 o                         
   0   4   2        818.95        905.31        10.90 o                         
   1   4   2       1396.36       1466.37        18.26 o                         
   2   4   2         45.50         43.30         2.02 o                         
   3   4   2       2734.14       2607.51        33.52 o                         
   4   4   2       1225.34       1235.13        19.14 o                         
   5   4   2        160.51        143.62         9.11 o                         
   6   4   2        745.68        733.26        14.59 o                         
   7   4   2        587.36        563.38        15.61 o                         
   8   4   2          3.59          7.33         3.57 o                         
   9   4   2        108.51        124.05        17.78 o                         
 -10   5   2         18.01         16.77         8.37 o                         
  -9   5   2         67.92         54.65        11.20 o                         
  -8   5   2          4.33          2.52         3.36 o                         
  -7   5   2          0.20         -0.82         2.85 o                         
  -6   5   2         15.08         14.37         2.81 o                         
  -5   5   2         74.85         83.39         4.77 o                         
  -4   5   2         20.86         18.38         1.95 o                         
  -3   5   2        857.76        792.55        11.00 o                         
  -2   5   2        764.61        775.49        10.47 o                         
  -1   5   2          0.12          0.55         1.02 o                         
   0   5   2        580.45        603.02         8.31 o                         
   1   5   2        739.35        668.27        14.20 o                         
   2   5   2        214.36        225.71         6.29 o                         
   3   5   2        266.93        256.36        11.13 o                         
   4   5   2        677.99        635.88        12.56 o                         
   5   5   2         35.35         42.37         4.09 o                         
   6   5   2        130.73        142.76         7.25 o                         
   7   5   2         57.68         56.88         6.87 o                         
   8   5   2         64.21         57.45         7.02 o                         
  -9   6   2         72.22         80.34         7.99 o                         
  -8   6   2          8.69         16.24         4.33 o                         
  -7   6   2         63.83         57.21         6.57 o                         
  -6   6   2       1625.00       1550.91        24.57 o                         
  -5   6   2          3.06          4.72         2.21 o                         
  -4   6   2         75.78         76.38         4.53 o                         
  -3   6   2        344.71        327.51         6.42 o                         
  -2   6   2         82.12         91.58         3.42 o                         
  -1   6   2        344.32        382.40         6.62 o                         
   0   6   2          0.21          0.02         1.58 o                         
   1   6   2        890.53        899.20        19.06 o                         
   2   6   2         97.78         97.63         5.10 o                         
   3   6   2        133.03        133.10         5.61 o                         
   4   6   2         29.44         19.60         3.25 o                         
   5   6   2          5.16         -0.30         2.31 o                         
   6   6   2          6.85          9.16         2.94 o                         
   7   6   2         13.77         14.02         7.62 o                         
  -9   7   2         37.78         44.86         6.44 o                         
  -8   7   2          2.12          1.00         3.48 o                         
  -7   7   2         31.07         43.96         9.41 o                         
  -6   7   2          7.27          9.46         3.29 o                         
  -5   7   2         21.66         19.34         3.22 o                         
  -4   7   2        393.84        411.88        16.51 o                         
  -3   7   2          5.63          4.32         1.95 o                         
  -2   7   2         67.79         62.73         3.99 o                         
  -1   7   2         69.00         73.63         4.50 o                         
   0   7   2        203.72        210.16         6.61 o                         
   1   7   2        212.24        194.95         6.72 o                         
   2   7   2         20.29         17.59         3.43 o                         
   3   7   2         13.68          9.22         2.70 o                         
   4   7   2         71.74         62.40         5.00 o                         
   5   7   2          0.33          3.10         2.62 o                         
   6   7   2        172.92        183.43         9.30 o                         
   7   7   2        105.93        119.49        10.61 o                         
  -8   8   2         25.65         31.18        13.30 o                         
  -7   8   2         48.60         53.28         6.42 o                         
  -6   8   2          2.03          2.13         2.63 o                         
  -5   8   2          3.91          3.80         2.36 o                         
  -4   8   2        105.83         91.29         5.45 o                         
  -3   8   2       1171.07       1099.35        25.99 o                         
  -2   8   2        196.75        228.51         7.16 o                         
  -1   8   2         28.39         22.16         5.55 o                         
   0   8   2          2.96          4.08         2.34 o                         
   1   8   2       1300.19       1211.26        20.41 o                         
   2   8   2       1344.93       1308.06        21.82 o                         
   3   8   2         37.60         38.46        10.01 o                         
   4   8   2         81.59         89.02         6.01 o                         
   5   8   2        164.44        165.58         8.65 o                         
   6   8   2         52.97         55.79         5.63 o                         
  -8   9   2         59.89         66.49         7.57 o                         
  -7   9   2         21.16         17.56         4.75 o                         
  -6   9   2         34.95         31.12         4.19 o                         
  -5   9   2          2.42          4.55         3.48 o                         
  -4   9   2        366.47        360.70        12.77 o                         
  -3   9   2         69.29         84.23         7.18 o                         
  -2   9   2        225.43        233.40        12.85 o                         
  -1   9   2        247.79        276.66        18.66 o                         
   0   9   2        541.87        552.95        12.64 o                         
   1   9   2        327.07        350.11        10.04 o                         
   2   9   2        200.49        199.34         9.28 o                         
   3   9   2        135.89        142.78         7.32 o                         
   4   9   2         58.26         66.01        11.35 o                         
   5   9   2        297.76        328.38        14.19 o                         
  -7  10   2        310.17        363.91        21.21 o                         
  -6  10   2         73.38         74.04         7.60 o                         
  -5  10   2         59.87         61.76         6.86 o                         
  -4  10   2        271.54        282.45        27.94 o                         
  -3  10   2          7.90          3.34         4.33 o                         
  -2  10   2         85.14         82.36         7.27 o                         
  -1  10   2        194.72        168.86         9.47 o                         
   0  10   2        139.77        154.37         7.55 o                         
   1  10   2         20.80         20.46         3.74 o                         
   2  10   2         69.23         77.13         6.14 o                         
   3  10   2        120.44        135.96         8.02 o                         
   4  10   2          0.50          2.08         3.52 o                         
  -5  11   2         16.49         16.13         4.72 o                         
  -4  11   2         38.27         27.66         8.37 o                         
  -3  11   2         27.29         29.11         5.44 o                         
  -2  11   2         36.91         31.71         5.57 o                         
  -1  11   2          0.54          0.90         3.36 o                         
   0  11   2         57.62         62.46         6.81 o                         
   1  11   2        118.23         99.92         6.98 o                         
   2  11   2         88.71        106.04         7.34 o                         
  -1 -12   3        285.69        298.88        15.24 o                         
   0 -12   3        142.17        166.80         9.98 o                         
   1 -12   3        330.94        294.26        19.87 o                         
   2 -12   3         70.97         78.24         7.66 o                         
   3 -12   3         51.40         47.16         6.51 o                         
   4 -12   3        205.49        219.97        11.78 o                         
   5 -12   3          6.00          5.76         5.68 o                         
  -3 -11   3         12.96          7.74         3.33 o                         
  -2 -11   3         72.55         64.43         5.50 o                         
  -1 -11   3          1.20          1.70         3.27 o                         
   0 -11   3         74.05         73.46         7.08 o                         
   1 -11   3          0.07          3.90         3.59 o                         
   2 -11   3          8.42          8.54         3.87 o                         
   3 -11   3          0.99         -0.71         3.09 o                         
   4 -11   3         28.06         25.21        10.76 o                         
   5 -11   3         60.16         61.91         7.27 o                         
   6 -11   3         24.13         17.93         4.93 o                         
  -5 -10   3          4.11          4.49         3.90 o                         
  -4 -10   3          0.73          3.51         3.44 o                         
  -3 -10   3         46.54         53.00         5.12 o                         
  -2 -10   3         16.43         15.00         3.31 o                         
  -1 -10   3        149.62        140.76         7.26 o                         
   0 -10   3         15.73         15.67         4.08 o                         
   1 -10   3        401.06        391.91        13.02 o                         
   2 -10   3        125.31        101.26        14.64 o                         
   3 -10   3         27.39         31.80         4.88 o                         
   4 -10   3        634.43        649.04        18.44 o                         
   5 -10   3         44.67         49.59         6.23 o                         
   6 -10   3          9.17          7.52         4.00 o                         
   7 -10   3        165.08        163.10         8.85 o                         
  -6  -9   3         11.88          8.33         4.33 o                         
  -5  -9   3         35.42         37.80         5.74 o                         
  -4  -9   3         68.05         76.93         5.85 o                         
  -3  -9   3        185.01        167.10         8.75 o                         
  -2  -9   3         89.53         76.27         5.79 o                         
  -1  -9   3        247.48        258.18         8.03 o                         
   0  -9   3        764.78        730.58        14.06 o                         
   1  -9   3          8.51          3.40         2.99 o                         
   2  -9   3         18.64         20.36         8.07 o                         
   3  -9   3          2.46         -1.25         2.65 o                         
   4  -9   3          0.67          2.19         2.52 o                         
   5  -9   3          0.47         -0.90         4.18 o                         
   6  -9   3        220.21        256.71        14.42 o                         
   7  -9   3        132.79        137.50         7.96 o                         
   8  -9   3          5.17         -1.19         3.10 o                         
  -7  -8   3         34.03         30.21         5.89 o                         
  -6  -8   3        321.68        308.56        16.43 o                         
  -5  -8   3          1.54          4.33         3.59 o                         
  -4  -8   3        719.60        709.37        16.11 o                         
  -3  -8   3        132.65        132.39         6.41 o                         
  -2  -8   3       1668.76       1604.48        24.33 o                         
  -1  -8   3       1459.43       1379.16        21.42 o                         
   0  -8   3        242.45        209.61         6.63 o                         
   1  -8   3        102.41         98.59         4.90 o                         
   2  -8   3        694.25        671.53        12.56 o                         
   3  -8   3        450.79        430.95        11.58 o                         
   4  -8   3         16.14         19.80         3.25 o                         
   5  -8   3         23.96         24.27         3.61 o                         
   6  -8   3        192.71        180.30        26.59 o                         
   7  -8   3         21.67         12.42         4.19 o                         
   8  -8   3         63.04         57.91         5.74 o                         
   9  -8   3        112.63        126.39        10.13 o                         
  -7  -7   3        290.96        279.37        12.29 o                         
  -6  -7   3        264.98        242.18        10.76 o                         
  -5  -7   3          4.88          4.20         3.30 o                         
  -4  -7   3         74.49         74.54         5.11 o                         
  -3  -7   3       2552.81       2474.31        33.82 o                         
  -2  -7   3         71.92         64.42         4.40 o                         
  -1  -7   3         32.78         28.71         3.80 o                         
   0  -7   3        101.00         93.58         4.57 o                         
   1  -7   3        309.62        306.58         6.10 o                         
   2  -7   3          5.42          5.63         2.88 o                         
   3  -7   3         12.85         10.24         2.45 o                         
   4  -7   3        281.60        263.04         7.78 o                         
   5  -7   3        547.84        524.10        11.94 o                         
   6  -7   3         72.38         58.99         5.08 o                         
   7  -7   3        336.33        332.29        29.13 o                         
   8  -7   3        300.51        305.96        10.29 o                         
   9  -7   3        111.59        120.76         9.61 o                         
  -8  -6   3          0.04         -2.29         3.36 o                         
  -7  -6   3        167.86        183.80        19.57 o                         
  -6  -6   3        312.51        320.02        11.87 o                         
  -5  -6   3        469.32        433.01        13.44 o                         
  -4  -6   3          2.79          0.06         1.98 o                         
  -3  -6   3        211.34        217.00         6.57 o                         
  -2  -6   3        520.71        497.25        10.04 o                         
  -1  -6   3       1164.36       1178.61        14.25 o                         
   0  -6   3          4.54          2.37         1.29 o                         
   1  -6   3        164.34        169.74         4.24 o                         
   2  -6   3        727.29        697.31         9.67 o                         
   3  -6   3       1166.67       1133.08        22.44 o                         
   4  -6   3          3.80          1.26         2.13 o                         
   5  -6   3        444.39        442.55        10.51 o                         
   6  -6   3       2451.96       2270.56        32.42 o                         
   7  -6   3         89.11         72.25         6.28 o                         
   8  -6   3         46.23         55.92         5.29 o                         
   9  -6   3         63.43         52.51         6.84 o                         
  -8  -5   3          0.58          1.39         3.44 o                         
  -7  -5   3        326.14        306.95        11.95 o                         
  -6  -5   3         42.41         34.29         4.93 o                         
  -5  -5   3        117.93        128.76         9.26 o                         
  -4  -5   3         44.87         48.39         3.64 o                         
  -3  -5   3        676.50        651.70         9.26 o                         
  -2  -5   3          0.15          3.99         1.28 o                         
  -1  -5   3       2411.78       2414.99        25.46 o                         
   0  -5   3       1361.24       1416.31        16.13 o                         
   1  -5   3        781.98        780.83        10.17 o                         
   2  -5   3       2249.09       2297.92        24.47 o                         
   3  -5   3         21.51         28.07         2.90 o                         
   4  -5   3       1987.36       2034.43        27.62 o                         
   5  -5   3        471.18        464.87        10.45 o                         
   6  -5   3       1087.29       1038.84        18.05 o                         
   7  -5   3         14.38         25.18         3.91 o                         
   8  -5   3          0.15         -3.36         3.44 o                         
   9  -5   3          3.29          3.72         3.48 o                         
  10  -5   3         38.79         39.86         6.33 o                         
  -9  -4   3         16.60         30.02         9.11 o                         
  -8  -4   3        185.50        171.26        10.04 o                         
  -7  -4   3        310.21        296.43        31.37 o                         
  -6  -4   3        258.58        253.66         9.99 o                         
  -5  -4   3         10.24         14.46         2.35 o                         
  -4  -4   3        321.79        289.54         6.70 o                         
  -3  -4   3        614.27        594.55         8.44 o                         
  -2  -4   3        290.93        291.61         5.06 o                         
  -1  -4   3          5.71          5.97         1.47 o                         
   0  -4   3         78.14         69.62         2.44 o                         
   1  -4   3        305.80        314.38         5.17 o                         
   2  -4   3          0.40         -1.03         1.03 o                         
   3  -4   3        398.59        473.77         9.06 o                         
   4  -4   3        287.03        310.44         7.55 o                         
   5  -4   3          2.97          6.02         2.18 o                         
   6  -4   3        162.03        148.42         7.27 o                         
   7  -4   3          9.11          7.40         2.79 o                         
   8  -4   3        331.63        353.53        12.46 o                         
   9  -4   3         59.73         57.52         6.55 o                         
  10  -4   3          1.58          0.82         3.66 o                         
  -9  -3   3         23.88         30.93         5.53 o                         
  -8  -3   3        239.41        250.03        17.93 o                         
  -7  -3   3        112.11        123.82        10.45 o                         
  -6  -3   3          5.44          5.70         2.30 o                         
  -5  -3   3         77.91         87.17         4.52 o                         
  -4  -3   3       2718.92       2786.08        29.57 o                         
  -3  -3   3         96.76        108.66         5.09 o                         
  -2  -3   3         27.44         36.82         1.88 o                         
  -1  -3   3         39.22         39.40         1.97 o                         
   0  -3   3        186.54        200.78         3.70 o                         
   1  -3   3       1383.64       1414.83        16.68 o                         
   2  -3   3         23.24         37.61         2.41 o                         
   3  -3   3        393.10        419.13         6.04 o                         
   4  -3   3         27.03         24.93         1.90 o                         
   5  -3   3        269.42        259.57         7.18 o                         
   6  -3   3        548.79        593.17        12.06 o                         
   7  -3   3        302.64        269.66         8.69 o                         
   8  -3   3         10.28         14.53         4.08 o                         
   9  -3   3        127.94        128.86         9.17 o                         
  10  -3   3          9.24          8.58         4.54 o                         
 -10  -2   3         24.86         17.33         6.57 o                         
  -9  -2   3          0.55          0.90         4.78 o                         
  -8  -2   3        230.49        229.42         7.90 o                         
  -7  -2   3         25.98         26.14         4.05 o                         
  -6  -2   3         49.25         55.44         3.96 o                         
  -5  -2   3        170.29        185.42         7.30 o                         
  -4  -2   3         13.72         11.14         1.60 o                         
  -3  -2   3        890.58        900.84        12.39 o                         
  -2  -2   3       2347.23       2350.22        23.94 o                         
  -1  -2   3       4573.82       4511.49        43.58 o                         
   0  -2   3       2782.42       2852.98        28.09 o                         
   1  -2   3       2260.36       2337.58        27.08 o                         
   2  -2   3       1464.24       1425.23        15.33 o                         
   3  -2   3         13.32         17.70         1.62 o                         
   4  -2   3          5.45          4.20         1.32 o                         
   5  -2   3       1119.67       1094.00        16.94 o                         
   6  -2   3        376.04        400.73        11.32 o                         
   7  -2   3        563.11        542.65        12.00 o                         
   8  -2   3        187.56        161.21         8.34 o                         
   9  -2   3         89.99         92.76         7.92 o                         
  10  -2   3          0.10          3.88         4.01 o                         
 -10  -1   3          2.49          0.45         3.38 o                         
  -9  -1   3         39.07         37.04         4.25 o                         
  -8  -1   3        538.68        565.98        12.73 o                         
  -7  -1   3        167.82        165.03         6.40 o                         
  -6  -1   3         86.39         96.23         8.45 o                         
  -5  -1   3        167.75        163.00         7.07 o                         
  -4  -1   3       2579.86       2581.66        26.99 o                         
  -3  -1   3        894.93        911.87        13.07 o                         
  -2  -1   3         71.45         57.31         1.62 o                         
  -1  -1   3      29087.48      26376.09       524.64 o                         
   0  -1   3       1052.73       1047.56        11.05 o                         
   1  -1   3       4708.27       4723.58        66.21 o                         
   2  -1   3        377.44        359.08         5.29 o                         
   3  -1   3       1132.98       1187.05        13.87 o                         
   4  -1   3        400.88        399.90        11.58 o                         
   5  -1   3       1958.32       2038.86        23.26 o                         
   6  -1   3          8.23         -0.01         1.65 o                         
   7  -1   3          0.87          0.86         2.54 o                         
   8  -1   3         56.85         49.00         7.77 o                         
   9  -1   3         22.29         24.34         4.72 o                         
  10  -1   3          7.48          8.29         4.42 o                         
 -10   0   3          8.43          8.35         8.07 o                         
  -9   0   3        194.42        172.65        14.49 o                         
  -8   0   3        543.92        528.19        12.18 o                         
  -7   0   3        106.58        106.24         5.84 o                         
  -6   0   3         69.62         73.55         4.53 o                         
  -5   0   3       3552.06       3679.02        44.54 o                         
  -4   0   3        284.28        249.61         9.05 o                         
  -3   0   3        614.28        593.60         9.53 o                         
  -2   0   3        774.29        822.10        11.13 o                         
  -1   0   3      11904.00      11879.74       112.98 o                         
   0   0   3        494.85        555.13         6.43 o                         
   1   0   3        668.53        647.39        10.96 o                         
   2   0   3          3.22          1.60         0.99 o                         
   3   0   3        898.66        918.10        13.17 o                         
   4   0   3        432.05        405.66         6.93 o                         
   5   0   3        918.02        986.31        13.44 o                         
   6   0   3        914.20        920.38        13.49 o                         
   7   0   3        151.87        166.20         5.51 o                         
   8   0   3         48.66         59.17         5.81 o                         
   9   0   3          1.39          3.44         3.38 o                         
  10   0   3         92.35        103.38        11.65 o                         
 -10   1   3        135.41        141.68         9.81 o                         
  -9   1   3          2.16          2.93         7.17 o                         
  -8   1   3         23.54         18.77         4.01 o                         
  -7   1   3        316.75        298.32         8.50 o                         
  -6   1   3          0.55         -0.18         1.84 o                         
  -5   1   3          1.07          5.26         1.99 o                         
  -4   1   3          7.18         15.54         2.24 o                         
  -3   1   3        228.17        219.83         4.55 o                         
  -2   1   3        538.17        537.40         7.01 o                         
  -1   1   3       1257.89       1246.25        15.80 o                         
   0   1   3        150.06        141.37         3.32 o                         
   1   1   3       2764.04       2758.24        27.43 o                         
   2   1   3        166.08        176.14         3.60 o                         
   3   1   3          0.05          1.80         1.43 o                         
   4   1   3       1124.85       1205.32        14.94 o                         
   5   1   3        308.94        294.87         7.07 o                         
   6   1   3        229.29        247.39         6.24 o                         
   7   1   3         31.50         32.98         3.79 o                         
   8   1   3        744.91        740.48        14.59 o                         
 -10   2   3          0.57         -3.06         3.06 o                         
  -9   2   3        124.68        130.59         9.27 o                         
  -8   2   3         89.22         85.09         9.56 o                         
  -7   2   3         22.01         20.26         3.08 o                         
  -6   2   3          2.58          0.61         1.95 o                         
  -5   2   3        725.35        758.61        13.89 o                         
  -4   2   3        217.99        231.44         5.27 o                         
  -3   2   3        915.05        884.00        10.93 o                         
  -2   2   3          9.59          5.43         1.11 o                         
  -1   2   3        985.24        950.79        13.71 o                         
   0   2   3         78.52         76.26         2.20 o                         
   1   2   3        792.25        731.06         8.88 o                         
   2   2   3       2114.55       2375.59        24.81 o                         
   3   2   3         19.44         16.87         2.37 o                         
   4   2   3        865.47        783.96        12.89 o                         
   5   2   3        536.83        536.22         9.11 o                         
   6   2   3          1.57          2.40         1.81 o                         
   7   2   3         22.94         29.48         3.90 o                         
   8   2   3        107.02        110.53        16.73 o                         
   9   2   3         50.80         56.85         9.11 o                         
 -10   3   3         12.70          5.14         3.80 o                         
  -9   3   3          9.14         10.23         4.93 o                         
  -8   3   3        124.72        118.88         8.34 o                         
  -7   3   3         28.18         21.90         4.00 o                         
  -6   3   3         33.41         25.02         4.00 o                         
  -5   3   3        100.87         75.60         4.40 o                         
  -4   3   3        283.25        317.03         6.90 o                         
  -3   3   3          0.53          3.68         1.25 o                         
  -2   3   3       1145.31       1146.21        13.43 o                         
  -1   3   3         96.52         83.33         2.59 o                         
   0   3   3       3300.66       3412.93        34.13 o                         
   1   3   3       1017.77       1109.78        12.88 o                         
   2   3   3        880.92       1094.91        13.13 o                         
   3   3   3          0.23          2.61         1.23 o                         
   4   3   3         11.59         11.51         1.79 o                         
   5   3   3          0.18         -0.25         1.88 o                         
   6   3   3        848.47        784.18        14.90 o                         
   7   3   3          2.53          4.40         4.10 o                         
   8   3   3         68.53         67.04         7.02 o                         
   9   3   3          5.07          2.99         5.08 o                         
 -10   4   3         16.56         14.74         5.02 o                         
  -9   4   3        122.89        121.14        11.65 o                         
  -8   4   3        687.26        678.14        18.37 o                         
  -7   4   3         21.06         22.31         4.23 o                         
  -6   4   3       1209.62       1193.29        23.76 o                         
  -5   4   3        229.77        219.78         6.43 o                         
  -4   4   3         50.24         48.14         2.76 o                         
  -3   4   3         36.03         38.55         2.36 o                         
  -2   4   3       2817.17       2991.09        31.11 o                         
  -1   4   3        589.77        659.20         8.94 o                         
   0   4   3         20.50         30.11         2.16 o                         
   1   4   3          0.73          2.90         1.34 o                         
   2   4   3        109.77        108.96         3.30 o                         
   3   4   3        108.17        100.84         4.56 o                         
   4   4   3         50.62         47.19         3.78 o                         
   5   4   3        326.57        326.47         8.74 o                         
   6   4   3        228.24        207.10         7.46 o                         
   7   4   3         44.24         48.97         4.77 o                         
   8   4   3         75.59         67.82        10.46 o                         
 -10   5   3          0.07          3.61         3.90 o                         
  -9   5   3          1.76          3.82         3.66 o                         
  -8   5   3         10.08          9.10         3.79 o                         
  -7   5   3          0.00         -0.61         2.85 o                         
  -6   5   3         40.53         43.32         5.07 o                         
  -5   5   3         54.84         45.97         4.38 o                         
  -4   5   3         41.24         38.39         3.23 o                         
  -3   5   3        161.85        162.90         4.63 o                         
  -2   5   3        401.45        430.86         7.21 o                         
  -1   5   3         77.49         70.16         4.48 o                         
   0   5   3        537.45        524.46        11.56 o                         
   1   5   3         75.09         66.43         4.88 o                         
   2   5   3        395.27        420.44         9.14 o                         
   3   5   3        474.67        473.82        10.24 o                         
   4   5   3        817.13        847.58        18.88 o                         
   5   5   3          4.04          4.84         2.54 o                         
   6   5   3         38.09         36.56         4.19 o                         
   7   5   3        238.89        264.65         9.13 o                         
   8   5   3         50.54         51.09         9.86 o                         
  -9   6   3         11.77         15.48         5.38 o                         
  -8   6   3          0.09         -2.88         3.06 o                         
  -7   6   3        135.38        112.33        10.61 o                         
  -6   6   3        632.20        634.85        16.67 o                         
  -5   6   3        406.39        411.48         9.87 o                         
  -4   6   3        386.48        398.57        13.73 o                         
  -3   6   3         10.75         11.70         1.80 o                         
  -2   6   3        925.88        925.48        12.61 o                         
  -1   6   3        181.45        166.40         4.31 o                         
   0   6   3        503.75        506.27        10.31 o                         
   1   6   3       1249.81       1246.57        19.34 o                         
   2   6   3        811.64        781.85        14.37 o                         
   3   6   3       1093.22       1072.88        27.04 o                         
   4   6   3         26.10         25.66         3.47 o                         
   5   6   3         46.47         46.74         5.89 o                         
   6   6   3         46.45         65.46         7.05 o                         
   7   6   3        138.12        122.50        13.44 o                         
  -9   7   3        127.54        140.02        10.54 o                         
  -8   7   3         86.18         86.93         9.41 o                         
  -7   7   3         77.47         70.97         7.06 o                         
  -6   7   3        408.17        425.87        13.48 o                         
  -5   7   3        165.64        166.38         6.60 o                         
  -4   7   3         35.33         36.43         3.59 o                         
  -3   7   3        537.50        522.00        14.54 o                         
  -2   7   3       1646.59       1507.97        34.59 o                         
  -1   7   3        425.18        442.24        19.00 o                         
   0   7   3        175.39        162.44         5.92 o                         
   1   7   3          0.21          0.72         1.92 o                         
   2   7   3         54.59         46.72         4.13 o                         
   3   7   3        359.64        328.29         9.32 o                         
   4   7   3         27.32         21.83         5.08 o                         
   5   7   3        223.86        257.70        11.95 o                         
   6   7   3         18.21         22.92         5.31 o                         
  -8   8   3        196.11        184.05        11.51 o                         
  -7   8   3        139.17        142.55         9.71 o                         
  -6   8   3         39.85         39.27         4.37 o                         
  -5   8   3         17.22         12.75         3.01 o                         
  -4   8   3        275.17        244.82        10.02 o                         
  -3   8   3         86.15         70.94         7.17 o                         
  -2   8   3         46.49         55.00         4.71 o                         
  -1   8   3          8.39          7.10         3.54 o                         
   0   8   3         47.67         44.73         4.13 o                         
   1   8   3         20.15         15.53         3.52 o                         
   2   8   3          6.05          3.93         2.45 o                         
   3   8   3        675.02        631.66        14.23 o                         
   4   8   3         19.19         32.81         4.30 o                         
   5   8   3          2.70          2.39         5.98 o                         
   6   8   3         24.99         32.14         7.62 o                         
  -7   9   3         12.73          7.62         3.90 o                         
  -6   9   3          0.30         -1.31         5.38 o                         
  -5   9   3         43.15         51.02         7.62 o                         
  -4   9   3         25.07         24.55         4.72 o                         
  -3   9   3          1.25          0.34         2.94 o                         
  -2   9   3         84.19         70.63         6.42 o                         
  -1   9   3        505.04        522.44        12.24 o                         
   0   9   3          4.19          1.77         2.45 o                         
   1   9   3         71.14         62.83         5.25 o                         
   2   9   3        150.64        141.31         7.21 o                         
   3   9   3        204.47        222.25         8.60 o                         
   4   9   3         24.84         20.92         3.99 o                         
  -6  10   3         90.76         85.98        12.55 o                         
  -5  10   3         48.83         45.28         6.30 o                         
  -4  10   3         65.55         72.18         7.39 o                         
  -3  10   3        117.44        109.81         8.75 o                         
  -2  10   3         41.61         29.86         5.06 o                         
  -1  10   3          5.93          7.36         3.69 o                         
   0  10   3        520.55        497.45        17.04 o                         
   1  10   3         68.31         74.17         5.93 o                         
   2  10   3        396.64        455.92        14.15 o                         
   3  10   3        100.91        130.71         7.95 o                         
  -4  11   3        151.31        157.70        10.93 o                         
  -3  11   3        178.48        173.60        11.23 o                         
  -2  11   3          2.44          4.48         3.65 o                         
  -1  11   3         86.00         73.35         8.37 o                         
   0  11   3         78.61         81.81         8.03 o                         
   1  11   3          0.01         -0.34         2.85 o                         
  -1 -12   4         12.68          9.96         7.62 o                         
   0 -12   4         63.25         67.47         7.31 o                         
   1 -12   4         21.50         29.11         5.44 o                         
   2 -12   4        409.10        432.85        15.81 o                         
   3 -12   4         26.65         31.75         5.67 o                         
   4 -12   4         61.73         64.20         8.07 o                         
   5 -12   4        131.22        129.23        10.35 o                         
  -3 -11   4         47.24         51.06         5.28 o                         
  -2 -11   4        138.18        132.82        10.24 o                         
  -1 -11   4         60.46         73.16         7.02 o                         
   0 -11   4          8.76          7.17         3.65 o                         
   1 -11   4        413.07        455.62        14.96 o                         
   2 -11   4          4.64          5.51         5.38 o                         
   3 -11   4         32.11         36.68         5.60 o                         
   4 -11   4         70.28         80.44        12.70 o                         
   5 -11   4         47.73         69.20         7.48 o                         
   6 -11   4          1.53          3.85         4.24 o                         
  -5 -10   4        220.95        229.11        12.06 o                         
  -4 -10   4         63.78         63.48         7.77 o                         
  -3 -10   4         47.24         57.79         5.28 o                         
  -2 -10   4          0.04         -0.10         3.05 o                         
  -1 -10   4        483.78        500.00        20.39 o                         
   0 -10   4         28.98         26.41         4.63 o                         
   1 -10   4         68.35         69.17         6.51 o                         
   2 -10   4        305.14        288.02        11.23 o                         
   3 -10   4          1.88          6.12         3.52 o                         
   4 -10   4         57.24         50.48         7.32 o                         
   5 -10   4         45.37         49.91         6.42 o                         
   6 -10   4        100.39        114.28         7.30 o                         
   7 -10   4         49.55         61.07         5.90 o                         
  -6  -9   4          9.84          7.42         4.21 o                         
  -5  -9   4          1.32         -2.53         3.15 o                         
  -4  -9   4          7.36          5.13         3.57 o                         
  -3  -9   4         66.28         56.62         5.88 o                         
  -2  -9   4         10.24         13.43         2.92 o                         
  -1  -9   4        448.60        457.58        10.88 o                         
   0  -9   4        162.54        160.50         6.42 o                         
   1  -9   4        810.55        810.03        18.96 o                         
   2  -9   4         24.89         25.52         4.38 o                         
   3  -9   4         72.44         60.81         5.95 o                         
   4  -9   4        194.74        186.58        12.15 o                         
   5  -9   4         20.64         25.00         3.82 o                         
   6  -9   4        345.67        319.10        10.29 o                         
   7  -9   4         89.06        105.68         8.77 o                         
   8  -9   4        269.40        237.99         9.89 o                         
  -7  -8   4          1.48          1.09         3.87 o                         
  -6  -8   4          1.27         -0.97         3.30 o                         
  -5  -8   4        274.48        276.30        11.36 o                         
  -4  -8   4        150.01        141.50         8.32 o                         
  -3  -8   4        462.82        458.52        10.96 o                         
  -2  -8   4         58.37         58.50         4.53 o                         
  -1  -8   4        548.59        548.31        11.60 o                         
   0  -8   4        726.05        722.09        18.02 o                         
   1  -8   4         86.77         82.16         8.73 o                         
   2  -8   4         53.60         51.35         5.98 o                         
   3  -8   4        118.92        106.01         6.35 o                         
   4  -8   4        720.87        735.09        14.50 o                         
   5  -8   4        113.54        106.59         6.31 o                         
   6  -8   4          6.12          5.55         2.99 o                         
   7  -8   4         97.42         87.41        11.03 o                         
   8  -8   4          5.11          6.60         3.60 o                         
   9  -8   4          0.24          1.13         3.69 o                         
  -7  -7   4        130.36        139.08        10.25 o                         
  -6  -7   4         83.37         95.45         8.02 o                         
  -5  -7   4        400.29        407.19        13.31 o                         
  -4  -7   4          1.95          0.66         2.94 o                         
  -3  -7   4         55.31         60.37         4.44 o                         
  -2  -7   4        601.27        590.83        11.76 o                         
  -1  -7   4         27.75         21.86         2.80 o                         
   0  -7   4       1580.22       1635.05        19.27 o                         
   1  -7   4         23.87         29.94         2.40 o                         
   2  -7   4         87.29         94.18         4.72 o                         
   3  -7   4          5.57          7.22         2.27 o                         
   4  -7   4        226.96        229.04         7.31 o                         
   5  -7   4          8.61          5.50         2.92 o                         
   6  -7   4         29.46         18.11         3.63 o                         
   7  -7   4         95.88         91.18         6.42 o                         
   8  -7   4         12.51          6.06         4.42 o                         
   9  -7   4        155.61        134.54        14.94 o                         
  -8  -6   4          0.00          1.26         3.80 o                         
  -7  -6   4         50.54         56.88         6.67 o                         
  -6  -6   4        159.82        151.31         8.97 o                         
  -5  -6   4         48.63         48.45         5.44 o                         
  -4  -6   4         15.58         16.56         2.99 o                         
  -3  -6   4         72.35         67.71         5.24 o                         
  -2  -6   4         74.79         69.52         4.13 o                         
  -1  -6   4         12.06         12.21         1.69 o                         
   0  -6   4        236.03        260.97         7.93 o                         
   1  -6   4        290.76        287.77         5.70 o                         
   2  -6   4         27.34         32.98         2.27 o                         
   3  -6   4        107.42        131.46         5.08 o                         
   4  -6   4       1211.75       1217.44        19.21 o                         
   5  -6   4          0.16          3.04         2.42 o                         
   6  -6   4        528.62        530.49        13.34 o                         
   7  -6   4        156.62        140.99        10.70 o                         
   8  -6   4         27.71         31.56         4.48 o                         
   9  -6   4         76.61         82.24         9.26 o                         
  -8  -5   4        117.82        117.65         9.23 o                         
  -7  -5   4         22.01         12.45         8.96 o                         
  -6  -5   4         90.59         90.04         7.31 o                         
  -5  -5   4        144.19        148.30         7.89 o                         
  -4  -5   4        473.86        471.45         9.96 o                         
  -3  -5   4          2.35         -0.20         1.19 o                         
  -2  -5   4        746.77        767.51        10.28 o                         
  -1  -5   4        132.17        138.31         3.69 o                         
   0  -5   4       3660.00       3747.23        38.02 o                         
   1  -5   4        535.02        558.97         8.15 o                         
   2  -5   4        317.38        344.62         5.94 o                         
   3  -5   4        200.23        174.55         5.67 o                         
   4  -5   4        198.78        175.26         7.37 o                         
   5  -5   4         36.37         41.73         3.79 o                         
   6  -5   4        760.27        764.35        14.93 o                         
   7  -5   4         29.60         26.74         3.84 o                         
   8  -5   4          1.01         -2.61         2.61 o                         
   9  -5   4        121.69        143.71        14.04 o                         
  10  -5   4          4.12         -3.59         3.59 o                         
  -9  -4   4          9.65         10.31         4.45 o                         
  -8  -4   4         53.48         49.49         6.44 o                         
  -7  -4   4        224.95        209.29         9.87 o                         
  -6  -4   4        205.04        220.63         9.57 o                         
  -5  -4   4         17.01         23.33         2.79 o                         
  -4  -4   4        432.86        417.47         7.18 o                         
  -3  -4   4        154.71        151.97         3.92 o                         
  -2  -4   4        831.04        857.53        10.88 o                         
  -1  -4   4       2203.70       2270.65        23.92 o                         
   0  -4   4          0.16          2.79         1.38 o                         
   1  -4   4        799.56        817.95        11.13 o                         
   2  -4   4         35.49         38.41         2.17 o                         
   3  -4   4       1404.84       1385.84        15.92 o                         
   4  -4   4        137.17        128.46         5.07 o                         
   5  -4   4         23.51         26.55         3.07 o                         
   6  -4   4        425.69        419.02        10.21 o                         
   7  -4   4          0.02         -0.23         2.69 o                         
   8  -4   4         12.57         17.84         4.49 o                         
   9  -4   4         11.81          8.66         5.98 o                         
  10  -4   4        175.32        173.44        11.41 o                         
  -9  -3   4        115.10        116.41         9.14 o                         
  -8  -3   4        222.55        239.44        10.93 o                         
  -7  -3   4         69.19         64.14         4.69 o                         
  -6  -3   4        494.52        466.63        11.04 o                         
  -5  -3   4          6.75          7.79         2.47 o                         
  -4  -3   4        400.46        403.24         7.33 o                         
  -3  -3   4       2190.16       2241.31        23.93 o                         
  -2  -3   4         13.28         22.90         1.71 o                         
  -1  -3   4       2050.42       1982.31        20.87 o                         
   0  -3   4         28.44         29.85         1.77 o                         
   1  -3   4        373.85        328.98         5.12 o                         
   2  -3   4        225.45        264.27         5.43 o                         
   3  -3   4        564.09        648.92         8.73 o                         
   4  -3   4         27.82         37.70         2.26 o                         
   5  -3   4        270.94        265.03         7.26 o                         
   6  -3   4         20.91         21.08         3.16 o                         
   7  -3   4        365.71        352.19        12.10 o                         
   8  -3   4        292.00        266.64         8.96 o                         
   9  -3   4         99.03        123.69        12.55 o                         
  10  -3   4          3.54          5.00         4.21 o                         
  -9  -2   4         11.55         17.44         4.52 o                         
  -8  -2   4         67.02         60.07         4.91 o                         
  -7  -2   4        513.51        505.21        11.32 o                         
  -6  -2   4         23.06         22.88         3.02 o                         
  -5  -2   4         83.62         92.39         6.99 o                         
  -4  -2   4        191.20        215.90         5.70 o                         
  -3  -2   4        106.70         88.71         2.84 o                         
  -2  -2   4       2281.29       2309.31        23.81 o                         
  -1  -2   4        970.67        993.36        11.27 o                         
   0  -2   4       2043.28       2125.08        21.66 o                         
   1  -2   4        256.76        257.81         4.20 o                         
   2  -2   4        121.60        127.94         3.01 o                         
   3  -2   4       3274.25       3351.03        34.18 o                         
   4  -2   4          0.96          1.08         1.21 o                         
   5  -2   4         32.58         31.33         2.45 o                         
   6  -2   4        644.15        614.66        15.51 o                         
   7  -2   4        479.21        422.68        10.56 o                         
   8  -2   4        151.48        160.90         7.23 o                         
   9  -2   4        136.92        157.16        13.74 o                         
  10  -2   4         96.36        135.94        14.34 o                         
 -10  -1   4         14.22         13.84         7.32 o                         
  -9  -1   4          1.24          0.91         2.66 o                         
  -8  -1   4         74.50         77.79         5.43 o                         
  -7  -1   4         40.43         42.27         4.01 o                         
  -6  -1   4        270.12        270.50         7.59 o                         
  -5  -1   4        116.96        116.67         5.11 o                         
  -4  -1   4         36.50         37.21         2.94 o                         
  -3  -1   4       1407.97       1513.64        19.79 o                         
  -2  -1   4         54.41         59.27         2.00 o                         
  -1  -1   4      31802.89      29092.28       759.98 o                         
   0  -1   4         33.08         28.34         1.40 o                         
   1  -1   4        700.97        713.16         8.34 o                         
   2  -1   4        770.46        728.77         9.07 o                         
   3  -1   4       1353.21       1375.04        15.76 o                         
   4  -1   4        242.64        256.98         5.75 o                         
   5  -1   4        441.88        432.13         7.93 o                         
   6  -1   4       2079.17       1989.79        23.82 o                         
   7  -1   4         15.18         17.26         3.17 o                         
   8  -1   4          7.96          3.56         2.72 o                         
   9  -1   4         43.05         34.16         7.17 o                         
  10  -1   4         62.24         72.90        11.35 o                         
 -10   0   4         13.70          6.12         4.01 o                         
  -9   0   4        170.57        185.74         9.29 o                         
  -8   0   4        101.90        113.83        10.98 o                         
  -7   0   4        169.71        165.14         6.54 o                         
  -6   0   4          9.68         10.28         2.40 o                         
  -5   0   4        117.07        109.54         4.68 o                         
  -4   0   4        536.52        541.87         9.93 o                         
  -3   0   4        626.50        622.37        10.10 o                         
  -2   0   4        207.37        226.08         3.88 o                         
  -1   0   4        652.69        721.57        12.42 o                         
   0   0   4          1.61          3.72         1.18 o                         
   1   0   4        125.12        111.55         3.46 o                         
   2   0   4       1745.14       1666.39        20.89 o                         
   3   0   4       1233.56       1360.53        15.83 o                         
   4   0   4         85.81         84.91         3.45 o                         
   5   0   4         27.93         21.42         2.63 o                         
   6   0   4         22.26         22.48         2.97 o                         
   7   0   4          0.05          2.06         2.80 o                         
   8   0   4          4.80          6.15         2.81 o                         
   9   0   4         36.20         56.17         8.96 o                         
 -10   1   4        109.81        108.64         8.96 o                         
  -9   1   4        197.83        178.15        12.10 o                         
  -8   1   4        155.68        162.01         7.04 o                         
  -7   1   4        561.10        557.02        12.07 o                         
  -6   1   4          3.80          6.62         2.27 o                         
  -5   1   4          0.70         -1.25         1.71 o                         
  -4   1   4        598.60        545.85         7.83 o                         
  -3   1   4         62.31         69.68         2.58 o                         
  -2   1   4       2676.05       2756.41        28.00 o                         
  -1   1   4        201.01        196.16         4.05 o                         
   0   1   4        365.92        358.35         5.08 o                         
   1   1   4        147.90        149.10         3.32 o                         
   2   1   4       2046.23       2302.79        24.09 o                         
   3   1   4         94.88         97.80         3.24 o                         
   4   1   4          0.03         -0.90         1.55 o                         
   5   1   4          0.42         -0.40         1.66 o                         
   6   1   4        671.37        705.94        14.62 o                         
   7   1   4         40.18         44.26         4.27 o                         
   8   1   4        184.35        190.96         9.57 o                         
 -10   2   4        113.39        144.10        10.24 o                         
  -9   2   4          6.40          9.15         7.47 o                         
  -8   2   4         83.15         84.88         7.08 o                         
  -7   2   4        283.68        296.66         8.66 o                         
  -6   2   4         34.93         36.04         3.50 o                         
  -5   2   4        124.14        127.68         4.87 o                         
  -4   2   4        322.77        330.47         7.42 o                         
  -3   2   4         17.52         12.58         1.52 o                         
  -2   2   4        149.72        171.03         3.77 o                         
  -1   2   4         14.89         17.15         1.47 o                         
   0   2   4          2.06          3.89         1.21 o                         
   1   2   4          9.28          9.44         1.20 o                         
   2   2   4       1299.61       1230.84        14.37 o                         
   3   2   4        259.81        267.50         6.20 o                         
   4   2   4        338.77        364.70         6.86 o                         
   5   2   4       1175.89       1185.78        15.82 o                         
   6   2   4         35.05         26.91         2.86 o                         
   7   2   4        175.74        179.32        12.59 o                         
   8   2   4        257.57        240.21        14.94 o                         
 -10   3   4          1.75          2.06         3.73 o                         
  -9   3   4          1.82         10.33         3.90 o                         
  -8   3   4         78.88         78.01         6.97 o                         
  -7   3   4        169.46        165.60        13.59 o                         
  -6   3   4        240.65        234.52         9.02 o                         
  -5   3   4         51.87         61.20         7.40 o                         
  -4   3   4        625.36        637.71         9.42 o                         
  -3   3   4        216.09        241.62         5.04 o                         
  -2   3   4       3629.80       3798.77        38.39 o                         
  -1   3   4        188.89        173.16         3.85 o                         
   0   3   4         64.08         56.45         3.18 o                         
   1   3   4        276.48        230.04         6.51 o                         
   2   3   4        138.06        174.32         4.10 o                         
   3   3   4        105.14        103.75         6.77 o                         
   4   3   4          0.21          1.06         1.79 o                         
   5   3   4        712.03        645.37        12.61 o                         
   6   3   4         39.77         44.24         4.09 o                         
   7   3   4         50.64         59.90         9.71 o                         
 -10   4   4          0.34          6.64         4.08 o                         
  -9   4   4         32.38         28.10         5.23 o                         
  -8   4   4        944.33        904.83        21.94 o                         
  -7   4   4          2.92          1.18         3.09 o                         
  -6   4   4        501.47        501.82        16.43 o                         
  -5   4   4        131.56        113.37         5.95 o                         
  -4   4   4       1798.46       1866.94        21.65 o                         
  -3   4   4       1172.55       1210.93        15.08 o                         
  -2   4   4        189.43        181.31         4.33 o                         
  -1   4   4       1162.72       1163.09        17.47 o                         
   0   4   4         40.12         44.57         2.29 o                         
   1   4   4       1296.06       1317.90        15.54 o                         
   2   4   4         50.21         58.50         2.74 o                         
   3   4   4        249.07        248.39        10.87 o                         
   4   4   4        573.17        570.98        11.65 o                         
   5   4   4         42.42         32.87         4.30 o                         
   6   4   4         47.15         54.90         5.98 o                         
   7   4   4        145.27        140.42        14.34 o                         
  -9   5   4         21.66         27.75         5.38 o                         
  -8   5   4         26.76         31.50         5.83 o                         
  -7   5   4          7.64          7.29         3.48 o                         
  -6   5   4        317.76        288.07        19.12 o                         
  -5   5   4        743.27        745.35        13.55 o                         
  -4   5   4         62.38         62.02         3.42 o                         
  -3   5   4          3.59          3.03         1.46 o                         
  -2   5   4        217.19        251.55         5.41 o                         
  -1   5   4        175.49        170.54         4.28 o                         
   0   5   4        430.04        434.25         7.06 o                         
   1   5   4        294.58        297.54         7.42 o                         
   2   5   4         37.90         33.56         4.54 o                         
   3   5   4        452.49        423.17        12.35 o                         
   4   5   4         48.17         38.18         3.85 o                         
   5   5   4       1278.41       1159.50        23.83 o                         
   6   5   4        162.31        147.30        14.64 o                         
   7   5   4         35.10         34.06         8.66 o                         
   8   5   4         17.61          8.07         6.27 o                         
  -9   6   4        152.91        147.27        10.42 o                         
  -8   6   4          0.43          2.76         3.88 o                         
  -7   6   4        182.77        172.94         9.55 o                         
  -6   6   4         19.73         24.47         4.21 o                         
  -5   6   4         21.13         21.26         3.07 o                         
  -4   6   4        467.15        472.75        10.31 o                         
  -3   6   4         24.54         18.32         2.14 o                         
  -2   6   4         26.59         25.29         2.34 o                         
  -1   6   4        132.81        126.69         5.12 o                         
   0   6   4        181.32        186.50         6.10 o                         
   1   6   4       1608.42       1621.49        31.77 o                         
   2   6   4        407.90        388.98         9.53 o                         
   3   6   4        104.88         97.36        10.01 o                         
   4   6   4        798.47        761.36        16.64 o                         
   5   6   4         78.25         92.96         8.33 o                         
   6   6   4        213.99        245.81        11.92 o                         
   7   6   4         66.67         75.44         9.56 o                         
  -8   7   4         85.98         86.57         8.96 o                         
  -7   7   4          3.58         -0.34         3.15 o                         
  -6   7   4         13.98         12.75         9.11 o                         
  -5   7   4          3.11          4.78         2.59 o                         
  -4   7   4          0.00          2.46         2.20 o                         
  -3   7   4        563.22        583.77         9.93 o                         
  -2   7   4        338.09        335.07         8.66 o                         
  -1   7   4          3.23          6.05         2.23 o                         
   0   7   4        131.67        142.65         5.92 o                         
   1   7   4        246.64        217.92         7.29 o                         
   2   7   4        201.92        193.05         7.06 o                         
   3   7   4        140.23        140.86         6.74 o                         
   4   7   4        397.98        460.51        31.22 o                         
   5   7   4          0.31         -1.41         3.73 o                         
   6   7   4         41.70         38.24         6.65 o                         
  -8   8   4         52.57         54.35         6.96 o                         
  -7   8   4         11.51          8.79         4.63 o                         
  -6   8   4        547.69        525.98        15.69 o                         
  -5   8   4        169.91        195.29         7.49 o                         
  -4   8   4         91.18         77.55        16.43 o                         
  -3   8   4        117.35        126.38         8.08 o                         
  -2   8   4        158.76        156.63         6.54 o                         
  -1   8   4          0.04          2.22         2.23 o                         
   0   8   4         28.06         30.49         3.60 o                         
   1   8   4         53.39         45.65         4.32 o                         
   2   8   4         89.33         95.40         6.11 o                         
   3   8   4         40.72         40.92         4.47 o                         
   4   8   4         71.92         91.83         8.84 o                         
   5   8   4         39.01         50.83         7.17 o                         
  -7   9   4         17.00         11.74         4.48 o                         
  -6   9   4        117.85        117.72        13.15 o                         
  -5   9   4         40.93         36.63         7.02 o                         
  -4   9   4         42.92         28.24         4.96 o                         
  -3   9   4          0.61         -2.56         2.84 o                         
  -2   9   4        116.30        102.93         7.90 o                         
  -1   9   4         33.81         35.54         4.19 o                         
   0   9   4          5.98          4.93         2.72 o                         
   1   9   4         11.16          3.93         2.85 o                         
   2   9   4          8.47          7.88         3.10 o                         
   3   9   4         26.42         16.23         5.06 o                         
   4   9   4        148.92        167.45        12.11 o                         
  -6  10   4          3.80          7.47         6.27 o                         
  -5  10   4        141.46        157.59        15.09 o                         
  -4  10   4        255.19        270.85        15.98 o                         
  -3  10   4          8.89         10.57         4.08 o                         
  -2  10   4        140.58        160.54         9.69 o                         
  -1  10   4        105.69        128.79         9.26 o                         
   0  10   4        263.86        255.79        12.62 o                         
   1  10   4         46.33         49.32         5.06 o                         
   2  10   4          2.46         10.92         8.37 o                         
  -3  11   4        166.69        162.10        11.17 o                         
  -2  11   4        100.26        129.71         9.95 o                         
  -1  11   4         74.64         77.98         7.82 o                         
   0  11   4         71.61         62.75         7.23 o                         
  -1 -12   5         38.31         39.66         8.07 o                         
   0 -12   5        107.14        109.19         8.93 o                         
   1 -12   5          3.34          5.31         3.73 o                         
   2 -12   5         18.62         22.26         5.23 o                         
   3 -12   5        202.14        213.70        27.49 o                         
   4 -12   5        106.07        100.43         8.97 o                         
  -3 -11   5         94.63         97.97         8.55 o                         
  -2 -11   5         41.59         46.85         4.90 o                         
  -1 -11   5        302.46        309.17        11.99 o                         
   0 -11   5          0.82          6.38         3.66 o                         
   1 -11   5         58.15         54.44         6.30 o                         
   2 -11   5        464.95        487.43        15.71 o                         
   3 -11   5         26.23         26.25         5.17 o                         
   4 -11   5          7.48          7.17         4.01 o                         
   5 -11   5         43.21         50.30         6.72 o                         
   6 -11   5         59.94         67.58        11.35 o                         
  -5 -10   5        204.22        191.36        11.05 o                         
  -4 -10   5        384.44        381.56        26.89 o                         
  -3 -10   5         87.47         83.64         6.07 o                         
  -2 -10   5        292.64        282.11         9.21 o                         
  -1 -10   5         44.02         41.30         4.29 o                         
   0 -10   5        405.86        403.12        13.35 o                         
   1 -10   5       1792.41       1684.96        32.65 o                         
   2 -10   5        193.57        192.25        10.31 o                         
   3 -10   5         15.45         12.16         4.30 o                         
   4 -10   5         19.58         21.62         4.74 o                         
   5 -10   5         18.20         29.79         5.26 o                         
   6 -10   5          0.13          0.14         2.98 o                         
   7 -10   5          0.02         -0.35         4.48 o                         
  -6  -9   5         44.21         43.26         6.60 o                         
  -5  -9   5          7.90          5.33         7.32 o                         
  -4  -9   5        149.45        131.31        15.09 o                         
  -3  -9   5        629.92        640.44        13.99 o                         
  -2  -9   5         18.66         15.64         3.16 o                         
  -1  -9   5        140.54        145.41         6.14 o                         
   0  -9   5        162.48        148.33         6.02 o                         
   1  -9   5        111.37        114.07        15.84 o                         
   2  -9   5        225.72        233.56         9.74 o                         
   3  -9   5         10.10          8.44         2.79 o                         
   4  -9   5          7.40          2.88         2.72 o                         
   5  -9   5        129.31        121.53         7.03 o                         
   6  -9   5          1.85          0.61         2.79 o                         
   7  -9   5        101.32        113.39         7.45 o                         
   8  -9   5          1.54          1.90         4.51 o                         
  -7  -8   5          5.79         13.15         4.80 o                         
  -6  -8   5         64.61         63.95         9.11 o                         
  -5  -8   5         76.39         84.99         7.54 o                         
  -4  -8   5          2.60         -2.30         3.59 o                         
  -3  -8   5        389.25        384.99        14.19 o                         
  -2  -8   5          0.08         -1.12         2.15 o                         
  -1  -8   5         60.69         70.64         4.77 o                         
   0  -8   5          0.05          0.38         1.98 o                         
   1  -8   5         34.14         30.10         4.30 o                         
   2  -8   5        428.82        451.58        10.04 o                         
   3  -8   5         98.08        100.44         6.00 o                         
   4  -8   5        917.82        828.58        19.45 o                         
   5  -8   5        292.54        275.54         8.82 o                         
   6  -8   5         35.61         36.55         5.37 o                         
   7  -8   5         35.56         43.75         4.96 o                         
   8  -8   5        226.15        214.98         9.69 o                         
  -7  -7   5          1.49          3.62         4.21 o                         
  -6  -7   5        268.92        284.18        11.90 o                         
  -5  -7   5         38.43         39.11         5.17 o                         
  -4  -7   5        114.55        113.81         7.61 o                         
  -3  -7   5        123.43        118.13         5.67 o                         
  -2  -7   5        354.95        327.47         9.37 o                         
  -1  -7   5         44.38         49.86         4.66 o                         
   0  -7   5        241.30        240.28         5.53 o                         
   1  -7   5       1967.22       1935.79        22.41 o                         
   2  -7   5         25.66         28.62         3.14 o                         
   3  -7   5         84.47         76.23         4.69 o                         
   4  -7   5        394.94        369.63         9.51 o                         
   5  -7   5         30.91         42.24         4.33 o                         
   6  -7   5          1.55         -1.95         2.45 o                         
   7  -7   5        389.27        372.86        11.07 o                         
   8  -7   5          9.36          5.22         3.70 o                         
   9  -7   5          0.13         -1.74         4.45 o                         
  -8  -6   5        452.15        464.48        16.38 o                         
  -7  -6   5        175.31        156.93        10.29 o                         
  -6  -6   5        378.73        386.10        16.13 o                         
  -5  -6   5        670.03        630.41        22.71 o                         
  -4  -6   5         71.30         66.21         8.66 o                         
  -3  -6   5        379.10        392.95         8.99 o                         
  -2  -6   5        351.64        338.22         6.36 o                         
  -1  -6   5        475.43        453.40        10.05 o                         
   0  -6   5         49.51         48.40         2.76 o                         
   1  -6   5        642.66        605.37         9.12 o                         
   2  -6   5         42.67         40.13         2.51 o                         
   3  -6   5          0.12         -1.48         1.68 o                         
   4  -6   5        305.59        299.20        10.04 o                         
   5  -6   5         92.41         84.80         5.39 o                         
   6  -6   5         79.84         83.66         5.70 o                         
   7  -6   5         16.78         21.43         3.78 o                         
   8  -6   5         55.34         55.53         5.55 o                         
   9  -6   5         43.77         50.67         5.74 o                         
  -8  -5   5        114.38        111.74         8.93 o                         
  -7  -5   5          4.52          3.73         3.52 o                         
  -6  -5   5         29.32         31.94         4.93 o                         
  -5  -5   5        256.67        260.65        10.08 o                         
  -4  -5   5        461.53        478.95         9.61 o                         
  -3  -5   5         43.02         51.01         2.80 o                         
  -2  -5   5         47.35         57.57         2.79 o                         
  -1  -5   5          3.58          0.69         1.39 o                         
   0  -5   5        262.89        262.16         5.26 o                         
   1  -5   5        173.92        161.61         4.87 o                         
   2  -5   5        225.34        225.19         5.00 o                         
   3  -5   5          7.90         14.83         2.33 o                         
   4  -5   5         14.04          9.74         2.22 o                         
   5  -5   5         65.62         78.55         6.48 o                         
   6  -5   5         91.40         91.56         5.77 o                         
   7  -5   5          7.22          2.47         2.59 o                         
   8  -5   5        228.45        227.15         8.73 o                         
   9  -5   5        107.88        113.18        10.20 o                         
  -9  -4   5         16.55         17.14         4.95 o                         
  -8  -4   5          6.81          7.55         4.00 o                         
  -7  -4   5         24.94         28.64         8.52 o                         
  -6  -4   5          4.69          1.97         2.16 o                         
  -5  -4   5         98.40         91.90         4.77 o                         
  -4  -4   5          7.46          6.27         2.46 o                         
  -3  -4   5        461.65        465.41         9.16 o                         
  -2  -4   5          2.89          2.50         1.27 o                         
  -1  -4   5        244.66        249.52         6.17 o                         
   0  -4   5       1733.60       1745.38        19.14 o                         
   1  -4   5        784.02        719.86         9.54 o                         
   2  -4   5          9.68          6.84         1.39 o                         
   3  -4   5        480.24        494.06         9.75 o                         
   4  -4   5        740.41        698.71        16.10 o                         
   5  -4   5        141.88        143.26         5.61 o                         
   6  -4   5        647.36        609.18        15.01 o                         
   7  -4   5         18.43         24.50         3.73 o                         
   8  -4   5          1.31          3.35         2.90 o                         
   9  -4   5         46.77         54.89         6.75 o                         
  10  -4   5         30.66         31.97         8.66 o                         
  -9  -3   5         16.90         23.58         5.17 o                         
  -8  -3   5          0.15          1.25         3.15 o                         
  -7  -3   5         13.28         16.31         3.27 o                         
  -6  -3   5         36.90         41.35         3.86 o                         
  -5  -3   5        298.53        275.17         8.73 o                         
  -4  -3   5        383.68        358.71         7.96 o                         
  -3  -3   5        968.69        943.92        11.83 o                         
  -2  -3   5       1674.99       1786.49        19.46 o                         
  -1  -3   5        219.30        258.36         4.76 o                         
   0  -3   5       4160.24       4131.56        40.91 o                         
   1  -3   5         48.05         41.95         2.09 o                         
   2  -3   5          0.03          0.90         1.05 o                         
   3  -3   5       1913.98       1992.11        21.82 o                         
   4  -3   5        962.90        981.00        12.77 o                         
   5  -3   5          1.76          1.29         2.80 o                         
   6  -3   5          0.17          2.57         2.24 o                         
   7  -3   5        470.36        416.27        22.52 o                         
   8  -3   5          6.87          0.72         2.63 o                         
   9  -3   5         26.32         22.71         7.77 o                         
  10  -3   5         21.13         20.32         7.47 o                         
  -9  -2   5        166.75        190.66        14.73 o                         
  -8  -2   5         70.57         72.71         5.38 o                         
  -7  -2   5        215.80        217.10         7.47 o                         
  -6  -2   5        727.88        721.69        13.46 o                         
  -5  -2   5        118.48        114.67         4.85 o                         
  -4  -2   5        436.25        396.44         8.25 o                         
  -3  -2   5        231.66        242.58         4.76 o                         
  -2  -2   5        250.50        321.82         6.84 o                         
  -1  -2   5        115.75        130.24         3.20 o                         
   0  -2   5       1958.52       2031.19        21.20 o                         
   1  -2   5        149.33        153.11         3.64 o                         
   2  -2   5          0.06          0.52         0.98 o                         
   3  -2   5        393.94        471.30         7.24 o                         
   4  -2   5          4.40          2.01         1.30 o                         
   5  -2   5          0.09         -1.36         1.36 o                         
   6  -2   5        244.75        254.70         7.63 o                         
   7  -2   5         17.16         11.45         2.93 o                         
   8  -2   5          0.01         -1.83         2.68 o                         
   9  -2   5        114.49        110.25        12.85 o                         
  10  -2   5         81.19        123.09        14.04 o                         
 -10  -1   5         71.40         72.48         8.96 o                         
  -9  -1   5        154.61        166.00         8.90 o                         
  -8  -1   5          1.99          0.70         2.53 o                         
  -7  -1   5         82.27         84.24        10.07 o                         
  -6  -1   5        507.68        472.74        15.58 o                         
  -5  -1   5         92.96        104.54         4.88 o                         
  -4  -1   5        102.73        119.76         4.44 o                         
  -3  -1   5        202.66        215.24         7.79 o                         
  -2  -1   5       1597.32       1662.96        17.92 o                         
  -1  -1   5       1750.63       1711.33        26.04 o                         
   0  -1   5          3.04          0.40         0.83 o                         
   1  -1   5         38.06         39.54         1.47 o                         
   2  -1   5        246.53        229.17         4.24 o                         
   3  -1   5       1179.88       1189.57        14.25 o                         
   4  -1   5         54.34         45.29         2.65 o                         
   5  -1   5        145.01        132.20         4.75 o                         
   6  -1   5        802.22        794.81        12.31 o                         
   7  -1   5        260.73        256.13        16.50 o                         
   8  -1   5          1.68         -1.56         3.44 o                         
   9  -1   5        271.53        275.47        17.33 o                         
 -10   0   5         12.06          7.03         3.90 o                         
  -9   0   5         53.76         58.75         6.30 o                         
  -8   0   5         76.17         86.57         9.70 o                         
  -7   0   5         63.54         63.89         4.76 o                         
  -6   0   5         31.21         23.58         3.25 o                         
  -5   0   5        487.28        504.40        10.31 o                         
  -4   0   5       1060.03       1009.44        15.39 o                         
  -3   0   5        935.74        999.43        11.93 o                         
  -2   0   5        495.05        500.23         8.10 o                         
  -1   0   5         35.81         50.22         3.02 o                         
   0   0   5       5034.91       5171.41        50.08 o                         
   1   0   5        352.35        346.99         6.87 o                         
   2   0   5          0.23          0.09         0.91 o                         
   3   0   5       2564.07       2596.07        27.48 o                         
   4   0   5         15.52         22.77         2.08 o                         
   5   0   5        615.50        609.66         9.96 o                         
   6   0   5         21.89         24.96         2.72 o                         
   7   0   5        124.42        146.29        10.75 o                         
   8   0   5         57.28         71.38         6.96 o                         
 -10   1   5          4.41          8.58         4.12 o                         
  -9   1   5          0.04          2.11         3.09 o                         
  -8   1   5         12.73         12.08         3.14 o                         
  -7   1   5         27.93         27.61         4.25 o                         
  -6   1   5        967.06        945.26        16.25 o                         
  -5   1   5          2.54         -0.56         1.71 o                         
  -4   1   5        195.67        174.21         4.00 o                         
  -3   1   5        361.81        347.51         5.83 o                         
  -2   1   5        388.13        440.67         6.67 o                         
  -1   1   5       3772.07       3681.74        36.76 o                         
   0   1   5        196.49        177.23         4.17 o                         
   1   1   5         97.14         96.42         2.44 o                         
   2   1   5         91.69         71.18         3.02 o                         
   3   1   5        165.48        148.57         3.85 o                         
   4   1   5        457.32        459.88         7.83 o                         
   5   1   5         74.19         84.55         4.01 o                         
   6   1   5         21.63         19.26         2.54 o                         
   7   1   5          0.04          0.81         2.40 o                         
   8   1   5          9.88          5.72         3.79 o                         
 -10   2   5        177.72        192.46        11.78 o                         
  -9   2   5         27.05         20.91         4.63 o                         
  -8   2   5         20.08         18.26         4.00 o                         
  -7   2   5        495.25        473.97        11.20 o                         
  -6   2   5          4.02          0.82         2.06 o                         
  -5   2   5       1077.84       1088.21        17.07 o                         
  -4   2   5          0.04         -1.29         1.42 o                         
  -3   2   5        853.79        795.78        10.60 o                         
  -2   2   5        521.51        540.78         7.87 o                         
  -1   2   5          5.81          7.73         1.33 o                         
   0   2   5         73.71         83.18         2.65 o                         
   1   2   5        397.77        423.28         6.42 o                         
   2   2   5       1495.62       1609.58        18.18 o                         
   3   2   5        186.01        196.32         4.66 o                         
   4   2   5       1127.24       1160.60        15.14 o                         
   5   2   5         32.47         31.69         2.93 o                         
   6   2   5        343.40        311.63        11.69 o                         
   7   2   5        157.29        181.11        10.04 o                         
   8   2   5        457.36        464.77        23.90 o                         
 -10   3   5         11.47         12.12         7.92 o                         
  -9   3   5          0.01          0.80         3.30 o                         
  -8   3   5         70.55         90.37        15.39 o                         
  -7   3   5        178.02        159.52         8.12 o                         
  -6   3   5          1.25          0.54         2.87 o                         
  -5   3   5         64.40         53.62         3.90 o                         
  -4   3   5        179.16        200.87         6.01 o                         
  -3   3   5        140.79        159.73         4.26 o                         
  -2   3   5         68.18         74.31         3.19 o                         
  -1   3   5       2731.96       2826.16        29.60 o                         
   0   3   5        166.34        190.18         4.17 o                         
   1   3   5         80.64        100.41         3.15 o                         
   2   3   5       1166.19       1182.17        15.48 o                         
   3   3   5       1687.21       1729.69        20.34 o                         
   4   3   5       1140.08       1084.38        17.32 o                         
   5   3   5         49.18         39.15         5.27 o                         
   6   3   5        915.35        815.47        20.89 o                         
   7   3   5         30.47         40.78         9.26 o                         
   8   3   5        362.77        409.52        15.50 o                         
  -9   4   5          2.97          5.38         4.01 o                         
  -8   4   5         94.67         88.61         7.60 o                         
  -7   4   5          0.03          0.92         5.53 o                         
  -6   4   5         15.41         16.66         3.66 o                         
  -5   4   5        382.20        349.49        10.05 o                         
  -4   4   5        153.64        132.55         4.29 o                         
  -3   4   5        457.21        451.82         7.80 o                         
  -2   4   5        737.84        711.00        10.23 o                         
  -1   4   5       1247.84       1266.76        15.36 o                         
   0   4   5          0.01         -0.92         1.08 o                         
   1   4   5        149.87        164.47         5.99 o                         
   2   4   5       2052.90       2051.76        27.79 o                         
   3   4   5        284.91        265.43         7.21 o                         
   4   4   5         72.33         70.17         5.29 o                         
   5   4   5        167.97        162.72        10.61 o                         
   6   4   5        227.22        236.32        13.59 o                         
   7   4   5         61.85         39.34         6.21 o                         
   8   4   5          4.20         -4.18         4.78 o                         
  -9   5   5          6.75          2.49         3.79 o                         
  -8   5   5          1.08         -3.06         3.06 o                         
  -7   5   5       1084.95       1075.65        23.92 o                         
  -6   5   5          0.11         -0.90         2.54 o                         
  -5   5   5          0.21         -1.31         4.33 o                         
  -4   5   5        760.83        749.55        11.57 o                         
  -3   5   5        436.66        452.74         8.28 o                         
  -2   5   5        838.99        860.67        12.06 o                         
  -1   5   5         55.53         54.57         2.96 o                         
   0   5   5        485.43        482.32         7.91 o                         
   1   5   5          0.31          2.37         1.88 o                         
   2   5   5         27.41         23.36         2.86 o                         
   3   5   5         19.99         16.99         2.75 o                         
   4   5   5        143.02        123.14         9.71 o                         
   5   5   5         32.39         35.65         5.48 o                         
   6   5   5         32.99         36.05         6.00 o                         
   7   5   5        172.43        183.44        19.72 o                         
  -9   6   5         15.90         11.20         5.53 o                         
  -8   6   5         11.76         11.65         4.23 o                         
  -7   6   5         12.79         14.36         4.12 o                         
  -6   6   5          2.01         -0.21         2.85 o                         
  -5   6   5          7.39          7.47         2.75 o                         
  -4   6   5          3.87          4.06         1.90 o                         
  -3   6   5          6.64          6.35         1.84 o                         
  -2   6   5         93.12         87.09         8.19 o                         
  -1   6   5        462.40        439.75         9.72 o                         
   0   6   5        793.26        814.17        28.59 o                         
   1   6   5          6.36         11.47         2.42 o                         
   2   6   5        671.98        627.09        12.82 o                         
   3   6   5        124.53         97.39         9.56 o                         
   4   6   5         39.36         46.80         6.23 o                         
   5   6   5        187.28        176.65        11.57 o                         
   6   6   5        125.20        153.01        11.19 o                         
   7   6   5        151.25        167.52        20.02 o                         
  -8   7   5          0.63         -4.73         5.68 o                         
  -7   7   5          7.44          3.92         3.57 o                         
  -6   7   5          0.22          0.59         2.94 o                         
  -5   7   5        233.02        228.21         8.65 o                         
  -4   7   5        228.75        224.11         9.66 o                         
  -3   7   5         80.13         86.73         5.17 o                         
  -2   7   5        570.50        603.20        12.60 o                         
  -1   7   5        231.75        249.30         7.67 o                         
   0   7   5       1115.19        986.50        17.38 o                         
   1   7   5        222.39        224.88         7.42 o                         
   2   7   5        131.26        136.88         9.57 o                         
   3   7   5         29.75         31.62         5.48 o                         
   4   7   5         88.97         97.69        11.35 o                         
   5   7   5        189.13        212.30        12.44 o                         
   6   7   5         28.18         30.34         6.23 o                         
  -7   8   5          7.73          3.40         4.93 o                         
  -6   8   5        183.88        197.87        18.08 o                         
  -5   8   5         30.63         27.35         6.12 o                         
  -4   8   5        780.60        789.28        19.86 o                         
  -3   8   5        731.27        780.24        19.47 o                         
  -2   8   5        136.43        160.56        10.59 o                         
  -1   8   5          0.75          1.40         2.24 o                         
   0   8   5          0.07         -2.28         2.28 o                         
   1   8   5        847.76        881.00        17.07 o                         
   2   8   5         87.54         91.31        11.20 o                         
   3   8   5         22.76         25.07         8.22 o                         
   4   8   5        178.17        160.12        11.62 o                         
   5   8   5         43.43         46.40         7.27 o                         
  -6   9   5          2.34          1.79         5.08 o                         
  -5   9   5        418.69        441.12        15.32 o                         
  -4   9   5         15.85         14.93         4.33 o                         
  -3   9   5        137.88        148.33         9.57 o                         
  -2   9   5         16.20         11.39         4.03 o                         
  -1   9   5        238.69        246.66        10.52 o                         
   0   9   5         44.63         51.78         4.93 o                         
   1   9   5          8.41          5.90         4.00 o                         
   2   9   5          5.02          1.49         5.53 o                         
   3   9   5         85.33         93.26         9.17 o                         
  -5  10   5         36.16         28.16         5.81 o                         
  -4  10   5          6.00          9.89         4.42 o                         
  -3  10   5        265.64        246.23        11.66 o                         
  -2  10   5         22.57         31.60         7.77 o                         
  -1  10   5        208.15        235.45        21.96 o                         
   0  10   5         39.46         51.00         6.96 o                         
   1  10   5        146.10        144.21        10.75 o                         
   2  10   5          4.91          6.27         6.27 o                         
  -1 -12   6         43.07         42.48         6.12 o                         
   0 -12   6          3.95          1.84         3.66 o                         
   1 -12   6         31.44         33.15         5.98 o                         
   2 -12   6          3.52          1.57         3.87 o                         
   3 -12   6          0.00          2.51         3.79 o                         
   4 -12   6         10.38         12.57         4.72 o                         
  -3 -11   6         61.08         65.80         7.32 o                         
  -2 -11   6         77.08         75.37         5.95 o                         
  -1 -11   6         82.90         81.09         9.26 o                         
   0 -11   6        213.37        211.55        10.17 o                         
   1 -11   6         13.71         16.79         4.45 o                         
   2 -11   6         51.10         54.76         6.51 o                         
   3 -11   6        514.91        548.34        16.93 o                         
   4 -11   6         37.98         36.18         5.81 o                         
   5 -11   6         78.92         65.88         7.39 o                         
   6 -11   6        136.76        144.81        10.80 o                         
  -5 -10   6          1.75          5.47         4.30 o                         
  -4 -10   6        222.63        243.04        15.09 o                         
  -3 -10   6        258.81        252.97        12.85 o                         
  -2 -10   6          1.97          0.80         6.64 o                         
  -1 -10   6         62.34         63.71         5.12 o                         
   0 -10   6         88.06         99.30        12.10 o                         
   1 -10   6        227.46        229.13         9.99 o                         
   2 -10   6          7.50          5.53         6.42 o                         
   3 -10   6        159.63        176.87        11.95 o                         
   4 -10   6         23.28         28.98         5.02 o                         
   5 -10   6         65.29         69.51         5.77 o                         
   6 -10   6          5.31          3.56         3.12 o                         
   7 -10   6         13.87          9.46         3.80 o                         
  -6  -9   6        149.01        154.72        19.42 o                         
  -5  -9   6        364.53        393.30        24.35 o                         
  -4  -9   6         21.87         26.15         9.56 o                         
  -3  -9   6         45.44         51.72         6.03 o                         
  -2  -9   6        112.58        110.60         6.22 o                         
  -1  -9   6        423.25        390.70        10.08 o                         
   0  -9   6         72.01         75.36         6.21 o                         
   1  -9   6        212.28        188.61         8.52 o                         
   2  -9   6        125.52        113.34         7.61 o                         
   3  -9   6         67.58         63.55         4.94 o                         
   4  -9   6        126.45        138.02         7.33 o                         
   5  -9   6         49.56         43.54         4.75 o                         
   6  -9   6          2.02          3.18         3.08 o                         
   7  -9   6          1.69          5.89         3.33 o                         
   8  -9   6          1.37          2.82         3.58 o                         
  -6  -8   6         82.50         93.17         8.38 o                         
  -5  -8   6        323.91        316.00        12.38 o                         
  -4  -8   6         55.05         45.61         5.74 o                         
  -3  -8   6        160.34        149.90         8.54 o                         
  -2  -8   6        117.08        122.84        10.90 o                         
  -1  -8   6         26.59         30.10         5.23 o                         
   0  -8   6          1.29         -2.01         2.01 o                         
   1  -8   6          0.59         -2.22         2.22 o                         
   2  -8   6        111.66         94.64         5.29 o                         
   3  -8   6        100.54         94.70         8.17 o                         
   4  -8   6       1391.26       1311.48        21.65 o                         
   5  -8   6          5.75          9.90         3.02 o                         
   6  -8   6         14.48          8.60         4.84 o                         
   7  -8   6         13.95         11.43         3.74 o                         
   8  -8   6        120.20        157.24         9.02 o                         
  -7  -7   6          0.17         -1.35         3.57 o                         
  -6  -7   6          0.04          0.72         3.66 o                         
  -5  -7   6         63.88         59.75         6.32 o                         
  -4  -7   6         27.32         32.51         8.37 o                         
  -3  -7   6         80.82         76.27         4.75 o                         
  -2  -7   6          4.26          5.54         2.31 o                         
  -1  -7   6         62.24         58.65         4.42 o                         
   0  -7   6         93.23         98.09         3.89 o                         
   1  -7   6        220.69        211.97         5.41 o                         
   2  -7   6       1178.06       1161.45        18.12 o                         
   3  -7   6        144.40        140.93         5.86 o                         
   4  -7   6        117.36        112.52         6.17 o                         
   5  -7   6        184.20        195.21         7.32 o                         
   6  -7   6          0.32         -0.82         2.45 o                         
   7  -7   6        304.97        290.26        12.15 o                         
   8  -7   6        105.17        105.09         7.39 o                         
   9  -7   6         19.88         27.71         8.22 o                         
  -8  -6   6         58.77         55.02         7.02 o                         
  -7  -6   6        384.35        369.99        16.43 o                         
  -6  -6   6        190.78        196.52         9.82 o                         
  -5  -6   6        489.32        486.40        14.55 o                         
  -4  -6   6          2.91          1.24         2.93 o                         
  -3  -6   6         35.34         36.00         3.28 o                         
  -2  -6   6       1955.16       1994.64        22.86 o                         
  -1  -6   6        272.25        278.54         6.19 o                         
   0  -6   6        449.85        502.30         8.27 o                         
   1  -6   6       1455.35       1559.38        18.65 o                         
   2  -6   6        615.60        598.27         9.28 o                         
   3  -6   6         85.29         96.69         4.77 o                         
   4  -6   6         66.81         62.25         4.67 o                         
   5  -6   6       1338.15       1277.32        20.98 o                         
   6  -6   6         13.92         29.85         5.57 o                         
   7  -6   6         70.93         80.92         5.92 o                         
   8  -6   6          6.13          7.01         3.28 o                         
   9  -6   6        171.27        168.14        11.83 o                         
  -8  -5   6         43.01         39.40         6.08 o                         
  -7  -5   6        290.49        288.72        12.08 o                         
  -6  -5   6        253.27        258.70        13.00 o                         
  -5  -5   6          0.43         -0.86         2.65 o                         
  -4  -5   6         62.73         64.51         4.08 o                         
  -3  -5   6          0.21          0.27         1.38 o                         
  -2  -5   6        541.29        470.26         7.73 o                         
  -1  -5   6         92.80        116.35         3.93 o                         
   0  -5   6         36.56         45.53         2.69 o                         
   1  -5   6        139.24        128.13         3.97 o                         
   2  -5   6        850.69        880.22        12.65 o                         
   3  -5   6         47.99         51.54         3.58 o                         
   4  -5   6        108.12         98.71         4.96 o                         
   5  -5   6          0.10          1.62         2.07 o                         
   6  -5   6         33.54         29.46         4.62 o                         
   7  -5   6        342.89        349.77        10.19 o                         
   8  -5   6        197.25        226.49         9.30 o                         
   9  -5   6          1.25         -3.14         3.80 o                         
  -9  -4   6         22.07         24.47         5.57 o                         
  -8  -4   6        136.38        127.69        18.37 o                         
  -7  -4   6         14.89          8.18         4.00 o                         
  -6  -4   6        175.85        167.75         6.59 o                         
  -5  -4   6         86.94         86.89         4.97 o                         
  -4  -4   6         73.94         73.65         4.25 o                         
  -3  -4   6         82.22         78.84         4.92 o                         
  -2  -4   6        125.89        122.11         3.57 o                         
  -1  -4   6        634.30        675.13         9.39 o                         
   0  -4   6         26.17         35.69         2.27 o                         
   1  -4   6          6.24          1.65         1.31 o                         
   2  -4   6        414.02        401.06         7.93 o                         
   3  -4   6        112.56         99.52         3.30 o                         
   4  -4   6        315.02        300.65         7.55 o                         
   5  -4   6        258.23        261.73         7.60 o                         
   6  -4   6        157.62        148.26         6.78 o                         
   7  -4   6         64.49         84.16         8.61 o                         
   8  -4   6        128.09        125.01         9.51 o                         
   9  -4   6          8.56         11.56         4.88 o                         
  -9  -3   6        139.24        142.98        10.33 o                         
  -8  -3   6          4.92          4.90         2.66 o                         
  -7  -3   6         67.13         76.08         5.24 o                         
  -6  -3   6        162.79        157.76        10.00 o                         
  -5  -3   6          0.92          2.03         2.04 o                         
  -4  -3   6         71.78         71.67         5.01 o                         
  -3  -3   6         39.19         38.18         3.19 o                         
  -2  -3   6        173.62        156.77         4.81 o                         
  -1  -3   6        298.51        283.45         5.95 o                         
   0  -3   6        352.37        398.86         6.26 o                         
   1  -3   6       1021.42        973.89        11.89 o                         
   2  -3   6          1.46          4.45         1.28 o                         
   3  -3   6        767.52        736.04        10.16 o                         
   4  -3   6        254.22        254.25         5.48 o                         
   5  -3   6          0.62          1.30         1.91 o                         
   6  -3   6         30.22         34.52         3.74 o                         
   7  -3   6        464.67        443.80        11.15 o                         
   8  -3   6          0.26         -0.45         3.59 o                         
   9  -3   6          0.08          1.43         4.00 o                         
  -9  -2   6         87.05         73.31        16.58 o                         
  -8  -2   6         30.16         35.64         4.09 o                         
  -7  -2   6          4.37          4.58         2.51 o                         
  -6  -2   6        497.95        482.77        13.88 o                         
  -5  -2   6          0.78         -1.45         1.80 o                         
  -4  -2   6         37.00         27.59         3.62 o                         
  -3  -2   6        231.14        206.98         8.37 o                         
  -2  -2   6        460.23        464.01         7.63 o                         
  -1  -2   6         21.37         21.66         1.69 o                         
   0  -2   6        379.42        388.55         5.89 o                         
   1  -2   6        751.15        709.29         9.01 o                         
   2  -2   6         56.28         45.54         3.84 o                         
   3  -2   6        154.77        157.50         3.98 o                         
   4  -2   6        563.13        601.20         9.22 o                         
   5  -2   6         11.94         19.19         3.06 o                         
   6  -2   6        341.65        338.82         8.94 o                         
   7  -2   6          0.84         -2.37         5.98 o                         
   8  -2   6          8.39          6.00         4.33 o                         
   9  -2   6         13.03         16.50         8.22 o                         
  -9  -1   6        276.47        283.39         9.66 o                         
  -8  -1   6        195.31        194.71         7.74 o                         
  -7  -1   6        120.12        123.31         6.17 o                         
  -6  -1   6        797.60        789.62        14.53 o                         
  -5  -1   6        372.02        360.75         8.51 o                         
  -4  -1   6        675.10        684.69        11.96 o                         
  -3  -1   6        564.11        567.25         7.87 o                         
  -2  -1   6       2118.90       2231.37        23.56 o                         
  -1  -1   6          0.21          0.84         1.51 o                         
   0  -1   6       2399.09       2477.59        25.49 o                         
   1  -1   6         71.62         70.26         3.33 o                         
   2  -1   6        238.68        272.51         6.04 o                         
   3  -1   6        261.06        255.58         5.78 o                         
   4  -1   6         76.40         77.88         3.32 o                         
   5  -1   6         70.38         65.91         5.14 o                         
   6  -1   6        479.19        481.98        11.03 o                         
   7  -1   6         81.62         96.59         7.71 o                         
   8  -1   6         38.37         55.07         6.54 o                         
   9  -1   6         41.54         38.84         8.96 o                         
  -9   0   6        146.68        162.60         8.06 o                         
  -8   0   6          4.46          2.56         2.66 o                         
  -7   0   6          0.77          1.89         2.48 o                         
  -6   0   6          3.90          4.44         2.45 o                         
  -5   0   6        179.58        192.70         6.22 o                         
  -4   0   6         78.28         68.13         5.42 o                         
  -3   0   6        923.99       1002.66        12.42 o                         
  -2   0   6          8.99          9.97         1.40 o                         
  -1   0   6         95.63        107.83         3.84 o                         
   0   0   6          0.02          1.54         1.47 o                         
   1   0   6       1600.88       1631.84        21.72 o                         
   2   0   6       1342.47       1418.57        15.95 o                         
   3   0   6        137.29        137.40         3.66 o                         
   4   0   6        416.69        424.82         7.41 o                         
   5   0   6          3.70          2.88         2.07 o                         
   6   0   6        310.38        316.49         8.97 o                         
   7   0   6        282.19        276.97         8.90 o                         
   8   0   6          1.80         -1.61         5.68 o                         
 -10   1   6        110.48        103.88         8.84 o                         
  -9   1   6         42.06         35.17         5.36 o                         
  -8   1   6         54.08         60.28         5.05 o                         
  -7   1   6        103.74        112.29         6.30 o                         
  -6   1   6        374.01        362.91         9.25 o                         
  -5   1   6         95.15         93.82         5.00 o                         
  -4   1   6        306.79        283.14         7.10 o                         
  -3   1   6       1527.15       1539.31        17.78 o                         
  -2   1   6         30.93         39.27         2.30 o                         
  -1   1   6        494.71        539.53         7.66 o                         
   0   1   6       3548.26       3648.60        36.72 o                         
   1   1   6        350.75        376.04        10.91 o                         
   2   1   6        265.86        241.41         5.65 o                         
   3   1   6        167.13        157.07         4.66 o                         
   4   1   6        774.17        789.07        15.70 o                         
   5   1   6         10.10          3.29         2.68 o                         
   6   1   6          1.17          1.13         2.52 o                         
   7   1   6         87.97         84.81         5.96 o                         
   8   1   6        109.21        150.88        15.24 o                         
  -9   2   6         70.86         66.30         7.62 o                         
  -8   2   6          1.71          4.41         3.36 o                         
  -7   2   6        132.31        129.85         6.77 o                         
  -6   2   6         12.42          8.34         2.62 o                         
  -5   2   6        111.28        112.88         5.40 o                         
  -4   2   6        482.15        441.58         9.14 o                         
  -3   2   6         38.95         41.47         2.49 o                         
  -2   2   6        253.78        275.44         9.57 o                         
  -1   2   6        505.32        514.18         7.67 o                         
   0   2   6       2121.10       2140.29        23.04 o                         
   1   2   6        599.86        638.54        11.02 o                         
   2   2   6         14.59         14.66         1.69 o                         
   3   2   6          2.52          1.95         1.80 o                         
   4   2   6        234.83        242.90        10.78 o                         
   5   2   6       1171.35       1157.16        19.50 o                         
   6   2   6         22.10         20.03         4.45 o                         
   7   2   6          0.08         -0.87         3.59 o                         
   8   2   6          0.58         -3.44         3.44 o                         
  -9   3   6        250.92        272.85        18.23 o                         
  -8   3   6          4.13          4.25         3.36 o                         
  -7   3   6        398.17        373.02        20.47 o                         
  -6   3   6         66.42         67.84         4.75 o                         
  -5   3   6         79.84         71.42         4.58 o                         
  -4   3   6         15.33         16.69         2.03 o                         
  -3   3   6        594.48        656.09        10.48 o                         
  -2   3   6        170.92        179.59         4.53 o                         
  -1   3   6        297.14        290.31         7.37 o                         
   0   3   6        218.11        220.95         5.22 o                         
   1   3   6        751.32        773.12        10.48 o                         
   2   3   6        621.73        588.31        13.07 o                         
   3   3   6         66.16         66.87         4.22 o                         
   4   3   6          8.51          5.83         3.17 o                         
   5   3   6        403.26        386.94        22.56 o                         
   6   3   6         72.16         75.22         7.23 o                         
   7   3   6         92.88         96.62         8.51 o                         
   8   3   6         31.68         34.23         6.44 o                         
  -9   4   6         21.41         21.08         5.08 o                         
  -8   4   6         63.32         60.10         6.65 o                         
  -7   4   6         57.10         45.49         5.60 o                         
  -6   4   6         41.71         45.57         8.37 o                         
  -5   4   6         28.69         25.54         3.21 o                         
  -4   4   6         52.95         63.01         4.05 o                         
  -3   4   6          0.00          0.75         1.49 o                         
  -2   4   6          2.82         -0.11         1.63 o                         
  -1   4   6         34.12         33.03         2.40 o                         
   0   4   6        698.79        671.66        13.24 o                         
   1   4   6       1362.94       1432.18        17.33 o                         
   2   4   6          2.16          5.40         3.44 o                         
   3   4   6        452.94        474.68        14.94 o                         
   4   4   6          1.29          1.98         3.23 o                         
   5   4   6         94.02         98.74         8.23 o                         
   6   4   6        117.42        109.26         9.08 o                         
   7   4   6        125.15        147.80        13.89 o                         
  -9   5   6         39.41         51.44        10.01 o                         
  -8   5   6        153.54        151.44         9.90 o                         
  -7   5   6        578.69        576.76        40.19 o                         
  -6   5   6          0.32         -2.00         4.63 o                         
  -5   5   6        293.00        288.93        15.71 o                         
  -4   5   6        149.54        162.89         7.03 o                         
  -3   5   6         24.12         26.77         2.55 o                         
  -2   5   6         57.87         59.22         3.27 o                         
  -1   5   6       1013.89       1031.91        13.86 o                         
   0   5   6        225.63        247.53         9.12 o                         
   1   5   6        130.84        124.62         5.99 o                         
   2   5   6         33.13         36.05         4.96 o                         
   3   5   6         87.56         95.41        12.55 o                         
   4   5   6         13.60         24.41         5.10 o                         
   5   5   6         15.75         15.66         8.07 o                         
   6   5   6         63.92         46.10         6.75 o                         
   7   5   6         17.16         27.89         9.26 o                         
  -8   6   6          2.09          6.12         3.80 o                         
  -7   6   6        139.36        143.38         9.48 o                         
  -6   6   6        232.42        249.88        10.23 o                         
  -5   6   6        313.16        308.03        10.63 o                         
  -4   6   6        141.86        140.21         4.99 o                         
  -3   6   6       1300.93       1312.21        17.53 o                         
  -2   6   6        168.85        178.01         5.13 o                         
  -1   6   6       1094.51       1109.67        18.28 o                         
   0   6   6        186.00        200.35         7.78 o                         
   1   6   6        551.92        541.81        15.81 o                         
   2   6   6        633.19        573.94        18.23 o                         
   3   6   6         48.54         45.03         5.87 o                         
   4   6   6         10.43         17.89         4.85 o                         
   5   6   6         11.98          6.30         5.68 o                         
   6   6   6          5.07          2.40         4.21 o                         
  -8   7   6         21.09         26.62         5.27 o                         
  -7   7   6         11.10         15.44         4.42 o                         
  -6   7   6          2.87          3.59         3.36 o                         
  -5   7   6          1.15          4.25         3.09 o                         
  -4   7   6        171.71        161.82         6.45 o                         
  -3   7   6        377.61        373.68         9.80 o                         
  -2   7   6        352.21        345.67         9.35 o                         
  -1   7   6        256.45        252.92         7.96 o                         
   0   7   6        100.06         92.75         7.57 o                         
   1   7   6        283.75        262.20        11.95 o                         
   2   7   6         27.43         28.51         8.66 o                         
   3   7   6        172.73        189.24        11.23 o                         
   4   7   6        139.90        145.32        10.77 o                         
   5   7   6          0.57         -2.78         3.43 o                         
  -7   8   6         23.23         31.08         6.87 o                         
  -6   8   6         20.73         13.42         7.32 o                         
  -5   8   6        145.74        138.33        13.15 o                         
  -4   8   6          3.45         -0.86         3.27 o                         
  -3   8   6        125.73        121.91        17.63 o                         
  -2   8   6        864.25        866.27        16.87 o                         
  -1   8   6        122.54        128.09        12.10 o                         
   0   8   6        129.90        127.52         9.26 o                         
   1   8   6          8.27          8.16         6.27 o                         
   2   8   6        263.67        241.25        11.81 o                         
   3   8   6         11.77         11.45         4.67 o                         
   4   8   6        113.67        119.03        16.43 o                         
  -6   9   6         42.70         23.60         7.77 o                         
  -5   9   6         20.41         30.18         7.77 o                         
  -4   9   6         87.54         85.16         7.92 o                         
  -3   9   6          0.36         -0.70         3.09 o                         
  -2   9   6         84.86         91.13        11.95 o                         
  -1   9   6         78.66         85.87         7.90 o                         
   0   9   6          0.72         -0.90         3.38 o                         
   1   9   6         19.16         17.29         5.02 o                         
   2   9   6        310.41        336.86        14.84 o                         
   3   9   6         28.69         34.58        10.76 o                         
  -4  10   6         30.54         26.67         5.49 o                         
  -3  10   6          3.60          6.87         6.57 o                         
  -2  10   6         59.53         90.83        12.85 o                         
  -1  10   6          3.41          5.98         6.57 o                         
   0  10   6         72.49         80.71         8.46 o                         
  -1 -12   7         50.06         57.19         6.81 o                         
   0 -12   7         62.70         71.21        13.15 o                         
   1 -12   7          1.84         -3.23         3.23 o                         
   2 -12   7          9.76          8.40         4.02 o                         
   3 -12   7         72.45         70.10         9.86 o                         
   4 -12   7         48.06         57.99         7.18 o                         
  -3 -11   7         16.82         15.96         6.42 o                         
  -2 -11   7          2.77          2.39         4.78 o                         
  -1 -11   7          0.53          2.17         3.27 o                         
   0 -11   7          0.61          2.64         3.43 o                         
   1 -11   7        168.40        149.75         9.69 o                         
   2 -11   7         17.33         16.88         4.45 o                         
   3 -11   7         97.07         99.11         8.38 o                         
   4 -11   7          6.02          2.68         3.79 o                         
   5 -11   7          0.46          7.76         4.38 o                         
   6 -11   7        110.65        117.51         9.90 o                         
  -4 -10   7        219.68        219.69        19.42 o                         
  -3 -10   7          0.12         -0.62         3.15 o                         
  -2 -10   7         35.99         33.09         4.18 o                         
  -1 -10   7        136.88        126.01        12.25 o                         
   0 -10   7         40.71         49.07         5.57 o                         
   1 -10   7          1.62          4.21         3.26 o                         
   2 -10   7         15.37         19.50         4.51 o                         
   3 -10   7         24.55         18.40         6.27 o                         
   4 -10   7         71.20         76.36         7.36 o                         
   5 -10   7        567.67        545.09        13.76 o                         
   6 -10   7        122.55        139.90         8.33 o                         
   7 -10   7         17.11          9.32         3.98 o                         
  -5  -9   7         37.41         36.54         6.10 o                         
  -4  -9   7        357.74        392.33        13.95 o                         
  -3  -9   7        344.83        322.99        12.04 o                         
  -2  -9   7         52.11         55.97         6.08 o                         
  -1  -9   7        208.62        205.81         7.28 o                         
   0  -9   7        368.40        386.44        12.11 o                         
   1  -9   7        106.00        102.58         7.31 o                         
   2  -9   7        361.61        370.48        12.20 o                         
   3  -9   7        249.82        239.50         9.34 o                         
   4  -9   7         15.53         15.28         3.31 o                         
   5  -9   7        176.78        174.66         8.10 o                         
   6  -9   7          3.95         -0.50         4.25 o                         
   7  -9   7         12.94          9.01         3.76 o                         
  -6  -8   7        325.82        328.07        13.40 o                         
  -5  -8   7          0.81          3.44         4.03 o                         
  -4  -8   7        598.20        583.10        16.68 o                         
  -3  -8   7         18.29         12.97         5.83 o                         
  -2  -8   7         15.37         14.17         2.99 o                         
  -1  -8   7        496.13        515.93        19.10 o                         
   0  -8   7        190.05        184.06         6.56 o                         
   1  -8   7         60.09         56.52         4.16 o                         
   2  -8   7          0.93          0.59         2.01 o                         
   3  -8   7        301.09        293.38         8.66 o                         
   4  -8   7         41.36         36.55         4.23 o                         
   5  -8   7          0.29         -2.00         3.40 o                         
   6  -8   7          2.67          2.87         3.08 o                         
   7  -8   7         21.39         29.51         6.46 o                         
   8  -8   7         94.47         90.29        17.33 o                         
  -7  -7   7          0.10          1.65         5.68 o                         
  -6  -7   7          0.40          1.95         3.87 o                         
  -5  -7   7         11.08         16.85         5.23 o                         
  -4  -7   7         30.63         34.92         8.81 o                         
  -3  -7   7         43.52         33.55         4.74 o                         
  -2  -7   7        111.10        115.72         7.42 o                         
  -1  -7   7         28.89         34.49         2.74 o                         
   0  -7   7        229.25        229.87         6.26 o                         
   1  -7   7         31.93         32.98         3.45 o                         
   2  -7   7         30.39         21.15         2.87 o                         
   3  -7   7        266.29        273.19         8.41 o                         
   4  -7   7         66.13         69.41         4.87 o                         
   5  -7   7        638.36        599.46        18.76 o                         
   6  -7   7          5.30          0.08         2.70 o                         
   7  -7   7          3.11         12.01         3.54 o                         
   8  -7   7         48.33         55.78         7.31 o                         
  -8  -6   7          5.48          2.34         4.08 o                         
  -7  -6   7          0.08         -6.57         6.72 o                         
  -6  -6   7         16.57         16.65         4.45 o                         
  -5  -6   7        204.40        205.82         9.61 o                         
  -4  -6   7         41.80         44.60         5.45 o                         
  -3  -6   7         98.41         83.47         4.55 o                         
  -2  -6   7         57.35         53.51         3.50 o                         
  -1  -6   7        883.64        925.96        12.78 o                         
   0  -6   7        230.84        215.29         5.35 o                         
   1  -6   7        719.92        738.82        11.34 o                         
   2  -6   7         63.15         57.56         3.21 o                         
   3  -6   7        406.34        402.12        12.89 o                         
   4  -6   7        153.62        166.79         6.40 o                         
   5  -6   7       1126.10       1088.07        21.18 o                         
   6  -6   7          1.96         -2.38         2.38 o                         
   7  -6   7         18.39         21.72         5.15 o                         
   8  -6   7         57.03         60.26         7.29 o                         
   9  -6   7         14.42          9.13         8.66 o                         
  -8  -5   7        107.11        117.03         9.53 o                         
  -7  -5   7         69.76         78.37         7.57 o                         
  -6  -5   7          9.49          4.24         3.52 o                         
  -5  -5   7         59.86         63.42         6.17 o                         
  -4  -5   7        270.40        255.47         7.47 o                         
  -3  -5   7          4.73          4.70         4.14 o                         
  -2  -5   7         12.61         13.15         1.91 o                         
  -1  -5   7        421.30        408.74         7.31 o                         
   0  -5   7          8.29          6.79         2.20 o                         
   1  -5   7        362.90        361.46         7.07 o                         
   2  -5   7         51.06         46.81         2.78 o                         
   3  -5   7         23.68         18.62         2.60 o                         
   4  -5   7        121.67        125.59         5.50 o                         
   5  -5   7        105.97        107.94         6.32 o                         
   6  -5   7          7.33          8.22         2.75 o                         
   7  -5   7         33.35         31.57         6.42 o                         
   8  -5   7         13.65          9.66         4.75 o                         
   9  -5   7         19.37         13.15         5.49 o                         
  -8  -4   7        150.84        174.68        11.31 o                         
  -7  -4   7         25.31         32.16         5.45 o                         
  -6  -4   7         15.46         12.60         2.92 o                         
  -5  -4   7       1552.50       1490.60        22.47 o                         
  -4  -4   7         10.04          6.78         2.30 o                         
  -3  -4   7         33.92         35.03         4.03 o                         
  -2  -4   7        657.76        636.70         9.43 o                         
  -1  -4   7         39.33         33.38         2.41 o                         
   0  -4   7        312.88        335.39         6.10 o                         
   1  -4   7        179.17        163.79         4.11 o                         
   2  -4   7        791.90        809.63        11.00 o                         
   3  -4   7         27.33         36.12         2.45 o                         
   4  -4   7          9.40          7.78         2.20 o                         
   5  -4   7        117.10        136.18         6.68 o                         
   6  -4   7        167.05        132.06         8.75 o                         
   7  -4   7          0.89          2.48         6.12 o                         
   8  -4   7        148.12        158.43        10.88 o                         
   9  -4   7         36.16         42.28         6.76 o                         
  -9  -3   7        130.17        153.28        10.87 o                         
  -8  -3   7          8.34          9.10         2.98 o                         
  -7  -3   7        228.60        217.39         7.69 o                         
  -6  -3   7          0.05          0.45         2.11 o                         
  -5  -3   7          1.54          1.68         2.49 o                         
  -4  -3   7          0.45         -0.70         1.68 o                         
  -3  -3   7         82.55         92.65         4.14 o                         
  -2  -3   7        636.20        671.96         9.52 o                         
  -1  -3   7        103.19        107.42         3.41 o                         
   0  -3   7        666.60        681.54         9.35 o                         
   1  -3   7        406.64        413.67         8.24 o                         
   2  -3   7          2.17         -0.03         1.11 o                         
   3  -3   7        384.98        418.56        10.85 o                         
   4  -3   7       1321.96       1355.04        16.87 o                         
   5  -3   7         82.05         90.37         6.93 o                         
   6  -3   7        274.09        246.16        10.54 o                         
   7  -3   7        462.57        421.20        14.46 o                         
   8  -3   7        232.31        260.50        11.92 o                         
   9  -3   7          7.29          0.61         4.42 o                         
  -9  -2   7        278.32        291.05        12.70 o                         
  -8  -2   7          0.63         -1.15         2.37 o                         
  -7  -2   7        296.21        287.66        11.96 o                         
  -6  -2   7          1.92          5.44         2.45 o                         
  -5  -2   7        334.30        340.16         8.53 o                         
  -4  -2   7          8.24          6.53         2.04 o                         
  -3  -2   7        482.66        489.50         9.42 o                         
  -2  -2   7      10680.89      10817.12       103.55 o                         
  -1  -2   7       1169.82       1156.21        14.19 o                         
   0  -2   7        481.16        485.86         7.13 o                         
   1  -2   7        107.24        127.64         3.71 o                         
   2  -2   7       3708.55       3936.81        39.88 o                         
   3  -2   7        675.02        708.13         9.98 o                         
   4  -2   7        936.87        962.22        15.79 o                         
   5  -2   7        804.79        777.63        17.23 o                         
   6  -2   7          0.00         -2.69         2.69 o                         
   7  -2   7         61.11         71.00         6.93 o                         
   8  -2   7          6.16          5.99         5.23 o                         
   9  -2   7         33.41         38.33         6.38 o                         
  -9  -1   7          2.85          4.07         3.12 o                         
  -8  -1   7         15.19         19.42         3.64 o                         
  -7  -1   7         51.68         48.17         4.41 o                         
  -6  -1   7        500.95        515.52        12.21 o                         
  -5  -1   7        120.75        126.07         5.43 o                         
  -4  -1   7          5.39          9.05         2.13 o                         
  -3  -1   7        355.53        384.80        11.80 o                         
  -2  -1   7       1779.00       1759.97        19.59 o                         
  -1  -1   7        866.04        900.88        11.31 o                         
   0  -1   7        245.83        302.41         4.91 o                         
   1  -1   7        842.07        847.88        13.55 o                         
   2  -1   7        802.65        800.75        16.76 o                         
   3  -1   7        237.27        227.74         6.51 o                         
   4  -1   7        190.30        208.95         6.56 o                         
   5  -1   7        410.13        366.17        12.08 o                         
   6  -1   7         32.57         40.09         3.88 o                         
   7  -1   7          5.66          9.91         3.95 o                         
   8  -1   7         12.32         17.83         6.72 o                         
   9  -1   7         84.75         94.50         8.84 o                         
  -9   0   7          9.19          8.58         3.42 o                         
  -8   0   7        207.17        223.61         8.27 o                         
  -7   0   7          1.61          0.57         2.35 o                         
  -6   0   7         98.26         96.44         5.57 o                         
  -5   0   7         44.32         37.46         4.11 o                         
  -4   0   7          4.50          4.30         1.86 o                         
  -3   0   7        403.04        401.38         6.77 o                         
  -2   0   7        707.70        735.18        11.52 o                         
  -1   0   7          4.79          2.26         1.09 o                         
   0   0   7         62.20         53.67         2.43 o                         
   1   0   7         11.87         10.86         3.00 o                         
   2   0   7        113.82        119.39         4.59 o                         
   3   0   7        132.73        125.30         9.53 o                         
   4   0   7         79.17         77.31         4.83 o                         
   5   0   7        207.51        207.27         7.10 o                         
   6   0   7          2.48          3.05         2.45 o                         
   7   0   7        457.64        505.21        16.25 o                         
   8   0   7         19.22         21.21         6.87 o                         
   9   0   7         25.92         32.57         8.96 o                         
  -9   1   7          1.74          3.15         3.57 o                         
  -8   1   7        108.03        105.91         7.43 o                         
  -7   1   7         39.14         34.94         4.02 o                         
  -6   1   7          1.83          2.18         2.27 o                         
  -5   1   7         18.24         23.05         2.97 o                         
  -4   1   7        139.19        143.10         5.24 o                         
  -3   1   7        323.61        345.34         6.99 o                         
  -2   1   7        169.00        151.48         4.00 o                         
  -1   1   7        208.61        194.41         4.59 o                         
   0   1   7         16.02         24.52         2.37 o                         
   1   1   7       1287.41       1316.56        19.03 o                         
   2   1   7        610.01        601.28        11.20 o                         
   3   1   7       1151.97       1096.85        31.49 o                         
   4   1   7        415.91        425.70        10.00 o                         
   5   1   7          0.68          2.60         2.42 o                         
   6   1   7        116.95        136.99         8.06 o                         
   7   1   7        256.60        247.82        15.39 o                         
   8   1   7        180.50        197.49        18.52 o                         
  -9   2   7          0.76          0.90         3.57 o                         
  -8   2   7          1.04          3.77         3.27 o                         
  -7   2   7         39.29         44.98         4.55 o                         
  -6   2   7        104.90         99.15         5.67 o                         
  -5   2   7          8.72          7.82         2.59 o                         
  -4   2   7         93.21         91.58         5.46 o                         
  -3   2   7       1341.98       1328.23        16.49 o                         
  -2   2   7         31.10         25.76         2.15 o                         
  -1   2   7        435.82        408.39         6.99 o                         
   0   2   7        260.26        271.85         5.69 o                         
   1   2   7         57.90         41.34         3.97 o                         
   2   2   7         45.48         39.38         3.33 o                         
   3   2   7        121.95        112.24         5.31 o                         
   4   2   7         71.64         72.72         4.93 o                         
   5   2   7        134.39        115.76         6.38 o                         
   6   2   7         44.59         47.34         6.08 o                         
   7   2   7          0.00          3.13         3.44 o                         
   8   2   7         59.71         64.30        18.23 o                         
  -9   3   7        207.22        202.50        11.10 o                         
  -8   3   7        343.50        332.63        15.54 o                         
  -7   3   7       1034.24       1045.91        64.54 o                         
  -6   3   7         42.20         39.13         4.86 o                         
  -5   3   7        164.88        158.00         6.02 o                         
  -4   3   7         40.90         46.66         3.72 o                         
  -3   3   7       1221.76       1227.07        15.82 o                         
  -2   3   7        603.89        616.30         9.57 o                         
  -1   3   7        238.61        238.18         5.24 o                         
   0   3   7        427.87        409.86         8.90 o                         
   1   3   7        311.23        302.35        10.07 o                         
   2   3   7        360.02        339.43         8.29 o                         
   3   3   7        225.44        206.55         6.70 o                         
   4   3   7       1143.63       1032.12        23.83 o                         
   5   3   7         26.90         24.50         4.75 o                         
   6   3   7         70.92         68.07         7.57 o                         
   7   3   7         28.19         35.15         7.02 o                         
   8   3   7          4.87         -3.11         3.80 o                         
  -9   4   7        170.32        170.86        11.02 o                         
  -8   4   7         59.99         62.76        14.34 o                         
  -7   4   7          2.40          2.20         3.06 o                         
  -6   4   7         63.46         67.92         5.00 o                         
  -5   4   7         84.22         86.31         5.16 o                         
  -4   4   7          2.56          3.73         2.02 o                         
  -3   4   7        463.97        483.19         8.71 o                         
  -2   4   7         11.07         14.54         2.09 o                         
  -1   4   7         34.32         32.12         2.97 o                         
   0   4   7        101.84        102.29         4.61 o                         
   1   4   7        231.52        228.07         6.70 o                         
   2   4   7       1914.80       1802.93        34.29 o                         
   3   4   7         23.17         18.58         4.33 o                         
   4   4   7        265.15        268.55        11.50 o                         
   5   4   7          0.32          0.58         3.48 o                         
   6   4   7        204.88        196.30        11.41 o                         
   7   4   7         30.32         26.55         5.87 o                         
  -8   5   7          4.11          3.11         3.79 o                         
  -7   5   7        118.36        109.68         8.42 o                         
  -6   5   7         39.84         43.11         5.38 o                         
  -5   5   7          3.62          2.40         2.30 o                         
  -4   5   7        117.78        123.38         4.96 o                         
  -3   5   7        219.86        218.54         5.86 o                         
  -2   5   7         64.48         62.87         3.59 o                         
  -1   5   7        327.26        329.86         6.91 o                         
   0   5   7       2899.34       2824.86        47.79 o                         
   1   5   7        431.09        421.43        13.57 o                         
   2   5   7        204.08        202.02         9.74 o                         
   3   5   7          0.90          0.02         2.94 o                         
   4   5   7        362.01        330.55        13.35 o                         
   5   5   7        168.62        187.23        22.86 o                         
   6   5   7        175.35        170.14        15.84 o                         
  -8   6   7          1.20          3.77         4.48 o                         
  -7   6   7         12.41         12.62         4.16 o                         
  -6   6   7          1.84          4.33         3.09 o                         
  -5   6   7          0.04          0.67         2.51 o                         
  -4   6   7        389.72        402.67         8.68 o                         
  -3   6   7        264.50        266.83         6.78 o                         
  -2   6   7          0.89         -1.88         1.88 o                         
  -1   6   7        544.71        534.45        15.29 o                         
   0   6   7         25.18         22.40         4.16 o                         
   1   6   7          0.17         -3.14         3.14 o                         
   2   6   7         30.40         23.71         4.85 o                         
   3   6   7        121.55        121.54        12.25 o                         
   4   6   7        188.96        215.98        15.98 o                         
   5   6   7         55.91         51.88         7.10 o                         
   6   6   7          0.23         -0.82         3.87 o                         
  -7   7   7        103.75        112.38         8.59 o                         
  -6   7   7          0.79         -2.56         2.80 o                         
  -5   7   7         58.68         52.32         5.66 o                         
  -4   7   7          0.11          0.62         2.40 o                         
  -3   7   7        194.53        188.21         7.26 o                         
  -2   7   7         12.59         18.70         4.24 o                         
  -1   7   7         63.38         69.48         6.93 o                         
   0   7   7         65.62         57.83         6.30 o                         
   1   7   7          5.87          4.11         3.44 o                         
   2   7   7        131.33        146.78        10.29 o                         
   3   7   7         22.99         20.56         5.15 o                         
   4   7   7         28.67         31.20         5.89 o                         
   5   7   7         63.55         82.07         9.08 o                         
  -6   8   7         12.64         15.84         6.57 o                         
  -5   8   7          0.12          2.09         5.08 o                         
  -4   8   7         96.99         95.91         8.07 o                         
  -3   8   7          1.58          5.08         5.38 o                         
  -2   8   7         17.83         20.65         4.59 o                         
  -1   8   7         11.74         10.13         4.02 o                         
   0   8   7          1.21          2.32         5.98 o                         
   1   8   7         96.66         89.28         8.44 o                         
   2   8   7         35.42         36.50         6.38 o                         
   3   8   7          0.73          0.02         3.65 o                         
  -5   9   7         10.17         14.64         6.57 o                         
  -4   9   7         19.68         21.21         7.17 o                         
  -3   9   7        111.38        102.78        12.85 o                         
  -2   9   7          9.18         11.05         6.57 o                         
  -1   9   7        294.78        302.94        13.00 o                         
   0   9   7         95.90        107.73        14.79 o                         
   1   9   7        149.52        168.54        17.33 o                         
   2   9   7         60.10         60.96         7.99 o                         
   0 -12   8         21.65         29.49         7.32 o                         
   1 -12   8          4.75          6.09         4.08 o                         
   2 -12   8          2.42          5.49         4.08 o                         
   3 -12   8         42.84         49.11         6.84 o                         
  -3 -11   8        120.16        138.90         9.95 o                         
  -2 -11   8         29.01         21.51         6.57 o                         
  -1 -11   8          0.34         -0.68         3.15 o                         
   0 -11   8        180.93        188.38         9.74 o                         
   1 -11   8        344.99        354.94        14.79 o                         
   2 -11   8         20.26         20.13         5.02 o                         
   3 -11   8          0.76          7.22         3.87 o                         
   4 -11   8         29.25         45.52         6.38 o                         
   5 -11   8          4.22          4.15         4.16 o                         
  -4 -10   8        488.96        510.36        16.80 o                         
  -3 -10   8         33.42         33.01         5.31 o                         
  -2 -10   8        184.12        179.08        11.65 o                         
  -1 -10   8         72.76         81.14         6.93 o                         
   0 -10   8          0.00         -3.14         3.14 o                         
   1 -10   8         53.75         55.89         7.92 o                         
   2 -10   8          0.18          4.01         3.43 o                         
   3 -10   8          6.97          8.26         3.87 o                         
   4 -10   8          6.18          3.84         2.99 o                         
   5 -10   8          9.66          5.98         3.31 o                         
   6 -10   8        120.41        115.69         7.74 o                         
  -5  -9   8          5.55          7.37         4.33 o                         
  -4  -9   8         39.63         32.02         5.52 o                         
  -3  -9   8          1.20          2.30         3.15 o                         
  -2  -9   8         28.67         38.45         5.53 o                         
  -1  -9   8         39.77         49.94         5.15 o                         
   0  -9   8          1.73         -0.02         2.76 o                         
   1  -9   8        103.38        102.37         8.52 o                         
   2  -9   8         16.16         18.46         3.32 o                         
   3  -9   8        345.74        335.26         9.76 o                         
   4  -9   8        151.49        150.75         7.36 o                         
   5  -9   8         56.20         48.69         5.10 o                         
   6  -9   8         44.13         43.52         5.19 o                         
   7  -9   8         20.40         15.62         5.83 o                         
  -6  -8   8        103.22        103.88        13.00 o                         
  -5  -8   8          5.00          1.20         6.72 o                         
  -4  -8   8        200.27        192.89         9.47 o                         
  -3  -8   8        178.72        184.19        11.95 o                         
  -2  -8   8          9.82          8.20         3.06 o                         
  -1  -8   8        794.30        767.42        14.63 o                         
   0  -8   8        192.63        195.16         5.69 o                         
   1  -8   8         32.42         41.01         3.92 o                         
   2  -8   8         41.67         35.75         3.78 o                         
   3  -8   8        586.83        554.06        15.74 o                         
   4  -8   8          5.00          1.78         2.57 o                         
   5  -8   8         12.90          7.77         3.31 o                         
   6  -8   8        200.66        188.89         8.29 o                         
   7  -8   8         34.48         22.59        13.89 o                         
   8  -8   8          2.68          0.35         4.86 o                         
  -7  -7   8        215.68        235.84        21.66 o                         
  -6  -7   8         97.54         92.35         8.51 o                         
  -5  -7   8          0.06          0.02         3.30 o                         
  -4  -7   8         28.16         35.34         5.17 o                         
  -3  -7   8        452.31        431.17        13.10 o                         
  -2  -7   8          6.34          8.42         2.62 o                         
  -1  -7   8          5.58          2.77         1.92 o                         
   0  -7   8        162.65        148.91         4.86 o                         
   1  -7   8          4.22          0.79         1.88 o                         
   2  -7   8        378.04        365.82         8.92 o                         
   3  -7   8        564.40        619.34        17.39 o                         
   4  -7   8          0.24          0.83         2.19 o                         
   5  -7   8        303.14        278.48        10.06 o                         
   6  -7   8          0.05         -1.36         3.52 o                         
   7  -7   8        162.92        163.95        11.29 o                         
   8  -7   8         56.05         56.92         7.57 o                         
  -7  -6   8        158.12        188.03        10.76 o                         
  -6  -6   8         30.47         34.24         5.60 o                         
  -5  -6   8         38.17         32.79         5.15 o                         
  -4  -6   8        131.86        130.61        12.40 o                         
  -3  -6   8        139.96        141.81         5.59 o                         
  -2  -6   8          9.82          9.02         2.09 o                         
  -1  -6   8        182.99        190.84         5.30 o                         
   0  -6   8        155.45        153.38         6.08 o                         
   1  -6   8          0.04          0.45         1.68 o                         
   2  -6   8         89.39         76.93         7.36 o                         
   3  -6   8        102.92         98.50         5.26 o                         
   4  -6   8         14.33         14.96         2.90 o                         
   5  -6   8          1.30          3.94         3.44 o                         
   6  -6   8         91.19         91.04         7.99 o                         
   7  -6   8          7.93          0.27         3.73 o                         
   8  -6   8         61.89         64.33         7.71 o                         
  -8  -5   8          2.61          6.62         4.42 o                         
  -7  -5   8        131.29        126.99         9.53 o                         
  -6  -5   8          0.90          4.88         3.80 o                         
  -5  -5   8          3.82          5.32         2.45 o                         
  -4  -5   8         41.06         47.49         6.20 o                         
  -3  -5   8        153.04        134.88         6.66 o                         
  -2  -5   8        293.05        291.17         6.19 o                         
  -1  -5   8          1.97          1.71         1.67 o                         
   0  -5   8        800.53        792.21        11.32 o                         
   1  -5   8          0.83          2.42         1.50 o                         
   2  -5   8        632.97        653.98        10.00 o                         
   3  -5   8         10.65         15.08         2.52 o                         
   4  -5   8         26.12         27.73         3.26 o                         
   5  -5   8        977.11        900.09        43.32 o                         
   6  -5   8          0.13          1.08         3.36 o                         
   7  -5   8          3.25         11.17         6.87 o                         
   8  -5   8          8.51          5.27         4.30 o                         
   9  -5   8        164.89        177.32        12.44 o                         
  -8  -4   8         16.37         17.79         5.53 o                         
  -7  -4   8         42.92         49.04         6.72 o                         
  -6  -4   8          0.24         -1.06         2.37 o                         
  -5  -4   8         26.25         35.59         3.69 o                         
  -4  -4   8        926.76        911.58        16.20 o                         
  -3  -4   8         55.54         62.07         3.97 o                         
  -2  -4   8        186.98        181.21         4.79 o                         
  -1  -4   8        429.90        448.52         7.68 o                         
   0  -4   8         43.23         39.87         2.51 o                         
   1  -4   8        220.77        190.47         4.60 o                         
   2  -4   8        198.13        196.91         4.79 o                         
   3  -4   8        543.30        549.81         8.91 o                         
   4  -4   8          0.18          2.27         2.85 o                         
   5  -4   8        171.51        186.27         9.08 o                         
   6  -4   8         33.20         33.06         5.36 o                         
   7  -4   8         26.07         24.85         5.28 o                         
   8  -4   8          6.32         12.94         4.96 o                         
   9  -4   8          4.09          0.34         4.24 o                         
  -9  -3   8         30.05         27.87         5.95 o                         
  -8  -3   8        440.55        457.58        12.11 o                         
  -7  -3   8         48.30         55.46         4.82 o                         
  -6  -3   8        121.71        106.16         6.00 o                         
  -5  -3   8        416.72        416.29         9.80 o                         
  -4  -3   8        425.02        407.03         9.27 o                         
  -3  -3   8        408.38        413.87         8.76 o                         
  -2  -3   8          9.70         10.83         1.79 o                         
  -1  -3   8       2176.65       2211.61        24.29 o                         
   0  -3   8        172.85        174.84         4.83 o                         
   1  -3   8        144.26        141.41         3.62 o                         
   2  -3   8        243.77        249.05         5.17 o                         
   3  -3   8        132.15        140.79         7.87 o                         
   4  -3   8        168.41        186.83         6.96 o                         
   5  -3   8        392.93        345.34        14.49 o                         
   6  -3   8        330.21        276.78        11.50 o                         
   7  -3   8         36.66         46.14         6.17 o                         
   8  -3   8         95.33         88.54         8.55 o                         
   9  -3   8         37.48         38.94         6.86 o                         
  -9  -2   8          0.58          2.83         3.70 o                         
  -8  -2   8         29.22         22.62         4.67 o                         
  -7  -2   8         27.16         29.75         4.04 o                         
  -6  -2   8        121.98        138.08         9.02 o                         
  -5  -2   8        154.49        153.85         6.90 o                         
  -4  -2   8         58.08         54.18         5.23 o                         
  -3  -2   8          0.10         -1.13         1.60 o                         
  -2  -2   8       4860.32       4928.22        49.57 o                         
  -1  -2   8        118.77        122.07         5.35 o                         
   0  -2   8         95.36         97.91         3.49 o                         
   1  -2   8        710.32        724.65        12.44 o                         
   2  -2   8        101.96         92.36         5.85 o                         
   3  -2   8          5.28          5.76         2.02 o                         
   4  -2   8        113.30        106.26         5.06 o                         
   5  -2   8       1526.57       1532.82        30.47 o                         
   6  -2   8         63.27         75.82         7.23 o                         
   7  -2   8          2.32          7.81         5.23 o                         
   8  -2   8         99.90        103.34        11.35 o                         
   9  -2   8        177.51        192.06        12.68 o                         
  -9  -1   8         57.96         59.14         5.57 o                         
  -8  -1   8         69.73         70.04         9.55 o                         
  -7  -1   8          5.61          3.75         2.72 o                         
  -6  -1   8          3.33          3.38         2.48 o                         
  -5  -1   8         98.31        103.24         5.50 o                         
  -4  -1   8       1300.86       1286.25        19.29 o                         
  -3  -1   8        137.47        129.91         4.82 o                         
  -2  -1   8         96.25         95.07         3.82 o                         
  -1  -1   8       1277.53       1316.21        15.65 o                         
   0  -1   8        383.05        397.69         6.17 o                         
   1  -1   8        253.48        229.06         6.38 o                         
   2  -1   8       1258.59       1323.05        21.11 o                         
   3  -1   8        236.44        230.82         7.43 o                         
   4  -1   8        462.99        456.54        10.64 o                         
   5  -1   8          2.20          0.50         2.19 o                         
   6  -1   8         12.91         12.90         3.59 o                         
   7  -1   8         21.64         20.36         4.75 o                         
   8  -1   8        149.35        172.07        11.27 o                         
   9  -1   8         28.38         31.84         6.12 o                         
  -9   0   8         15.48         18.84         3.99 o                         
  -8   0   8        125.70        135.27         7.50 o                         
  -7   0   8         26.70         26.95         3.78 o                         
  -6   0   8        332.32        323.08         9.03 o                         
  -5   0   8        996.95        971.03        16.56 o                         
  -4   0   8          0.35          2.12         1.99 o                         
  -3   0   8         81.02         81.71         4.17 o                         
  -2   0   8        194.68        181.86         5.78 o                         
  -1   0   8        558.42        537.81         8.00 o                         
   0   0   8         66.85         55.16         3.64 o                         
   1   0   8        272.27        271.30         7.26 o                         
   2   0   8        171.22        171.66         9.76 o                         
   3   0   8        129.25        133.70         5.60 o                         
   4   0   8        554.06        539.91        11.68 o                         
   5   0   8        817.22        851.42        21.04 o                         
   6   0   8        166.39        171.74         9.14 o                         
   7   0   8          6.82          3.88         3.80 o                         
   8   0   8        103.13        126.98        14.64 o                         
  -9   1   8         44.95         43.45         5.90 o                         
  -8   1   8         51.51         55.80         5.26 o                         
  -7   1   8        143.05        144.57         7.90 o                         
  -6   1   8        682.47        672.02        16.50 o                         
  -5   1   8        129.83        134.03         6.86 o                         
  -4   1   8          0.01          0.46         1.78 o                         
  -3   1   8          0.04         -0.01         1.59 o                         
  -2   1   8        224.64        221.12         5.09 o                         
  -1   1   8         17.35         17.48         1.81 o                         
   0   1   8          8.32          8.34         2.01 o                         
   1   1   8          6.96         10.62         2.92 o                         
   2   1   8         31.47         27.17         3.09 o                         
   3   1   8         69.00         63.86         4.51 o                         
   4   1   8       1727.96       1680.66        36.70 o                         
   5   1   8        544.58        506.77        12.07 o                         
   6   1   8          0.43          1.28         2.45 o                         
   7   1   8         85.08         99.81         8.66 o                         
   8   1   8         44.63         43.62        10.16 o                         
  -9   2   8         46.79         43.46         6.02 o                         
  -8   2   8         53.37         51.96         6.00 o                         
  -7   2   8         26.45         24.85         3.78 o                         
  -6   2   8        275.95        252.57        11.57 o                         
  -5   2   8        467.18        497.82        12.90 o                         
  -4   2   8         32.94         31.45         4.03 o                         
  -3   2   8        165.30        176.71         7.29 o                         
  -2   2   8         95.56         90.23         3.73 o                         
  -1   2   8          3.69          3.97         1.82 o                         
   0   2   8        297.46        274.52         7.11 o                         
   1   2   8        605.65        619.24        23.76 o                         
   2   2   8       1323.18       1273.29        19.77 o                         
   3   2   8        695.72        675.74        13.39 o                         
   4   2   8        226.58        206.55         9.04 o                         
   5   2   8         43.42         46.06        10.01 o                         
   6   2   8         98.57        103.74         8.54 o                         
   7   2   8        234.99        260.55        22.11 o                         
   8   2   8         32.37         30.47        12.40 o                         
  -9   3   8        164.64        161.28        11.95 o                         
  -8   3   8         20.75         18.34         5.23 o                         
  -7   3   8          2.94          1.07         2.52 o                         
  -6   3   8        467.90        465.12        15.79 o                         
  -5   3   8        378.90        379.75         9.58 o                         
  -4   3   8        254.39        260.05         9.54 o                         
  -3   3   8        139.89        124.81         4.38 o                         
  -2   3   8       1469.56       1488.54        18.47 o                         
  -1   3   8        176.76        163.37         5.72 o                         
   0   3   8        315.70        313.33         7.94 o                         
   1   3   8       1540.42       1480.91        22.63 o                         
   2   3   8        252.91        264.70        11.69 o                         
   3   3   8       1554.21       1475.96        36.75 o                         
   4   3   8          0.10          4.63         4.48 o                         
   5   3   8        136.32        111.43        13.30 o                         
   6   3   8          6.75          6.89         3.80 o                         
   7   3   8         36.10         38.80         7.32 o                         
  -8   4   8        368.59        361.89        13.57 o                         
  -7   4   8         27.93         25.78         4.59 o                         
  -6   4   8        280.74        276.95         8.61 o                         
  -5   4   8        199.40        202.25         7.06 o                         
  -4   4   8        148.14        145.88         5.80 o                         
  -3   4   8         77.40         74.04         3.98 o                         
  -2   4   8        513.28        524.38        10.91 o                         
  -1   4   8          3.40          7.26         2.09 o                         
   0   4   8         11.29         11.43         2.45 o                         
   1   4   8        772.14        770.50        14.21 o                         
   2   4   8          0.74          0.38         3.01 o                         
   3   4   8         25.05         17.44         5.08 o                         
   4   4   8         90.97         73.85         7.31 o                         
   5   4   8        193.86        216.28        11.77 o                         
   6   4   8          1.74          1.84         3.87 o                         
   7   4   8         12.53          5.38         6.27 o                         
  -8   5   8         64.00         71.21         7.36 o                         
  -7   5   8         21.68         16.02         4.33 o                         
  -6   5   8          9.68         10.77         3.48 o                         
  -5   5   8        132.73        140.51         6.30 o                         
  -4   5   8        109.87        112.90         6.33 o                         
  -3   5   8          1.24         -0.23         1.90 o                         
  -2   5   8        168.07        170.40         6.78 o                         
  -1   5   8        466.75        450.97        10.24 o                         
   0   5   8        140.31        121.93         8.22 o                         
   1   5   8        942.59        920.54        39.59 o                         
   2   5   8          0.09          0.32         3.73 o                         
   3   5   8        487.00        475.78        16.20 o                         
   4   5   8         13.01         15.99         4.75 o                         
   5   5   8          9.92         15.90         7.77 o                         
   6   5   8         63.60         60.98         7.87 o                         
  -7   6   8         28.54         24.27         5.15 o                         
  -6   6   8          2.94          1.20         3.17 o                         
  -5   6   8          0.36          2.71         4.18 o                         
  -4   6   8         20.13         18.98         3.14 o                         
  -3   6   8        258.42        268.79         8.13 o                         
  -2   6   8          0.90         -2.60         2.94 o                         
  -1   6   8         85.64         80.56        11.35 o                         
   0   6   8          0.40          0.47         4.03 o                         
   1   6   8        129.50        124.25         8.96 o                         
   2   6   8        137.48        137.01         9.95 o                         
   3   6   8        270.71        312.18        13.65 o                         
   4   6   8          4.13          0.06         3.48 o                         
   5   6   8        139.05        140.36        11.65 o                         
  -7   7   8        246.04        260.04        11.60 o                         
  -6   7   8         17.93         26.30         4.88 o                         
  -5   7   8        180.90        176.85         8.84 o                         
  -3   7   8         93.95        107.23         8.17 o                         
  -2   7   8          9.38          9.51         6.57 o                         
  -1   7   8         41.94         49.04         6.21 o                         
   0   7   8        215.94        201.37        10.21 o                         
   1   7   8        127.09        125.42         9.39 o                         
   2   7   8         99.00        105.14        10.31 o                         
   3   7   8         21.35         27.06         5.87 o                         
   4   7   8         20.56         20.45         8.81 o                         
  -3   8   8        320.88        323.87        19.42 o                         
  -2   8   8         15.34         11.55         4.33 o                         
  -1   8   8         10.58         15.39         4.65 o                         
   0   8   8        171.45        187.06        11.80 o                         
   1   8   8         14.74         12.30         4.59 o                         
   2   8   8         50.37         64.35        10.46 o                         
  -3   9   8         63.25         61.55        11.35 o                         
  -2   9   8        229.81        224.08        17.63 o                         
  -1   9   8        114.57        114.49        10.61 o                         
   0   9   8         19.74         19.62         5.38 o                         
   0 -12   9          0.74          5.56         4.16 o                         
   1 -12   9         69.14         87.27         8.11 o                         
   2 -12   9         25.99         36.86         6.10 o                         
  -2 -11   9         23.07         23.30         6.87 o                         
  -1 -11   9        111.45        111.25        22.41 o                         
   0 -11   9        461.80        501.50        19.12 o                         
   1 -11   9         94.89        102.12         8.17 o                         
   2 -11   9         43.26         36.74         5.74 o                         
   3 -11   9          3.27          8.64         3.92 o                         
   4 -11   9          3.69          1.34         3.95 o                         
   5 -11   9         12.07         11.18         4.80 o                         
  -4 -10   9         57.04         56.87         7.02 o                         
  -3 -10   9         34.01         27.23         5.08 o                         
  -2 -10   9         58.53         57.67         6.51 o                         
  -1 -10   9        183.76        188.58         9.17 o                         
   0 -10   9        119.67        128.50         8.67 o                         
   1 -10   9         44.93         37.68         5.31 o                         
   2 -10   9          0.21          7.11         5.08 o                         
   3 -10   9         28.18         25.47         4.92 o                         
   4 -10   9        198.41        209.81        10.76 o                         
   5 -10   9          4.07          5.04         3.53 o                         
   6 -10   9         15.79         11.67         5.48 o                         
  -5  -9   9          4.65          3.91         8.81 o                         
  -4  -9   9         11.50         11.07         4.42 o                         
  -3  -9   9          0.71          2.00         7.62 o                         
  -2  -9   9          4.89          6.52         3.88 o                         
  -1  -9   9         68.15         67.86         5.22 o                         
   0  -9   9         16.82          7.67         3.30 o                         
   1  -9   9         12.60         12.83         9.71 o                         
   2  -9   9         10.44          7.44         2.89 o                         
   3  -9   9        274.57        280.45         9.02 o                         
   4  -9   9        155.97        152.81         7.55 o                         
   5  -9   9          3.15         -3.84         9.26 o                         
   6  -9   9         29.85         25.59         6.02 o                         
   7  -9   9         16.52         28.11         6.72 o                         
  -6  -8   9         29.59         21.54        11.05 o                         
  -5  -8   9        116.30        101.88         8.61 o                         
  -4  -8   9          1.68          8.77         4.30 o                         
  -3  -8   9          1.68          4.31         4.33 o                         
  -2  -8   9          7.59          9.81         4.18 o                         
  -1  -8   9          5.69          6.60         2.79 o                         
   0  -8   9        621.59        670.16        11.34 o                         
   1  -8   9          1.18          2.62         2.35 o                         
   2  -8   9          3.50          2.77         2.39 o                         
   3  -8   9        405.17        413.38        10.48 o                         
   4  -8   9         72.12         80.61         5.65 o                         
   5  -8   9         36.05         34.07         6.57 o                         
   6  -8   9        179.60        194.55        11.40 o                         
   7  -8   9         96.04         95.30         9.27 o                         
  -6  -7   9        401.11        425.28        15.48 o                         
  -5  -7   9         11.77         13.06         7.62 o                         
  -4  -7   9         87.69         90.08         7.92 o                         
  -3  -7   9        125.13        133.74         9.71 o                         
  -2  -7   9        363.18        343.86         8.80 o                         
  -1  -7   9         32.56         32.06         3.67 o                         
   0  -7   9        347.02        367.99         7.82 o                         
   1  -7   9        223.36        223.04         6.07 o                         
   2  -7   9          1.83          0.77         2.17 o                         
   3  -7   9          4.50          6.14         2.56 o                         
   4  -7   9        161.10        160.09         9.90 o                         
   5  -7   9         65.49         71.13         7.48 o                         
   6  -7   9         69.11         67.67         7.57 o                         
   7  -7   9         18.82         15.86         7.92 o                         
   8  -7   9         43.15         42.69         7.25 o                         
  -7  -6   9         55.52         47.91         6.81 o                         
  -6  -6   9        212.37        220.30        11.34 o                         
  -5  -6   9        217.93        204.95        17.93 o                         
  -4  -6   9         71.22         63.56         6.24 o                         
  -3  -6   9        532.54        531.91        18.36 o                         
  -2  -6   9         19.43         25.45         3.25 o                         
  -1  -6   9         66.94         61.39         5.99 o                         
   0  -6   9         27.10         27.11         2.76 o                         
   1  -6   9          6.50          8.24         2.10 o                         
   2  -6   9         56.92         55.36         4.60 o                         
   3  -6   9         27.68         25.18         4.38 o                         
   4  -6   9          1.35          1.07         6.87 o                         
   5  -6   9        135.51        152.53        10.11 o                         
   6  -6   9          0.65          4.18         4.78 o                         
   7  -6   9        310.13        324.61        13.94 o                         
   8  -6   9         65.22         56.94         7.92 o                         
  -8  -5   9          3.33          2.52         4.21 o                         
  -7  -5   9        180.32        192.04        10.88 o                         
  -6  -5   9         69.30         60.01         6.60 o                         
  -5  -5   9         30.56         25.96         4.16 o                         
  -4  -5   9          0.82          2.76         2.42 o                         
  -3  -5   9          5.21          3.14         2.29 o                         
  -2  -5   9        203.11        199.26         7.81 o                         
  -1  -5   9         57.80         60.62         4.61 o                         
   0  -5   9        210.91        205.72         7.59 o                         
   1  -5   9         72.62         76.00         3.55 o                         
   2  -5   9         58.48         59.94         4.25 o                         
   3  -5   9        648.59        641.39        16.53 o                         
   4  -5   9         47.70         50.53         5.78 o                         
   5  -5   9          4.38          4.88         3.52 o                         
   6  -5   9        186.73        209.75        10.67 o                         
   7  -5   9         47.58         66.18         7.50 o                         
   8  -5   9          4.70          6.77         4.85 o                         
  -8  -4   9         61.90         47.53         6.84 o                         
  -7  -4   9         11.24          6.85         3.10 o                         
  -6  -4   9         42.11         52.84         5.36 o                         
  -5  -4   9          2.14          4.82         2.55 o                         
  -4  -4   9         22.08         21.20         3.11 o                         
  -3  -4   9        441.19        444.16         9.74 o                         
  -2  -4   9        208.40        202.98         5.21 o                         
  -1  -4   9       1085.45       1066.55        14.11 o                         
   0  -4   9         52.53         51.15         3.58 o                         
   1  -4   9        204.42        190.16         6.22 o                         
   2  -4   9       1085.12       1092.88        17.53 o                         
   3  -4   9        280.76        282.33         7.76 o                         
   4  -4   9         85.10         78.77         8.07 o                         
   5  -4   9         25.10         20.49         4.51 o                         
   6  -4   9        456.64        461.59        15.62 o                         
   7  -4   9          0.00          5.22         4.08 o                         
   8  -4   9         14.07         22.48         7.77 o                         
  -8  -3   9         18.57         17.48         3.82 o                         
  -7  -3   9        258.86        259.65         8.67 o                         
  -6  -3   9          1.26          3.64         2.59 o                         
  -5  -3   9         50.11         64.59        10.08 o                         
  -4  -3   9         13.56         11.15         2.63 o                         
  -3  -3   9         55.26         77.68         7.17 o                         
  -2  -3   9        168.23        169.15         6.68 o                         
  -1  -3   9        286.42        282.62         5.81 o                         
   0  -3   9          0.16          0.06         1.24 o                         
   1  -3   9          7.43          8.66         2.27 o                         
   2  -3   9         97.24        112.12         8.54 o                         
   3  -3   9         18.22         28.80         4.25 o                         
   4  -3   9          8.91         10.93         3.13 o                         
   5  -3   9         37.05         29.48         4.96 o                         
   6  -3   9        139.53        129.08         9.39 o                         
   7  -3   9        125.19        125.44        19.12 o                         
   8  -3   9        109.50        115.47         9.81 o                         
  -8  -2   9          0.60          1.20         5.53 o                         
  -7  -2   9        350.91        360.13        12.78 o                         
  -6  -2   9          0.64         -0.32         2.84 o                         
  -5  -2   9         30.51         29.89         4.52 o                         
  -4  -2   9        450.10        440.59         9.87 o                         
  -3  -2   9        472.41        484.28        13.59 o                         
  -2  -2   9         53.07         55.47         2.96 o                         
  -1  -2   9          6.55          9.84         2.29 o                         
   0  -2   9         29.47         24.29         2.80 o                         
   1  -2   9        225.51        235.94         6.76 o                         
   2  -2   9        249.99        245.72         7.22 o                         
   3  -2   9         32.93         32.24         3.53 o                         
   4  -2   9         72.76         61.68         5.88 o                         
   5  -2   9         16.61         11.07         3.10 o                         
   6  -2   9        541.58        540.15        16.65 o                         
   7  -2   9         81.61         77.86        12.55 o                         
   8  -2   9        113.02        118.94         9.82 o                         
  -9  -1   9         10.18          4.73         3.26 o                         
  -8  -1   9         14.27         17.74         3.59 o                         
  -7  -1   9          2.06          0.16         2.59 o                         
  -6  -1   9          9.31          4.72         2.63 o                         
  -5  -1   9          2.03          2.05         3.53 o                         
  -4  -1   9          5.86          3.73         2.50 o                         
  -3  -1   9        507.27        497.24         9.92 o                         
  -2  -1   9        135.73        135.63         3.93 o                         
  -1  -1   9         60.95         51.58         4.88 o                         
   0  -1   9          6.71          6.39         2.04 o                         
   1  -1   9         38.89         39.62         3.39 o                         
   2  -1   9        941.62        916.79        15.72 o                         
   3  -1   9          0.19         -0.06         2.04 o                         
   4  -1   9         16.13         17.15         2.96 o                         
   5  -1   9        327.01        336.54        12.07 o                         
   6  -1   9        202.88        222.89        14.34 o                         
   7  -1   9        161.17        206.66        10.54 o                         
   8  -1   9         14.51         13.05         5.02 o                         
  -9   0   9          1.83          2.95         3.39 o                         
  -8   0   9         15.64         16.94         3.72 o                         
  -7   0   9        212.80        214.25         8.12 o                         
  -6   0   9         32.49         32.14         3.92 o                         
  -5   0   9         92.85         85.28         5.18 o                         
  -4   0   9       1449.66       1390.23        20.83 o                         
  -3   0   9         14.12         36.15         5.68 o                         
  -2   0   9        402.95        413.73         7.30 o                         
  -1   0   9        180.83        169.32         5.65 o                         
   0   0   9        378.15        382.50        10.02 o                         
   1   0   9        355.32        338.25         8.31 o                         
   2   0   9         48.73         40.13         5.02 o                         
   3   0   9        100.18        102.29         5.70 o                         
   4   0   9         38.46         37.79         5.95 o                         
   5   0   9        281.00        274.19         8.71 o                         
   6   0   9         59.28         58.07         5.14 o                         
   7   0   9        107.73        113.06         9.61 o                         
   8   0   9         16.80         12.85         6.87 o                         
  -9   1   9          0.54         -3.76         6.27 o                         
  -8   1   9        245.84        264.83        11.17 o                         
  -7   1   9          7.10          9.60         3.08 o                         
  -6   1   9         26.97         18.55         5.13 o                         
  -5   1   9        386.37        383.36         9.65 o                         
  -4   1   9        189.24        200.20         6.50 o                         
  -3   1   9        163.07        170.35         5.66 o                         
  -2   1   9          7.06          5.51         1.98 o                         
  -1   1   9        509.92        499.96        10.36 o                         
   0   1   9         91.31         88.46         4.79 o                         
   1   1   9        314.70        315.98         8.24 o                         
   2   1   9         61.90         71.17        10.44 o                         
   3   1   9       1294.77       1280.42        24.83 o                         
   4   1   9        579.48        570.60        12.70 o                         
   5   1   9         23.19         21.69         3.49 o                         
   6   1   9          0.11         -2.24         2.84 o                         
   7   1   9        206.04        201.86        11.22 o                         
   8   1   9          0.35         -4.48         4.48 o                         
  -8   2   9         20.46         25.94         4.72 o                         
  -7   2   9        106.77        110.27         6.60 o                         
  -6   2   9         32.42         27.26         3.76 o                         
  -5   2   9          2.59          1.00         2.24 o                         
  -4   2   9          0.94          2.35         2.27 o                         
  -3   2   9         32.10         30.41         5.98 o                         
  -2   2   9        210.82        219.85         6.81 o                         
  -1   2   9         40.74         42.87         3.64 o                         
   0   2   9        898.57        920.53        15.62 o                         
   1   2   9        681.08        622.98        16.70 o                         
   2   2   9        248.70        247.41        13.95 o                         
   3   2   9         12.84         17.40         6.35 o                         
   4   2   9        133.40        132.91         7.52 o                         
   5   2   9        477.59        438.60        15.10 o                         
   6   2   9          3.26          5.46         3.87 o                         
   7   2   9         82.96         85.69         8.46 o                         
  -8   3   9        175.15        168.37         9.82 o                         
  -7   3   9          1.45          4.80         3.01 o                         
  -6   3   9         15.13         15.57         3.31 o                         
  -5   3   9          1.68          1.87         2.38 o                         
  -4   3   9         82.96         85.81         7.66 o                         
  -3   3   9        137.90        136.65         6.96 o                         
  -2   3   9         14.15         13.75         2.63 o                         
  -1   3   9         76.45         69.33         4.51 o                         
   0   3   9         28.32         31.16         3.37 o                         
   1   3   9         48.00         48.85         4.09 o                         
   2   3   9        421.64        409.69        17.20 o                         
   3   3   9         17.95         17.55         5.68 o                         
   4   3   9        154.76        136.48         9.61 o                         
   5   3   9         80.98         90.41        18.82 o                         
   6   3   9          0.63          5.65         3.87 o                         
   7   3   9          0.21         -1.19         3.92 o                         
  -8   4   9        314.62        310.31        12.75 o                         
  -7   4   9          0.35         -0.75         3.17 o                         
  -6   4   9         24.62         17.43         3.44 o                         
  -5   4   9        257.03        272.30         8.44 o                         
  -4   4   9         16.37         19.23         3.79 o                         
  -3   4   9        425.05        457.76        10.59 o                         
  -2   4   9         10.56          9.91         2.55 o                         
  -1   4   9        133.70        133.63         5.96 o                         
   0   4   9        156.70        154.84         7.16 o                         
   1   4   9        103.60        106.23        10.31 o                         
   2   4   9         23.13         17.04         4.16 o                         
   3   4   9          0.09         -0.25         2.94 o                         
   4   4   9         64.02         53.28         6.84 o                         
   5   4   9         26.63         23.39         5.30 o                         
   6   4   9        174.83        204.88        16.43 o                         
  -7   5   9          5.05          5.89         3.79 o                         
  -6   5   9        113.51        119.07         8.44 o                         
  -5   5   9         58.37         64.32         6.57 o                         
  -4   5   9          7.29          5.59         2.94 o                         
  -3   5   9          4.56          3.00         2.33 o                         
  -2   5   9        115.65        116.10         5.79 o                         
  -1   5   9        248.10        236.63        10.29 o                         
   0   5   9         63.44         76.37         7.08 o                         
   1   5   9          2.39         -2.75         2.75 o                         
   2   5   9        120.10        101.07         8.38 o                         
   3   5   9          9.84          2.19         3.48 o                         
   4   5   9         60.02         55.76         7.29 o                         
   5   5   9         22.07         11.25         4.85 o                         
  -7   6   9          6.41          9.86         4.08 o                         
  -6   6   9        264.05        267.70        15.24 o                         
  -5   6   9        117.96        142.81        11.95 o                         
  -4   6   9         88.71         92.11         7.02 o                         
  -3   6   9          1.06          1.17         3.16 o                         
  -2   6   9        311.15        319.50        12.11 o                         
  -1   6   9        775.20        725.45        19.59 o                         
   0   6   9        232.61        241.64        12.55 o                         
   1   6   9         21.63         14.38         4.38 o                         
   2   6   9          1.66         -2.91         3.09 o                         
   3   6   9         54.07         59.63         7.39 o                         
   4   6   9        121.07        115.20        15.69 o                         
  -6   7   9         87.57         95.91        11.05 o                         
  -5   7   9        120.32        133.25        11.95 o                         
  -3   7   9         45.91         48.67         6.23 o                         
  -2   7   9         75.32         96.18         8.17 o                         
  -1   7   9          2.42          2.84         3.59 o                         
   0   7   9        400.55        394.14        22.26 o                         
   1   7   9         49.30         56.92         7.18 o                         
   2   7   9        139.65        156.19        12.10 o                         
   3   7   9        306.02        357.67        15.69 o                         
  -3   8   9         31.68         29.58         8.37 o                         
  -2   8   9        183.39        203.20        10.93 o                         
  -1   8   9        115.63        127.50        10.31 o                         
   0   8   9          2.78          1.05         6.72 o                         
   1   8   9         63.92         59.66         7.68 o                         
  -2 -11  10         20.68         12.85         5.68 o                         
  -1 -11  10         15.26         17.93         5.68 o                         
   0 -11  10        154.79        163.26         9.54 o                         
   1 -11  10         60.86         51.84         7.77 o                         
   2 -11  10         76.81         84.83         7.97 o                         
   3 -11  10          7.04         19.47        14.64 o                         
   4 -11  10         81.24         74.69        12.25 o                         
  -3 -10  10         54.01         56.54         6.72 o                         
  -2 -10  10        423.15        403.90        26.14 o                         
  -1 -10  10         21.27         28.38         6.27 o                         
   0 -10  10         30.98         45.20         5.87 o                         
   1 -10  10        487.80        514.51        15.61 o                         
   2 -10  10          1.16          2.51         4.18 o                         
   3 -10  10         13.40         18.50         4.42 o                         
   4 -10  10        242.06        241.66        20.76 o                         
   5 -10  10          7.82          9.03         5.68 o                         
  -5  -9  10        189.34        198.77        11.41 o                         
  -4  -9  10        165.35        168.32        22.11 o                         
  -3  -9  10        120.11        118.27         8.54 o                         
  -2  -9  10          2.23         -2.27         2.98 o                         
  -1  -9  10        211.63        199.34         8.32 o                         
   0  -9  10          6.65          9.44         4.33 o                         
   1  -9  10         89.76         99.12         7.39 o                         
   2  -9  10         18.49         21.75         3.51 o                         
   3  -9  10        318.38        320.09        12.72 o                         
   4  -9  10         13.71          4.70         4.14 o                         
   5  -9  10         15.82         10.69         5.15 o                         
   6  -9  10          3.96         -0.69         4.52 o                         
  -5  -8  10          5.46          8.31         4.78 o                         
  -4  -8  10        224.53        194.80        10.76 o                         
  -3  -8  10         64.91         56.20         6.24 o                         
  -2  -8  10         24.93         28.95         4.80 o                         
  -1  -8  10          0.00         -0.47         2.56 o                         
   0  -8  10         23.69         22.81         2.85 o                         
   1  -8  10        283.69        283.40         8.35 o                         
   2  -8  10          0.12         -2.20         2.20 o                         
   3  -8  10          0.79          0.50         3.80 o                         
   4  -8  10        158.48        148.35        10.17 o                         
   5  -8  10          0.13         -2.99         4.08 o                         
   6  -8  10        151.32        131.67        13.30 o                         
   7  -8  10          6.85         -4.51         4.51 o                         
  -6  -7  10          0.01          3.34         4.12 o                         
  -5  -7  10         17.14         20.20         4.70 o                         
  -4  -7  10         61.26         70.79         6.82 o                         
  -3  -7  10        333.89        352.00        13.00 o                         
  -2  -7  10         83.11         83.40         5.07 o                         
  -1  -7  10        383.41        359.50         7.87 o                         
   0  -7  10        194.75        203.04         5.88 o                         
   1  -7  10        237.01        228.19         7.34 o                         
   2  -7  10         98.25         91.33         7.39 o                         
   3  -7  10          3.53          4.82         3.59 o                         
   4  -7  10       1089.59       1058.47        24.77 o                         
   5  -7  10          3.32         -0.72         3.79 o                         
   6  -7  10          7.38          6.93         4.54 o                         
   7  -7  10         34.16         31.92         6.33 o                         
  -7  -6  10         47.99         56.55         7.25 o                         
  -6  -6  10          2.09          5.15         4.08 o                         
  -5  -6  10        100.34        104.25         8.39 o                         
  -4  -6  10         16.79         23.12         4.13 o                         
  -3  -6  10         59.19         67.15         4.65 o                         
  -2  -6  10         68.82         65.73         4.53 o                         
  -1  -6  10          3.49          1.50         1.95 o                         
   0  -6  10        546.73        536.93         9.57 o                         
   1  -6  10         65.25         73.84         6.47 o                         
   2  -6  10         82.95         95.90         7.62 o                         
   3  -6  10         12.60          8.94         4.33 o                         
   4  -6  10         23.29         35.31         5.38 o                         
   5  -6  10          4.90         -2.88         3.36 o                         
   6  -6  10         74.20         88.59         8.65 o                         
   7  -6  10          3.04         -1.29         7.17 o                         
   8  -6  10          0.84          1.83         6.27 o                         
  -7  -5  10         29.27         34.76         5.89 o                         
  -6  -5  10        411.50        401.73        14.35 o                         
  -5  -5  10         20.84         26.43         3.76 o                         
  -4  -5  10         97.25        103.89         5.84 o                         
  -3  -5  10          4.58          9.83         2.61 o                         
  -2  -5  10         31.48         35.36         5.52 o                         
  -1  -5  10        180.48        178.21         5.23 o                         
   0  -5  10        291.68        294.86         8.25 o                         
   1  -5  10         33.38         31.66         4.30 o                         
   2  -5  10        147.57        143.72         6.13 o                         
   3  -5  10         17.74         15.03         4.08 o                         
   4  -5  10         54.62         45.40         5.78 o                         
   5  -5  10        111.90         95.01         8.12 o                         
   6  -5  10          6.07         -2.69         3.30 o                         
   7  -5  10          7.72          1.68         5.23 o                         
   8  -5  10          0.47          1.08         4.54 o                         
  -8  -4  10          1.55         -2.65         7.62 o                         
  -7  -4  10         20.97         21.06         3.79 o                         
  -6  -4  10         22.94         30.50         3.95 o                         
  -5  -4  10         18.53         19.12         3.39 o                         
  -4  -4  10        115.21        125.69         6.22 o                         
  -3  -4  10         46.90         45.35         3.88 o                         
  -2  -4  10        464.69        465.84         9.79 o                         
  -1  -4  10         13.15          7.81         2.33 o                         
   0  -4  10       1509.47       1490.35        22.21 o                         
   1  -4  10        207.47        209.24         6.82 o                         
   2  -4  10         41.95         44.15         3.79 o                         
   3  -4  10        375.45        376.93         9.55 o                         
   4  -4  10         27.90         29.20         9.26 o                         
   5  -4  10        110.83        125.96        18.08 o                         
   6  -4  10        265.26        220.84        11.05 o                         
   7  -4  10        119.84        126.67        10.02 o                         
   8  -4  10          0.03          6.12         4.80 o                         
  -8  -3  10         38.41         26.40         4.29 o                         
  -7  -3  10         24.84         20.04         4.16 o                         
  -6  -3  10         60.46         70.37         5.38 o                         
  -5  -3  10         33.22         38.38         4.09 o                         
  -4  -3  10         63.20         71.53         4.69 o                         
  -3  -3  10        214.28        198.96         6.41 o                         
  -2  -3  10       1405.49       1399.04        20.25 o                         
  -1  -3  10        936.32        933.03        15.65 o                         
   0  -3  10        186.39        181.15         6.32 o                         
   1  -3  10        138.52        154.67        11.74 o                         
   2  -3  10         10.53          6.53         2.69 o                         
   3  -3  10       1007.94       1042.49        17.94 o                         
   4  -3  10         33.20         42.43         5.14 o                         
   5  -3  10        123.07        115.82         8.87 o                         
   6  -3  10         77.77         80.47         7.87 o                         
   7  -3  10         41.61         42.50         9.11 o                         
   8  -3  10         57.26         65.68         8.24 o                         
  -8  -2  10          0.76         -0.21         2.94 o                         
  -7  -2  10        160.88        172.39         9.34 o                         
  -6  -2  10        263.89        271.33        12.60 o                         
  -5  -2  10        183.18        173.03         6.69 o                         
  -4  -2  10        214.64        201.52         9.61 o                         
  -3  -2  10       2727.85       2774.34        35.67 o                         
  -2  -2  10          2.68          3.12         2.80 o                         
  -1  -2  10        459.66        435.27        10.69 o                         
   0  -2  10         34.68         28.61         3.18 o                         
   1  -2  10        180.44        182.48        13.79 o                         
   2  -2  10         13.39         16.26         2.85 o                         
   3  -2  10         27.31         24.51         3.34 o                         
   4  -2  10        162.38        150.26         7.68 o                         
   5  -2  10        328.58        353.75        12.96 o                         
   6  -2  10         60.24         51.88         7.92 o                         
   7  -2  10         76.32         82.51         8.33 o                         
   8  -2  10        131.77        133.09        10.77 o                         
  -8  -1  10          0.00         -2.72         2.72 o                         
  -7  -1  10         58.71         58.91         5.25 o                         
  -6  -1  10          4.01          6.46         2.68 o                         
  -5  -1  10         14.25         11.51         3.88 o                         
  -4  -1  10          2.65          4.28         2.22 o                         
  -3  -1  10          1.22          2.60         2.85 o                         
  -2  -1  10        257.24        243.09         8.93 o                         
  -1  -1  10         80.97         87.92         4.93 o                         
   0  -1  10         89.81         84.29         5.64 o                         
   1  -1  10        278.33        258.42         7.54 o                         
   2  -1  10          1.07          1.41         2.09 o                         
   3  -1  10        336.43        333.95         9.20 o                         
   4  -1  10         25.41         21.22         3.38 o                         
   5  -1  10         51.41         43.46         4.58 o                         
   6  -1  10        603.24        588.45        17.71 o                         
   7  -1  10         27.15         20.89         5.17 o                         
   8  -1  10        197.25        202.89        12.55 o                         
  -8   0  10          1.43         -1.72         2.73 o                         
  -7   0  10         53.48         49.16         5.81 o                         
  -6   0  10          8.25          9.91         3.01 o                         
  -5   0  10         10.49         17.44         5.03 o                         
  -4   0  10         23.12         19.38         2.98 o                         
  -3   0  10        126.87        111.56        11.50 o                         
  -2   0  10         55.63         59.57         4.18 o                         
  -1   0  10        520.36        517.33        10.81 o                         
   0   0  10         49.63         49.78         3.89 o                         
   1   0  10         42.92         48.51         3.97 o                         
   2   0  10        173.35        182.15         6.58 o                         
   3   0  10        174.92        183.94         7.11 o                         
   4   0  10        112.01         98.02         6.06 o                         
   5   0  10         31.07         40.74         4.43 o                         
   6   0  10        161.86        168.18         8.10 o                         
   7   0  10         20.16         29.88         8.07 o                         
  -8   1  10          1.84         -1.68         2.83 o                         
  -7   1  10          5.13          3.35         2.94 o                         
  -6   1  10         20.84         30.42         7.03 o                         
  -5   1  10          1.67         -1.72         4.21 o                         
  -4   1  10        105.71         97.51         7.02 o                         
  -3   1  10         91.54         89.16        10.76 o                         
  -2   1  10        507.18        472.42        10.41 o                         
  -1   1  10        773.78        745.51        13.91 o                         
   0   1  10         53.13         47.92         3.89 o                         
   1   1  10          8.57          7.97         2.56 o                         
   2   1  10        254.13        236.27         7.61 o                         
   3   1  10        247.54        236.26         7.97 o                         
   4   1  10        859.56        823.71        23.80 o                         
   5   1  10        147.04        169.15         8.53 o                         
   6   1  10          0.39          1.79         3.59 o                         
   7   1  10          7.57          2.09         7.17 o                         
  -8   2  10        190.53        173.92         9.95 o                         
  -7   2  10         27.65         33.55         5.16 o                         
  -6   2  10         25.04         20.81         3.70 o                         
  -5   2  10          9.71         12.68         3.73 o                         
  -4   2  10        674.03        690.27        28.08 o                         
  -3   2  10        358.95        359.64        11.36 o                         
  -2   2  10        124.48        131.26         5.72 o                         
  -1   2  10         34.45         35.75         5.89 o                         
   0   2  10         63.85         61.65         5.31 o                         
   1   2  10          1.86          1.96         2.13 o                         
   2   2  10          9.56          4.02         2.85 o                         
   3   2  10        285.82        282.42         8.85 o                         
   4   2  10        129.94        112.39         8.67 o                         
   5   2  10         23.71         29.54         5.36 o                         
   6   2  10         20.22         25.33        10.01 o                         
   7   2  10         17.50         18.99         5.42 o                         
  -8   3  10         21.70         27.63         5.98 o                         
  -7   3  10        146.54        157.64         8.23 o                         
  -6   3  10          7.84          8.22         3.95 o                         
  -5   3  10         12.89         19.08         4.16 o                         
  -4   3  10          2.83         -1.10         3.29 o                         
  -3   3  10         84.21         85.00         6.51 o                         
  -2   3  10        126.21        108.56         5.94 o                         
  -1   3  10         27.00         30.29         3.55 o                         
   0   3  10        418.84        404.88        10.04 o                         
   1   3  10         28.48         28.13         3.46 o                         
   2   3  10        327.76        337.61        11.41 o                         
   3   3  10         35.91         28.77         5.15 o                         
   4   3  10         87.63         80.99         7.82 o                         
   5   3  10        101.30        111.53        23.30 o                         
   6   3  10        130.17        154.02        13.74 o                         
  -7   4  10         27.18         39.74         8.07 o                         
  -6   4  10         29.84         34.84         5.38 o                         
  -5   4  10         17.12         12.25         3.73 o                         
  -4   4  10        199.11        218.21         9.56 o                         
  -3   4  10         18.47         10.88         4.33 o                         
  -2   4  10         67.94         74.87         5.13 o                         
  -1   4  10        260.33        259.37        10.98 o                         
   0   4  10        174.06        169.09         6.71 o                         
   1   4  10        115.03        109.08         8.44 o                         
   2   4  10        163.93        161.70        12.55 o                         
   3   4  10          3.05          1.22         3.44 o                         
   4   4  10          2.24          0.90         3.73 o                         
   5   4  10        271.71        254.20        12.89 o                         
  -7   5  10         91.66        108.16        11.95 o                         
  -6   5  10          6.63          1.49         4.48 o                         
  -5   5  10         78.66         81.85         7.06 o                         
  -4   5  10        479.70        500.87        14.94 o                         
  -3   5  10         42.71         44.43         5.23 o                         
  -2   5  10        211.99        221.23         9.26 o                         
  -1   5  10          1.82          2.94         3.36 o                         
   0   5  10        453.82        415.81        16.88 o                         
   1   5  10        535.73        534.17        18.52 o                         
   2   5  10          5.79          7.08         3.95 o                         
   3   5  10         99.35         99.40         8.93 o                         
   4   5  10         57.08         62.49         7.74 o                         
  -6   6  10          3.06          2.69         5.38 o                         
  -5   6  10         21.38         18.82         5.68 o                         
  -4   6  10         85.72         99.57         7.66 o                         
  -3   6  10         80.66         72.90        10.16 o                         
  -2   6  10          1.14          3.73         3.59 o                         
  -1   6  10         25.21         23.51         8.22 o                         
   0   6  10          1.49          6.42         3.80 o                         
   1   6  10          8.48          6.50         8.07 o                         
   2   6  10         14.27          9.60         4.51 o                         
   3   6  10         34.62         30.03         6.17 o                         
  -3   7  10        140.98        138.33        13.74 o                         
  -2   7  10         25.12         43.98         6.44 o                         
  -1   7  10         77.39         79.45         8.17 o                         
   0   7  10          0.10         -0.70         3.87 o                         
   1   7  10        182.13        203.93        12.97 o                         
   2   7  10          1.30          0.19         7.47 o                         
  -2   8  10         64.44         63.05         7.53 o                         
  -1   8  10         78.00        100.10         9.39 o                         
  -1 -11  11         23.78         28.68         6.87 o                         
   0 -11  11          1.71          5.63         4.02 o                         
   1 -11  11          5.22         10.11         5.68 o                         
   2 -11  11          0.29         -0.30         6.57 o                         
   3 -11  11         64.32         73.20        11.95 o                         
  -3 -10  11          5.71         12.80         9.86 o                         
  -2 -10  11         21.25         17.63         5.98 o                         
  -1 -10  11         37.48         35.55         7.17 o                         
   0 -10  11          9.10          7.14         4.93 o                         
   1 -10  11         14.07         22.02         4.70 o                         
   2 -10  11         85.14         99.49        12.85 o                         
   3 -10  11         16.09          5.04         4.80 o                         
   4 -10  11         52.50         60.71         7.66 o                         
   5 -10  11         14.26         12.15         5.52 o                         
  -4  -9  11         13.01          6.09         6.72 o                         
  -3  -9  11         18.55          9.68         6.57 o                         
  -2  -9  11        472.04        492.01        15.21 o                         
  -1  -9  11         12.03         10.76         4.78 o                         
   0  -9  11         29.68         37.21         4.95 o                         
   1  -9  11          7.38          0.82         3.52 o                         
   2  -9  11        320.55        333.30        12.68 o                         
   3  -9  11         26.68         20.47         5.24 o                         
   4  -9  11         77.29         79.61        10.46 o                         
   5  -9  11         31.24         30.01         8.07 o                         
   6  -9  11         12.60         21.44         6.08 o                         
  -5  -8  11          1.28          0.75         5.98 o                         
  -4  -8  11         57.19         58.24         6.89 o                         
  -3  -8  11          3.08          3.92         3.43 o                         
  -2  -8  11         59.80         59.22         6.14 o                         
  -1  -8  11          0.92         -2.27         2.27 o                         
   0  -8  11          2.13         -0.87         5.23 o                         
   1  -8  11        101.63         92.50         7.74 o                         
   2  -8  11          8.18         11.79         4.45 o                         
   3  -8  11        196.18        210.15        10.68 o                         
   4  -8  11        418.58        412.66        15.05 o                         
   5  -8  11         27.91         33.77         6.32 o                         
   6  -8  11         34.12         35.62        10.61 o                         
  -6  -7  11         89.83         94.37         8.83 o                         
  -5  -7  11          9.21          5.80         3.87 o                         
  -4  -7  11         34.94         36.51         5.67 o                         
  -3  -7  11          6.03         10.21         3.87 o                         
  -2  -7  11        233.71        257.03        11.15 o                         
  -1  -7  11          0.73         -1.12         2.17 o                         
   0  -7  11        179.86        181.49        11.37 o                         
   1  -7  11         47.15         37.08         5.38 o                         
   2  -7  11        786.99        824.57        36.15 o                         
   3  -7  11        124.85        125.74        16.88 o                         
   4  -7  11        204.16        198.91        10.33 o                         
   5  -7  11         17.55         18.54         5.15 o                         
   6  -7  11          0.57         -3.08         6.87 o                         
   7  -7  11         42.40         51.48         7.92 o                         
  -6  -6  11          0.97          2.44         4.48 o                         
  -5  -6  11         27.54         22.67         4.95 o                         
  -4  -6  11         33.14         40.58         4.26 o                         
  -3  -6  11          5.77          4.31         3.20 o                         
  -2  -6  11        128.74        141.27         6.16 o                         
  -1  -6  11          2.83          3.98         3.54 o                         
   0  -6  11        162.54        161.16         6.90 o                         
   1  -6  11        534.49        538.98        12.14 o                         
   2  -6  11          0.04         -3.09         3.09 o                         
   3  -6  11         20.43         34.39         5.98 o                         
   4  -6  11         89.76         81.85        14.19 o                         
   5  -6  11         26.16         36.43         6.17 o                         
   6  -6  11          8.09          5.10         4.33 o                         
   7  -6  11         15.59          7.34         5.06 o                         
  -7  -5  11          2.51          2.55         6.57 o                         
  -6  -5  11        233.95        234.13        13.20 o                         
  -5  -5  11         30.52         35.59         5.29 o                         
  -4  -5  11         32.44         32.84         3.92 o                         
  -3  -5  11        380.17        413.33         9.98 o                         
  -2  -5  11         49.31         38.73         5.10 o                         
  -1  -5  11         34.39         34.48         3.77 o                         
   0  -5  11         27.73         30.71         4.80 o                         
   1  -5  11        350.88        358.92         9.56 o                         
   2  -5  11         53.24         61.56         5.63 o                         
   3  -5  11         28.19         31.16         5.07 o                         
   4  -5  11         34.15         26.03         5.02 o                         
   5  -5  11        124.45        109.17        15.84 o                         
   6  -5  11          5.00         10.33         4.54 o                         
   7  -5  11         54.57         67.22        13.30 o                         
  -7  -4  11          1.04          6.67         3.26 o                         
  -6  -4  11         38.63         44.87         4.73 o                         
  -5  -4  11        134.67        130.97         7.37 o                         
  -4  -4  11         41.57         43.44         4.06 o                         
  -3  -4  11        120.94        117.63         6.29 o                         
  -2  -4  11        584.44        542.33        18.52 o                         
  -1  -4  11         35.16         39.44         3.92 o                         
   0  -4  11        446.67        444.44        13.10 o                         
   1  -4  11        148.21        159.06         6.24 o                         
   2  -4  11          3.85          7.83         2.62 o                         
   3  -4  11         50.91         50.68         4.48 o                         
   4  -4  11         17.46         17.95         4.51 o                         
   5  -4  11        104.58        100.16        13.44 o                         
   6  -4  11        191.59        202.51        11.09 o                         
   7  -4  11         11.43         22.44         5.98 o                         
  -7  -3  11          3.13          6.63         3.28 o                         
  -6  -3  11          0.43          1.66         2.81 o                         
  -5  -3  11          1.95          3.69         2.59 o                         
  -4  -3  11        169.00        169.72         6.73 o                         
  -3  -3  11       2228.99       2132.82        37.34 o                         
  -2  -3  11         49.22         39.61         4.67 o                         
  -1  -3  11         93.23         88.80         5.16 o                         
   0  -3  11         35.72         36.30         3.79 o                         
   1  -3  11        579.49        577.03        12.26 o                         
   2  -3  11        341.53        344.20         9.34 o                         
   3  -3  11         88.03         82.66         5.50 o                         
   4  -3  11        678.51        689.89        20.76 o                         
   5  -3  11          0.32          2.87         3.66 o                         
   6  -3  11          1.03          4.54         3.87 o                         
   7  -3  11         31.51         36.20         6.54 o                         
  -8  -2  11         12.60         10.07         3.64 o                         
  -7  -2  11        141.84        164.74         7.66 o                         
  -6  -2  11         12.91         22.60         3.67 o                         
  -5  -2  11         84.35         82.44         5.43 o                         
  -4  -2  11          0.07          3.87         3.03 o                         
  -3  -2  11         56.89         59.04         5.60 o                         
  -2  -2  11         45.10         46.62         5.83 o                         
  -1  -2  11          7.95         10.24         2.53 o                         
   0  -2  11        663.38        659.20        13.08 o                         
   1  -2  11        332.35        330.15         8.87 o                         
   2  -2  11         18.68         19.93         3.25 o                         
   3  -2  11         11.26         10.12         2.85 o                         
   4  -2  11        293.66        295.31         9.09 o                         
   5  -2  11          1.54          1.33         3.44 o                         
   6  -2  11          0.06         -3.27         3.27 o                         
   7  -2  11        169.52        161.77        11.36 o                         
  -8  -1  11          0.43         -2.86         2.86 o                         
  -7  -1  11          0.17         -0.89         3.24 o                         
  -6  -1  11        134.14        122.45         6.76 o                         
  -5  -1  11          2.30          4.20         5.53 o                         
  -4  -1  11         78.13         84.36         6.75 o                         
  -3  -1  11         13.84         14.76         4.33 o                         
  -2  -1  11        115.05        109.34         7.15 o                         
  -1  -1  11         25.44         28.56         4.27 o                         
   0  -1  11         23.63         24.31         3.69 o                         
   1  -1  11         43.81         42.03         4.01 o                         
   2  -1  11        114.30        105.59         7.65 o                         
   3  -1  11        230.78        234.46         8.00 o                         
   4  -1  11        195.37        204.69         7.78 o                         
   5  -1  11          0.11          2.71         3.59 o                         
   6  -1  11         31.43         34.27         5.60 o                         
   7  -1  11         23.68         31.43         6.57 o                         
  -8   0  11          1.64          2.21         3.99 o                         
  -7   0  11         18.05          7.02         3.06 o                         
  -6   0  11          4.62         11.11         6.12 o                         
  -5   0  11        113.86        100.72         7.74 o                         
  -4   0  11        215.38        204.09        20.32 o                         
  -3   0  11          0.56          1.03         2.80 o                         
  -2   0  11         16.68         28.42         4.30 o                         
  -1   0  11        207.76        190.09         6.74 o                         
   0   0  11        501.09        459.50        10.80 o                         
   1   0  11         46.91         49.49         4.34 o                         
   2   0  11         43.68         38.98         4.05 o                         
   3   0  11        195.68        192.02         7.38 o                         
   4   0  11          0.18          0.77         2.62 o                         
   5   0  11          0.54          1.97         3.49 o                         
   6   0  11        182.54        181.15         8.71 o                         
  -8   1  11          0.87         -2.86         2.86 o                         
  -7   1  11         18.43          7.98         4.93 o                         
  -6   1  11          6.14          2.52         3.59 o                         
  -5   1  11        115.76        133.78         8.89 o                         
  -4   1  11        210.26        225.71         9.69 o                         
  -3   1  11          4.09          1.15         2.72 o                         
  -2   1  11          5.76          7.90         3.23 o                         
  -1   1  11        104.84         98.58         6.19 o                         
   0   1  11         69.99         62.91         4.72 o                         
   1   1  11         19.23         18.42         3.10 o                         
   2   1  11          0.41         -1.11         2.13 o                         
   3   1  11        120.13        119.30         6.76 o                         
   4   1  11         60.03         58.43         6.80 o                         
   5   1  11         20.74         19.78         6.14 o                         
   6   1  11          0.37          0.97         3.92 o                         
  -7   2  11          2.15          0.69         3.87 o                         
  -6   2  11        138.52        148.98        20.62 o                         
  -5   2  11         60.24         66.28        21.81 o                         
  -4   2  11        332.03        362.05        12.29 o                         
  -3   2  11        282.82        283.95        10.38 o                         
  -2   2  11          0.86          5.02         3.06 o                         
  -1   2  11        643.34        652.70        41.83 o                         
   0   2  11         48.45         45.83         4.30 o                         
   1   2  11          6.53          5.19         2.52 o                         
   2   2  11         90.90         94.53         6.05 o                         
   3   2  11        626.28        614.76        20.82 o                         
   4   2  11          9.83         10.35         4.16 o                         
   5   2  11          3.44          7.13         4.08 o                         
   6   2  11         13.65         15.65         5.31 o                         
  -7   3  11        118.93        105.60         8.69 o                         
  -6   3  11        158.05        152.24        19.42 o                         
  -5   3  11         18.86         16.84         4.38 o                         
  -4   3  11          7.76          5.53         3.59 o                         
  -3   3  11        187.83        179.23        16.28 o                         
  -2   3  11         65.33         61.26         4.91 o                         
  -1   3  11         50.29         51.63         4.87 o                         
   0   3  11        116.02        106.46         6.09 o                         
   1   3  11        710.11        686.05        19.98 o                         
   2   3  11        165.49        147.38        10.08 o                         
   3   3  11        119.61        114.80         9.18 o                         
   4   3  11          4.46          3.25         3.73 o                         
   5   3  11         24.49         17.88         5.02 o                         
  -7   4  11          5.26         -1.20         4.78 o                         
  -6   4  11          5.30         -3.21         4.63 o                         
  -5   4  11         12.86         10.33         4.21 o                         
  -4   4  11          2.91          2.09         3.59 o                         
  -3   4  11          8.59          9.26         3.44 o                         
  -2   4  11          0.38          3.92         2.63 o                         
  -1   4  11        586.83        569.10        12.87 o                         
   0   4  11        205.42        196.65        10.02 o                         
   1   4  11         21.06         24.58         9.56 o                         
   2   4  11          3.86          2.57         3.57 o                         
   3   4  11        193.85        184.62        11.27 o                         
   4   4  11        207.10        212.10        12.13 o                         
  -6   5  11          1.59          1.20         4.48 o                         
  -5   5  11        117.69        127.74         8.97 o                         
  -4   5  11        264.78        299.84        11.74 o                         
  -3   5  11          3.96          1.96         3.30 o                         
  -2   5  11         73.69         93.71         6.24 o                         
  -1   5  11          2.93         -0.39         3.57 o                         
   0   5  11          6.46         10.95         4.63 o                         
   1   5  11          3.12         -0.93         3.88 o                         
   2   5  11        286.15        295.74        13.31 o                         
   3   5  11         82.40         95.55         9.12 o                         
  -5   6  11         32.40         28.38         6.87 o                         
  -4   6  11         13.30         18.75         4.54 o                         
  -3   6  11          8.61          8.66         5.68 o                         
  -2   6  11         48.82         54.99         6.93 o                         
  -1   6  11          0.61          0.89         4.93 o                         
   0   6  11          4.93          1.63         5.23 o                         
   1   6  11          2.83         -1.43         3.73 o                         
   2   6  11         36.95         27.56         6.02 o                         
  -3   7  11          3.14          0.60         5.38 o                         
  -2   7  11         85.50         87.97         8.63 o                         
  -1   7  11          7.25          9.52         4.72 o                         
   0   7  11         56.97         64.22         8.03 o                         
  -2 -10  12          6.13          1.79         4.78 o                         
   1 -10  12          2.40          2.69         6.57 o                         
   2 -10  12        107.39         92.02        12.85 o                         
   3 -10  12         13.46         24.58         5.78 o                         
   4 -10  12         19.45         19.46         5.74 o                         
  -3  -9  12          8.39          6.96         9.71 o                         
  -2  -9  12         56.86         47.36         5.95 o                         
   0  -9  12          8.06         10.46         6.57 o                         
   1  -9  12         20.18         28.32         5.36 o                         
   2  -9  12        109.61        119.58         9.26 o                         
   3  -9  12        129.27        134.33        10.25 o                         
   4  -9  12         16.90         16.00         5.67 o                         
   5  -9  12        203.06        228.96        14.20 o                         
  -4  -8  12         91.67         89.52        20.47 o                         
  -3  -8  12          7.84          4.83         3.75 o                         
  -2  -8  12          3.75         11.35         7.17 o                         
  -1  -8  12        218.34        251.51        10.76 o                         
   0  -8  12          6.64          8.87         4.08 o                         
   1  -8  12         40.47         40.40         5.87 o                         
   2  -8  12         11.96          2.71         4.25 o                         
   3  -8  12         21.83         25.59         5.74 o                         
   4  -8  12          2.30         -2.57         7.17 o                         
   5  -8  12          0.52         -4.18         4.48 o                         
   6  -8  12          3.68         -2.30         4.51 o                         
  -5  -7  12         45.21         56.47         6.91 o                         
  -4  -7  12          4.73         11.49         4.93 o                         
  -3  -7  12          2.56         10.31         4.18 o                         
  -2  -7  12          4.54          5.05         3.73 o                         
  -1  -7  12         50.09         59.88         6.39 o                         
   0  -7  12         45.48         46.97         4.77 o                         
   1  -7  12          5.56          6.92         7.32 o                         
   2  -7  12         95.42        108.03         8.54 o                         
   3  -7  12         49.02         46.07         7.17 o                         
   4  -7  12         46.93         48.25         8.07 o                         
   5  -7  12          5.44         -2.76         3.90 o                         
   6  -7  12         13.46         11.10         5.44 o                         
  -6  -6  12         18.82         29.98         8.96 o                         
  -5  -6  12          4.60          9.11         4.14 o                         
  -4  -6  12          4.27          2.55         3.41 o                         
  -3  -6  12         18.72         27.99         4.86 o                         
  -2  -6  12          0.11         -2.88         3.07 o                         
  -1  -6  12        312.55        316.41        11.40 o                         
   0  -6  12         32.42         37.88         4.25 o                         
   1  -6  12          0.16         -1.72         2.68 o                         
   2  -6  12        290.99        291.47        15.24 o                         
   3  -6  12         24.46         23.84         5.31 o                         
   4  -6  12        513.52        515.63        16.72 o                         
   5  -6  12         20.42         12.43         4.88 o                         
   6  -6  12          6.76          4.22         4.93 o                         
  -6  -5  12          3.09          0.65         2.99 o                         
  -5  -5  12        184.32        213.85        11.21 o                         
  -4  -5  12         91.50         75.10         7.01 o                         
  -3  -5  12         61.76         55.39         8.66 o                         
  -2  -5  12        362.57        355.12        12.12 o                         
  -1  -5  12          1.76          0.26         3.88 o                         
   0  -5  12        190.29        180.47         7.60 o                         
   1  -5  12        446.47        458.06        16.26 o                         
   2  -5  12        552.37        587.11        13.11 o                         
   3  -5  12          1.49         -6.42         6.42 o                         
   4  -5  12          6.00          4.05         3.87 o                         
   5  -5  12         21.29         21.75         5.17 o                         
   6  -5  12         19.49         29.58         6.02 o                         
   7  -5  12          3.76         -2.39         5.83 o                         
  -7  -4  12         66.87         81.70         8.49 o                         
  -6  -4  12        109.35        111.41         7.39 o                         
  -5  -4  12         28.68         35.58         5.45 o                         
  -4  -4  12         34.14         33.41         5.17 o                         
  -3  -4  12         12.94          4.27         3.43 o                         
  -2  -4  12        331.83        320.72        14.94 o                         
  -1  -4  12         11.75          8.27         3.79 o                         
   0  -4  12         29.12         33.88         4.83 o                         
   1  -4  12          8.16          5.27         2.75 o                         
   2  -4  12         11.54         14.84         4.18 o                         
   3  -4  12        104.10        113.10         8.54 o                         
   4  -4  12        145.86        154.71        10.21 o                         
   5  -4  12        327.43        332.06        20.62 o                         
   6  -4  12          2.16         -1.81         4.00 o                         
   7  -4  12         34.38         36.48         8.52 o                         
  -7  -3  12          6.75          6.37         3.41 o                         
  -6  -3  12        123.59        121.76         9.10 o                         
  -5  -3  12          0.96          1.78         3.43 o                         
  -4  -3  12          5.12         10.45         6.42 o                         
  -3  -3  12        413.73        392.09        12.76 o                         
  -2  -3  12         91.26         86.53         6.75 o                         
  -1  -3  12         36.78         37.01        11.95 o                         
   0  -3  12          0.46          1.76         2.60 o                         
   1  -3  12         20.49         21.61         3.46 o                         
   2  -3  12         20.06         13.77         3.18 o                         
   3  -3  12         28.30         25.27         3.77 o                         
   4  -3  12        180.74        197.29        12.40 o                         
   5  -3  12         56.92         59.88         8.22 o                         
   6  -3  12          0.44          2.70         4.16 o                         
   7  -3  12         25.70         30.28         8.66 o                         
  -7  -2  12         66.73         79.28         7.89 o                         
  -6  -2  12         15.05          9.67         6.87 o                         
  -5  -2  12         71.44         64.30         6.67 o                         
  -4  -2  12         18.37         16.52         4.24 o                         
  -3  -2  12        191.30        168.29         8.59 o                         
  -2  -2  12        220.68        200.23        17.33 o                         
  -1  -2  12         15.72          8.83         2.79 o                         
   0  -2  12          1.31          0.47         2.27 o                         
   1  -2  12        520.95        526.89        16.30 o                         
   2  -2  12         45.51         46.93         4.47 o                         
   3  -2  12        344.26        347.01        10.06 o                         
   4  -2  12          1.71          1.18         2.62 o                         
   5  -2  12         41.11         56.42         6.93 o                         
   6  -2  12          2.06          9.62         5.08 o                         
   7  -2  12        150.77        181.15        12.67 o                         
  -7  -1  12         11.23         10.93         4.75 o                         
  -6  -1  12         61.65         68.16        11.20 o                         
  -5  -1  12          6.64          3.73         3.65 o                         
  -4  -1  12          4.40          0.96         2.98 o                         
  -3  -1  12        131.24        147.77         8.47 o                         
  -2  -1  12        238.18        238.99        11.05 o                         
  -1  -1  12         12.20          9.92         3.30 o                         
   0  -1  12          0.03         -0.07         2.31 o                         
   1  -1  12        393.18        390.02        11.93 o                         
   2  -1  12        147.82        151.58         6.86 o                         
   3  -1  12         63.19         63.58         5.27 o                         
   4  -1  12          0.45         -2.48         2.48 o                         
   5  -1  12         75.38         79.07         7.06 o                         
   6  -1  12         63.20         60.95         7.31 o                         
  -7   0  12        153.92        155.08        10.55 o                         
  -6   0  12         33.81         35.63         5.69 o                         
  -5   0  12         70.70         47.25         6.03 o                         
  -4   0  12          1.40          2.58         3.23 o                         
  -3   0  12        189.31        204.14         9.10 o                         
  -2   0  12          0.64         -0.43         3.59 o                         
  -1   0  12        177.16        174.49         7.53 o                         
   0   0  12        257.82        246.14        13.23 o                         
   1   0  12         10.13          9.36         3.85 o                         
   2   0  12        200.15        196.60        17.33 o                         
   3   0  12        320.33        301.10         9.66 o                         
   4   0  12        417.05        404.08        11.58 o                         
   5   0  12          4.73          3.36         2.97 o                         
   6   0  12         81.65         74.16         8.18 o                         
  -7   1  12         41.83         35.92         6.27 o                         
  -6   1  12         40.81         40.57         5.95 o                         
  -5   1  12         34.30         41.98         5.60 o                         
  -4   1  12         29.80         30.37         4.93 o                         
  -3   1  12         63.75         57.09         5.95 o                         
  -2   1  12         13.83         13.31         3.73 o                         
  -1   1  12         14.89          9.35         4.06 o                         
   0   1  12          0.01         -1.73         2.31 o                         
   1   1  12        592.77        615.55        13.58 o                         
   2   1  12        182.87        172.07        18.30 o                         
   3   1  12         12.94         15.02         3.47 o                         
   4   1  12         45.51         51.76         5.18 o                         
   5   1  12         71.36         77.65        16.88 o                         
   6   1  12        326.15        383.02        15.58 o                         
  -7   2  12         18.66         22.69        10.31 o                         
  -6   2  12         19.77         25.47         5.31 o                         
  -5   2  12          5.93          5.41         6.57 o                         
  -4   2  12          0.81         -2.37         3.09 o                         
  -3   2  12        235.03        259.36        10.46 o                         
  -2   2  12          5.58          4.89         3.27 o                         
  -1   2  12          1.04         -2.21         2.21 o                         
   0   2  12        295.48        290.80         9.15 o                         
   1   2  12        236.87        230.75        11.57 o                         
   2   2  12        241.47        213.03         8.15 o                         
   3   2  12          0.80          1.82         3.72 o                         
   4   2  12        265.65        283.87        20.76 o                         
   5   2  12          6.48          2.60         4.08 o                         
  -6   3  12         32.46         39.36         6.08 o                         
  -5   3  12        122.74        120.86        17.93 o                         
  -4   3  12         46.79         50.87         6.42 o                         
  -3   3  12        121.52        113.43         7.95 o                         
  -2   3  12          7.05          1.56         3.23 o                         
  -1   3  12          2.24         -1.73         2.45 o                         
   0   3  12        208.10        207.96         7.97 o                         
   1   3  12          0.40          1.86         2.61 o                         
   2   3  12          1.38         -0.98         3.15 o                         
   3   3  12          3.73          8.17         4.21 o                         
   4   3  12         55.39         58.20         7.60 o                         
  -6   4  12         16.77         13.84         4.86 o                         
  -5   4  12         11.59          6.21         3.87 o                         
  -4   4  12         98.66        104.75         8.18 o                         
  -3   4  12        103.84         99.10         7.74 o                         
  -2   4  12        155.98        152.73        15.98 o                         
  -1   4  12          0.02         -2.34         2.34 o                         
   0   4  12         56.99         55.83         6.67 o                         
   1   4  12         39.55         50.14         8.96 o                         
   2   4  12        138.26        137.20        12.10 o                         
   3   4  12         24.05         14.50         5.27 o                         
  -5   5  12          5.96         10.77         4.51 o                         
  -4   5  12         23.79         26.02         5.10 o                         
  -3   5  12         38.94         42.12         5.57 o                         
  -2   5  12         18.61         15.54         6.57 o                         
  -1   5  12         98.58         92.15        16.13 o                         
   0   5  12        171.00        173.67        11.57 o                         
   1   5  12        194.10        167.95        28.23 o                         
   2   5  12         33.96         32.24         7.92 o                         
  -3   6  12         46.31         40.93         9.26 o                         
  -2   6  12         94.12         99.19        12.85 o                         
  -1   6  12        370.14        424.00        16.29 o                         
   0   6  12         66.54         72.61         8.38 o                         
   1 -10  13          3.22          6.57         7.17 o                         
   2 -10  13        106.88        107.86        14.64 o                         
  -2  -9  13          5.25          5.38         6.87 o                         
   1  -9  13          0.24         -3.92         3.92 o                         
   2  -9  13        172.71        187.74        10.91 o                         
   3  -9  13          3.96         -1.84         4.64 o                         
   4  -9  13         36.20         42.66         7.39 o                         
  -4  -8  13         93.42        102.78        14.34 o                         
  -3  -8  13        103.23        142.81        15.84 o                         
  -2  -8  13         16.32         18.82         8.07 o                         
  -1  -8  13         40.12         34.03         5.66 o                         
   0  -8  13        203.26        213.32        13.74 o                         
   1  -8  13          2.27         -3.26         7.32 o                         
   2  -8  13        146.74        133.30        10.02 o                         
   3  -8  13        490.58        516.05        17.14 o                         
   4  -8  13         11.48          4.50         4.88 o                         
   5  -8  13         74.95         86.27         9.17 o                         
  -4  -7  13        174.66        183.75        17.93 o                         
  -3  -7  13          4.89         -2.77         3.59 o                         
  -2  -7  13          8.63          4.61         3.70 o                         
  -1  -7  13         65.94         71.86         9.86 o                         
   0  -7  13         31.00         35.97         8.07 o                         
   1  -7  13         11.97         15.21         9.11 o                         
   2  -7  13          9.08          3.12         5.83 o                         
   3  -7  13         21.71         29.74         5.60 o                         
   4  -7  13          5.06          3.29         4.30 o                         
   5  -7  13          8.03          4.68         5.10 o                         
  -5  -6  13         52.54         74.99        13.15 o                         
  -4  -6  13         41.20         45.71         8.66 o                         
  -3  -6  13         61.58         67.18         6.96 o                         
  -2  -6  13         10.91          5.83         3.87 o                         
  -1  -6  13         57.81         63.28         6.53 o                         
   0  -6  13          7.84          8.31         3.29 o                         
   1  -6  13          0.76          2.88         2.92 o                         
   2  -6  13          2.25          1.95         5.38 o                         
   3  -6  13          3.09         -0.90         3.59 o                         
   4  -6  13         26.41         31.00         6.03 o                         
   5  -6  13          9.26         10.80         5.02 o                         
   6  -6  13          1.36          7.65         4.93 o                         
  -6  -5  13          0.08          0.96         3.98 o                         
  -5  -5  13         20.71         24.62         5.45 o                         
  -4  -5  13        101.67         89.58        10.16 o                         
  -3  -5  13         10.52          8.17         4.02 o                         
  -2  -5  13         98.77         80.77        10.46 o                         
  -1  -5  13         11.64         14.48         8.22 o                         
   0  -5  13          0.06         -0.13         2.68 o                         
   1  -5  13        156.80        163.39         7.45 o                         
   2  -5  13        142.25        145.87         9.60 o                         
   3  -5  13          0.03         -0.66         3.73 o                         
   4  -5  13          1.18         -1.27         3.79 o                         
   5  -5  13        227.54        260.65        12.63 o                         
   6  -5  13          8.28         -1.70         4.20 o                         
  -6  -4  13         11.84         14.29         6.87 o                         
  -5  -4  13         39.82         35.67         5.91 o                         
  -4  -4  13          5.48          8.62         4.24 o                         
  -3  -4  13         11.59         17.05         4.45 o                         
  -2  -4  13        130.80        117.70        10.91 o                         
  -1  -4  13         92.10         72.23         6.51 o                         
   0  -4  13         18.65         14.32         4.22 o                         
   1  -4  13          2.51          0.53         4.03 o                         
   2  -4  13        170.32        173.01         7.49 o                         
   3  -4  13          1.06         -2.19         3.23 o                         
   4  -4  13        312.06        360.99        14.29 o                         
   5  -4  13         66.60         73.24         8.08 o                         
   6  -4  13          2.44         -3.87         3.87 o                         
  -6  -3  13         31.37         25.07         5.45 o                         
  -5  -3  13        106.60        118.62        17.18 o                         
  -4  -3  13        446.03        422.11        17.33 o                         
  -3  -3  13         12.73         14.54         4.08 o                         
  -2  -3  13         56.17         52.61         5.98 o                         
  -1  -3  13        113.50        114.09         8.03 o                         
   0  -3  13         68.20         78.86         5.57 o                         
   1  -3  13         28.42         24.21         3.70 o                         
   2  -3  13        202.45        210.91         8.07 o                         
   3  -3  13          5.93          5.32         2.87 o                         
   4  -3  13         82.29        106.67         9.05 o                         
   5  -3  13         51.42         49.86        10.46 o                         
   6  -3  13         28.43         31.58         6.34 o                         
  -6  -2  13          4.39          6.96         4.25 o                         
  -5  -2  13         20.72         20.83         4.95 o                         
  -4  -2  13         25.30         27.97         4.93 o                         
  -3  -2  13         18.68         22.77         4.67 o                         
  -2  -2  13         18.78         23.58         4.45 o                         
  -1  -2  13         37.23         33.89         4.93 o                         
   0  -2  13         45.25         46.54         4.48 o                         
   1  -2  13         51.51         47.83         4.59 o                         
   2  -2  13         94.93         88.53         6.03 o                         
   3  -2  13          9.46          6.99         3.28 o                         
   4  -2  13         73.14         74.49         5.91 o                         
   5  -2  13         92.01        100.45         9.41 o                         
   6  -2  13          7.42          5.99         4.51 o                         
  -6  -1  13         22.42         11.19         4.93 o                         
  -5  -1  13        137.54        137.97         9.33 o                         
  -4  -1  13          0.01          4.95         3.52 o                         
  -3  -1  13          1.06          2.29         3.27 o                         
  -2  -1  13         44.96         55.13         5.90 o                         
  -1  -1  13        121.48        125.74         8.17 o                         
   0  -1  13         53.42         62.16         6.08 o                         
   1  -1  13          5.03          4.54         2.72 o                         
   2  -1  13         48.07         59.61         5.39 o                         
   3  -1  13         16.95         17.39         3.69 o                         
   4  -1  13          3.39          9.93         3.87 o                         
   5  -1  13          0.13          3.51         4.00 o                         
   6  -1  13         50.25         60.64         9.71 o                         
  -6   0  13         33.18         24.83         8.22 o                         
  -5   0  13         33.79         37.36         9.41 o                         
  -4   0  13         25.41         28.47         5.02 o                         
  -3   0  13          0.50         -1.79         3.15 o                         
  -2   0  13        443.37        447.06        13.82 o                         
  -1   0  13          8.84          9.05         3.52 o                         
   0   0  13        122.93        112.23         6.57 o                         
   1   0  13         12.04         19.37         3.49 o                         
   2   0  13        315.42        315.98         9.93 o                         
   3   0  13        515.63        513.38        13.16 o                         
   4   0  13         49.42         55.83         5.48 o                         
   5   0  13          0.01         -0.86         3.07 o                         
  -6   1  13         21.81         39.69         7.77 o                         
  -5   1  13         61.05         54.23         6.81 o                         
  -4   1  13         26.28         23.19         4.88 o                         
  -3   1  13          9.15          8.07         4.18 o                         
  -2   1  13        129.71        125.49         8.38 o                         
  -1   1  13        265.34        252.06        14.34 o                         
   0   1  13         62.55         66.09         5.43 o                         
   1   1  13          0.28          0.04         2.62 o                         
   2   1  13         96.50         82.51         6.05 o                         
   3   1  13          4.03          2.92         3.75 o                         
   4   1  13         99.51         96.54         8.11 o                         
   5   1  13         27.32         30.72         6.17 o                         
  -6   2  13          5.14          1.20         6.12 o                         
  -5   2  13          2.39         -1.71         3.44 o                         
  -4   2  13         71.99         75.73         7.18 o                         
  -3   2  13         36.17         34.74         5.57 o                         
  -2   2  13         34.43         30.40         5.06 o                         
  -1   2  13         83.32         94.00         7.93 o                         
   0   2  13         81.74         73.26         5.78 o                         
   1   2  13          4.20          5.23         2.93 o                         
   2   2  13         19.08         22.22         3.98 o                         
   3   2  13        268.92        296.79        15.24 o                         
   4   2  13         11.26         22.92         5.74 o                         
  -5   3  13         11.42         16.60         5.15 o                         
  -4   3  13         40.47         48.73         7.47 o                         
  -3   3  13         22.63         36.16         5.48 o                         
  -2   3  13        266.93        262.32        11.10 o                         
  -1   3  13        223.53        230.42         8.61 o                         
   0   3  13          2.98          0.58         2.69 o                         
   1   3  13        110.95        122.21        22.41 o                         
   2   3  13          0.01          0.85         3.59 o                         
   3   3  13         63.79         57.97         7.44 o                         
  -4   4  13         27.47         26.25         5.23 o                         
  -3   4  13        251.73        266.47        11.66 o                         
  -2   4  13         10.25         12.55         5.98 o                         
  -1   4  13        112.71        130.94        33.61 o                         
   0   4  13         42.04         54.15         7.15 o                         
   1   4  13        175.15        196.76        15.84 o                         
   2   4  13         61.55         54.97         9.11 o                         
  -3   5  13         61.27         62.74        10.76 o                         
  -2   5  13        308.76        317.00        19.42 o                         
  -1   5  13        166.41        174.69        12.02 o                         
   0   5  13        102.39        104.23         9.66 o                         
   1  -9  14         12.99         15.27         5.08 o                         
   2  -9  14         26.71         25.98         6.42 o                         
  -3  -8  14          6.39         13.74         8.66 o                         
  -2  -8  14        157.97        172.39        17.33 o                         
  -1  -8  14         95.29        102.18        13.44 o                         
   0  -8  14          3.95          7.47         5.38 o                         
   1  -8  14        113.56        103.48         9.02 o                         
   2  -8  14          1.80         -2.46         7.17 o                         
   3  -8  14        274.40        297.12        13.87 o                         
   4  -8  14         22.75         20.41         7.62 o                         
  -4  -7  14          2.91          6.57         7.77 o                         
  -3  -7  14        127.20        159.36        14.64 o                         
  -2  -7  14          0.22          4.84         4.16 o                         
  -1  -7  14         61.43         66.15         7.47 o                         
   0  -7  14          0.28          0.90         5.38 o                         
   1  -7  14          0.16         -2.14         3.65 o                         
   2  -7  14          2.03          4.00         4.14 o                         
   3  -7  14         74.13         75.93        11.95 o                         
   4  -7  14          9.96          7.59         6.72 o                         
  -4  -6  14         41.11         37.69         6.17 o                         
  -3  -6  14          8.78         11.98         4.80 o                         
  -2  -6  14         79.09         82.75        10.46 o                         
  -1  -6  14         14.10          3.67         3.59 o                         
   0  -6  14          7.67         11.15         4.12 o                         
   1  -6  14         30.93         30.54         5.60 o                         
   2  -6  14         39.50         50.50         7.77 o                         
   3  -6  14          2.36          4.32         4.24 o                         
   4  -6  14         67.67         60.41         7.57 o                         
   5  -6  14         36.17         31.41         6.55 o                         
  -5  -5  14         12.67          5.12         4.34 o                         
  -4  -5  14        145.45        153.88        10.41 o                         
  -3  -5  14         49.72         37.64        10.01 o                         
  -2  -5  14          0.16         -3.30         3.30 o                         
  -1  -5  14         93.82         83.40         7.36 o                         
   0  -5  14         69.53         75.54         7.17 o                         
   1  -5  14         34.86         36.87         4.75 o                         
   2  -5  14         58.47         66.16        11.05 o                         
   3  -5  14         30.04         26.48         5.60 o                         
   4  -5  14          7.67         17.86         5.36 o                         
   5  -5  14        100.18         98.92         9.44 o                         
  -5  -4  14         87.69         71.38         7.61 o                         
  -4  -4  14        220.33        188.62        10.44 o                         
  -3  -4  14        112.61        116.83         8.75 o                         
  -2  -4  14         74.61         64.93        11.35 o                         
  -1  -4  14         12.99         10.56         4.08 o                         
   0  -4  14        126.11        123.16         8.51 o                         
   1  -4  14          0.07         -2.40         2.40 o                         
   2  -4  14        290.39        316.50        10.15 o                         
   3  -4  14         63.80         70.48        11.95 o                         
   4  -4  14         31.63         30.54         6.00 o                         
   5  -4  14         64.03         76.23        20.47 o                         
  -5  -3  14         25.29         12.36         5.68 o                         
  -4  -3  14        471.64        467.10        15.72 o                         
  -3  -3  14          4.64          3.09         3.73 o                         
  -2  -3  14         62.31         63.17         6.63 o                         
  -1  -3  14          4.01          4.63         3.73 o                         
   0  -3  14        210.86        214.63         9.96 o                         
   1  -3  14         76.87         78.96         8.82 o                         
   2  -3  14          2.01          3.71         2.90 o                         
   3  -3  14        191.73        190.82        10.52 o                         
   4  -3  14         19.08         22.99         9.71 o                         
   5  -3  14          8.93         16.20         5.17 o                         
  -6  -2  14          2.72          4.05         4.30 o                         
  -5  -2  14          6.72          5.21         6.12 o                         
  -4  -2  14          2.65          3.48         3.87 o                         
  -3  -2  14         17.57         14.42         4.38 o                         
  -2  -2  14          8.86          5.86         3.36 o                         
  -1  -2  14         20.92         16.58         4.24 o                         
   0  -2  14         61.30         54.56         5.05 o                         
   1  -2  14          0.05          3.68         2.87 o                         
   2  -2  14          9.94          6.07         4.55 o                         
   3  -2  14          1.98         -1.03         2.75 o                         
   4  -2  14          1.04          1.11         4.02 o                         
   5  -2  14         89.69         88.44         8.93 o                         
  -6  -1  14         19.82         24.98         5.52 o                         
  -5  -1  14         63.85         47.98         6.58 o                         
  -4  -1  14          0.08         -0.84         3.44 o                         
  -3  -1  14         22.21         15.11         4.51 o                         
  -2  -1  14         13.47         18.40         4.33 o                         
  -1  -1  14         16.47         13.48         4.12 o                         
   0  -1  14        184.93        194.90        15.39 o                         
   1  -1  14         17.51         20.31         4.51 o                         
   2  -1  14        136.24        116.53         8.54 o                         
   3  -1  14         10.41         15.56         4.93 o                         
   4  -1  14         13.64          7.87         3.53 o                         
   5  -1  14        159.87        169.74        11.69 o                         
  -5   0  14          0.11          1.13         4.18 o                         
  -4   0  14         58.70         90.02         8.11 o                         
  -3   0  14        129.77        136.90        11.95 o                         
  -2   0  14         22.22         20.23         4.38 o                         
  -1   0  14         13.13          0.62         6.27 o                         
   0   0  14         40.57         31.46         4.34 o                         
   1   0  14        131.34        136.66        10.75 o                         
   2   0  14          7.83          6.86         3.23 o                         
   3   0  14        128.12        107.62         7.28 o                         
   4   0  14         36.41         44.85         5.30 o                         
  -5   1  14        296.25        311.22        13.13 o                         
  -4   1  14         50.39         61.42        11.80 o                         
  -3   1  14         11.83         13.01         4.38 o                         
  -2   1  14          0.13         -1.43         3.06 o                         
  -1   1  14         81.85         80.74         7.39 o                         
   0   1  14        147.59        149.22         7.97 o                         
   1   1  14          0.80          3.41         3.07 o                         
   2   1  14        160.79        165.01         8.38 o                         
   3   1  14         68.31         78.99         6.93 o                         
   4   1  14         40.93         41.52         6.89 o                         
  -5   2  14          0.03          6.67         4.33 o                         
  -4   2  14         20.38         20.93         5.24 o                         
  -3   2  14          3.72          1.63         3.69 o                         
  -2   2  14         89.54         84.63         7.44 o                         
  -1   2  14         59.45         60.80         9.86 o                         
   0   2  14         14.61         12.95         4.41 o                         
   1   2  14         55.85         58.17         5.54 o                         
   2   2  14         29.97         30.60         4.55 o                         
   3   2  14         70.48         81.70        12.85 o                         
  -4   3  14         47.39         40.41         6.24 o                         
  -3   3  14         10.44          5.96         4.78 o                         
  -2   3  14         30.70         21.99         7.62 o                         
  -1   3  14        213.23        241.24        11.23 o                         
   0   3  14        212.96        204.80         8.87 o                         
   1   3  14         57.68         58.14        11.80 o                         
   2   3  14         89.83         87.90         8.97 o                         
  -2   4  14         10.01          8.17         4.24 o                         
  -1   4  14         34.21         31.67         8.66 o                         
   0   4  14         53.26         56.11         7.57 o                         
  -1  -8  15          0.85          3.88         5.38 o                         
   0  -8  15          4.38          0.30         5.08 o                         
   1  -8  15         46.93         49.30         9.26 o                         
   2  -8  15         24.31         25.13         6.10 o                         
  -2  -7  15         54.98         48.14         7.02 o                         
  -1  -7  15          3.75          1.54         4.63 o                         
   0  -7  15        100.14        105.77        11.95 o                         
   1  -7  15          3.28          2.69         5.38 o                         
   2  -7  15          6.00         12.32         4.93 o                         
   3  -7  15         98.92        114.36        10.08 o                         
  -3  -6  15         17.16         21.46         5.52 o                         
  -2  -6  15          4.25          3.23         4.30 o                         
  -1  -6  15          1.63          4.05         4.14 o                         
   0  -6  15        124.81        122.68         9.29 o                         
   1  -6  15         32.02         21.26         5.52 o                         
   2  -6  15         17.83          8.91         4.74 o                         
   3  -6  15        106.93        119.30        13.59 o                         
   4  -6  15         12.23          7.15         5.10 o                         
  -4  -5  15         46.89         59.13         7.45 o                         
  -3  -5  15        280.20        254.99        12.08 o                         
  -2  -5  15          9.82         12.61         4.80 o                         
  -1  -5  15         72.49         87.94         7.97 o                         
   0  -5  15          9.93          0.26         3.57 o                         
   1  -5  15         23.98         30.66         4.57 o                         
   2  -5  15          1.20          0.56         3.87 o                         
   3  -5  15          0.60         -3.57         3.92 o                         
   4  -5  15        108.53         99.13         9.50 o                         
  -4  -4  15        448.38        398.03        15.15 o                         
  -3  -4  15         15.76         13.67         9.26 o                         
  -2  -4  15         10.31          7.81         4.36 o                         
  -1  -4  15          0.50         -3.59         3.59 o                         
   0  -4  15        122.85        116.91         8.81 o                         
   1  -4  15         66.39         71.29         6.04 o                         
   2  -4  15          5.44          2.82         3.25 o                         
   3  -4  15        205.83        232.53        25.40 o                         
   4  -4  15         13.59         26.17         6.02 o                         
  -4  -3  15          0.89          2.76         4.03 o                         
  -3  -3  15          0.75          0.61         7.47 o                         
  -2  -3  15         38.83         36.73         6.03 o                         
  -1  -3  15        137.26        144.05        14.64 o                         
   0  -3  15         52.59         45.04         5.87 o                         
   1  -3  15          7.96         10.58         4.89 o                         
   2  -3  15          0.34          2.16         3.14 o                         
   3  -3  15         93.04        100.36         9.14 o                         
   4  -3  15          7.98          8.08         4.85 o                         
  -5  -2  15         81.95         78.19         8.45 o                         
  -4  -2  15         22.90         25.00         5.74 o                         
  -3  -2  15        198.41        191.21        10.60 o                         
  -2  -2  15         57.16         64.50         7.04 o                         
  -1  -2  15          2.71         -2.54         3.59 o                         
   0  -2  15          5.51          1.64         5.38 o                         
   1  -2  15         28.13         25.71         4.27 o                         
   2  -2  15        486.87        484.65        13.51 o                         
   3  -2  15         56.37         60.52         5.88 o                         
   4  -2  15          0.01          4.43         4.63 o                         
  -5  -1  15          0.23         -3.65         3.65 o                         
  -4  -1  15         69.42         66.00        12.85 o                         
  -3  -1  15          7.76         11.68         4.52 o                         
  -2  -1  15         58.44         61.78         6.84 o                         
  -1  -1  15         31.95         22.50         4.86 o                         
   0  -1  15         28.66         20.52         5.08 o                         
   1  -1  15          0.06          2.16         2.90 o                         
   2  -1  15         83.79         91.47         9.66 o                         
   3  -1  15          8.51          7.00         3.43 o                         
   4  -1  15         67.91         58.46         6.06 o                         
  -4   0  15         34.08         51.76         8.96 o                         
  -3   0  15          1.74          5.34         3.87 o                         
  -2   0  15         80.24         66.60         7.17 o                         
  -1   0  15         64.93         65.40         6.93 o                         
   0   0  15          5.50         12.77         5.53 o                         
   1   0  15          0.77          0.83         3.18 o                         
   2   0  15        199.16        199.27         8.98 o                         
   3   0  15        152.23        162.89         9.14 o                         
  -4   1  15        180.09        193.26        11.34 o                         
  -3   1  15          8.62         10.27         4.52 o                         
  -2   1  15        100.35        109.48         8.75 o                         
  -1   1  15         44.71         57.33         7.92 o                         
   0   1  15        110.40         94.73         8.03 o                         
   1   1  15        211.41        200.21        14.01 o                         
   2   1  15         75.53         65.27        10.95 o                         
  -3   2  15          7.87          2.69         4.01 o                         
  -2   2  15          0.08         -0.96         3.48 o                         
  -1   2  15         85.25         91.28         8.33 o                         
   0   2  15        216.64        221.63        15.54 o                         
   1   2  15         68.80         75.12         6.45 o                         
  -1  -6  16          5.77          7.34         4.80 o                         
   0  -6  16         21.78         14.73         4.95 o                         
   1  -6  16        139.13        142.52        14.34 o                         
   2  -6  16          0.82         -1.51         4.72 o                         
  -2  -5  16          5.24          2.87         4.47 o                         
  -1  -5  16          0.25         -4.93         5.53 o                         
   0  -5  16          8.20         10.95         4.52 o                         
   1  -5  16         12.50          7.85         7.62 o                         
   2  -5  16         60.38         70.38        13.59 o                         
  -3  -4  16         12.71          8.19         4.88 o                         
  -2  -4  16         16.36         17.48         5.02 o                         
  -1  -4  16          6.96          9.45         4.51 o                         
   0  -4  16         12.81         11.02         4.67 o                         
   1  -4  16          4.20          6.09         4.21 o                         
   2  -4  16         28.84         30.67         6.17 o                         
   3  -4  16          0.02          4.93         6.72 o                         
  -3  -3  16         29.79         26.49         7.77 o                         
  -2  -3  16         41.71         50.70         7.02 o                         
  -1  -3  16         40.54         40.17         6.30 o                         
   0  -3  16        184.66        205.21        10.63 o                         
   1  -3  16          6.67          2.46        10.16 o                         
   2  -3  16         51.14         54.06         7.81 o                         
   3  -3  16          0.08          3.88         4.67 o                         
  -3  -2  16          0.35         -1.70         3.80 o                         
  -2  -2  16         36.32         43.82         6.51 o                         
  -1  -2  16         11.88         10.68         4.54 o                         
   0  -2  16         53.79         64.12         7.27 o                         
   1  -2  16         17.88         12.36         4.01 o                         
   2  -2  16          4.92          3.29         3.55 o                         
  -3  -1  16         23.42         23.84         5.48 o                         
  -2  -1  16         74.25         68.27        10.46 o                         
  -1  -1  16        129.81        130.96        10.46 o                         
   0  -1  16          8.51          1.40         3.87 o                         
   1  -1  16         89.11         73.68         6.38 o                         
   2  -1  16          1.10          0.19         4.88 o                         
  -2   0  16         69.28         62.17         7.47 o                         
  -1   0  16         26.56         31.90         5.81 o                         
   0   0  16        130.99        144.87        10.17 o                         
   1   0  16         88.02         99.08         7.29 o                         
                                                                                
